# Supplementary material for: CIT kinase phosphorylation as significant regulatory node for cellular checkpoints
Source: Front Bioinform. 2026 Jan 12;5:1734030. doi: 10.3389/fbinf.2025.1734030 (PMC12833521; doi:10.3389/fbinf.2025.1734030)
Supplement: Supplementary file 1 [file Table1.xlsx]

## Sheet: Supplementary information
Supplementary file
Article title	CIT kinase phosphorylation as significant regulatory node for cellular checkpoints
Authors	Jaytha Thomas1, Fathimathul Lubaba1, Althaf Mahin1, Levin John2, Athira Perunelly Gopalakrishnan1, Suhail Subair1, Prathik Basthikoppa Shivamurthy1, Rajesh Raju1, Sowmya Soman1*
File contents	Supplementary Table S1 A: CIT co-occurrence data
	Supplementary Table S1 B: Human cellular CIT phosphoproteome profile data
	Supplementary Table S1 C: Human cellular CIT differential phosphoproteome data
	Supplementary Table S1 D: List of phosphosites in other proteins positively co-regulated with CIT S440
	Supplementary Table S1 E: List of phosphosites in other proteins negatively co-regulated with CIT S440
	Supplementary Table S1 F: List of binary interactors positively co-regulated with CIT S440
	Supplementary Table S1 G: List of binary interactors negatively co-regulated with CIT S440
	Supplementary Table S1 H: List of upstream kinase positively co-regulated with CIT S440
	Supplementary Table S1 I: List of substrates containing (DS/TP) and (PS/TD) motifs
	Supplementary Table S1 J: List of substrates positively co-regulated with CIT S440
	Supplementary Table S1 K: cProSite-based quantitative cancer association data

## Sheet: Supplementary Table S1A 
Supplementary Table S1 A: CIT co-occurrence data
S371	S371	S433	S436	S440	S480	S582	S1305	T1306	T1309	S1322	S1328	S1343	T1345	S1432	S1582	S1920	Y1929	S1939	S1940	S1948	S1971	S1993	S2001	T2013	S2026
S371	0	0	0	0	0	0	0	0	0	0	0	0	0	1	0	0	0	0	1	0	0	0	0	0	0
S433	1	0	0	4	1	1	0	6	1	0	0	1	0	0.333333	0	0	0	0	1.33333	1	5	0	0	0	0
S436	0	0	0	1	0	0	0	0	0	0	0	0	0	0	0	0	0	0	0	0	0	0	0	0	0
S440	1	0.25	0	0	2.5	6	0	2.5	1	1	0	3	1	6	1	0	0	0	4	0	2.2	6.5	1	1	5
S480	0	1	0	0.4	0	0	0	1	0	1	0	5	1	4.5	1	0	1	0	2	0	1.83333	3	0	1	0
S582	0	0	0	0	0	0	0	1	0	0	0	1	0	0	0	0	0	0	0	0	0	5	0	0	0
S1305	0	0	0	1	1	0	0	0	0	0	0	0	0	0	0	0	0	0	1	0	0	0	0	0	0
T1306	0	0.166667	0	0.4	1	0	0	0	1	0	0	4	0	1	0	0	0	0	5	1	3	0.333333	0	0	0
T1309	0	1	0	0	0	0	0	0	0	0	1	1	0	1	1	0	0	0	1	0	1	0	0	1	0
S1322	0	0	0	0	0	0	0	0	0	0	0	1	1	1	0	0	0	0	1	0	0	0	0	1	0
S1328	0	1	0	0	0	0	0	0	0	0	0	1	0	0	1	0	0	0	0	0	0	0	0	1	0
S1343	0	1	0	0	0	0	0	0.25	0	0	0	0	2	4	1	0	1	0	5	1	1	2	0	2	0
T1345	0	0	0	0	0	0	0	0	0	0	0	0	0	2	0	0	0	0	2	0	0	0	0	1	0
S1432	0	3	0	0.166667	0.222222	0	0	1	0	0	0	0.25	0	0	1	2	1	0	5	0	7	4	0	1	0
S1582	0	1	0	0	0	0	0	0	0	0	0	0	0	1	0	0	0	0	0	0	0	0	0	1	0
S1920	0	0	0	0	2	0	0	0	0	0	0	0	0	0	1	0	0	0	0	0	1	0	0	0	0
Y1929	0	0	0	0	0	0	0	0	0	0	0	0	0	0	0	0	0	0	0	0	0	0	0	0	0
S1939	0	0	0	0	0	0	0	0	0	0	0	0	0	0	0	0	0	0	0	0	0	0	0	0	0
S1940	0	0.75	0	0.25	0.5	1	0	0.2	0	0	0	0	0	0	0	0	0	0	0	0	1.66667	2	0	1	6
S1948	0	0	0	0	0	0	0	0	0	0	0	0	0	0	0	0	0	0	0	0	1	0	0	0	0
S1971	1	0.2	0	0.454545	0.545455	1	1	0.333333	0	0	0	1	0	0.142857	1	0	0	0	0.6	0	0	5.5	0	0	0
S1993	0	0	0	0.153846	0.333333	0	0	3	0	0	0	0	0	0	0	0	0	0	0.5	0	0.181818	0	1	0	0
S2001	0	0	0	0	0	0	0	0	0	0	0	0	0	0	0	0	0	0	0	0	0	0	0	0	0
T2013	0	1	0	0	0	0	0	0	0	0	0	0	0	0	0	0	0	0	0	0	0	0	0	0	0
S2026	0	0	0	0	0	0	0	0	0	0	0	0	0	0	0	0	0	0	0	0	0	0	0	0	0

## Sheet: Supplementary Table S1B
Supplementary Table S1 B: Human cellular CIT phosphoproteome profile data
PubMed ID	Gene_symbol	Phosphosite	peptide_sequence	modeSequence	locProbability	Profile_or_differetial	celltype_disease	Quantification	enrichment	mass_spectrometry	intensities	exp_condition
19691289	CIT	S433	ILGRSESVVSGLD	SES(ph)VVSGLDSPAK	0.997772	Profiling	Cervical cancer	SILAC	TiO2	Orbitrap	['Present', 'Present ', 'Present', 'Present']	Control(0mins-Noscapine block@HeLa cell line)
19691289	CIT	S1939	ITKRVASSPAPPE	VAS(ph)SPAPPEGPSHPR	0.886715	Profiling	Cervical cancer	SILAC	TiO2	Orbitrap	['Present', 'Present ', 'Present', 'Present']	Control(0mins-Noscapine block@HeLa cell line)
19691289	CIT	S1343	SSRRKESSTPEEF	KES(ph)STPEEFSR	0.913129	Profiling	Cervical cancer	SILAC	TiO2	Orbitrap	['Present', 'Present ', 'Present', 'Present']	Control(0mins-Noscapine block@HeLa cell line)
19691289	CIT	S433	ILGRSESVVSGLD	SES(ph)VVSGLDSPAK	0.997772	Profiling	Cervical cancer	SILAC	TiO2	Orbitrap	['Present', 'Present ', 'Present', 'Present']	Treated(15mins-Noscapine release@HeLa cell line)
19691289	CIT	S1939	ITKRVASSPAPPE	VAS(ph)SPAPPEGPSHPR	0.886715	Profiling	Cervical cancer	SILAC	TiO2	Orbitrap	['Present', 'Present ', 'Present', 'Present']	Treated(15mins-Noscapine release@HeLa cell line)
19691289	CIT	S1343	SSRRKESSTPEEF	KES(ph)STPEEFSR	0.913129	Profiling	Cervical cancer	SILAC	TiO2	Orbitrap	['Present', 'Present ', 'Present', 'Present']	Treated(15mins-Noscapine release@HeLa cell line)
19691289	CIT	S433	ILGRSESVVSGLD	SES(ph)VVSGLDSPAK	0.997772	Profiling	Cervical cancer	SILAC	TiO2	Orbitrap	['Present', 'Present ', 'Present', 'Present']	Treated(60mins-Noscapine release@HeLa cell line)
19691289	CIT	S1939	ITKRVASSPAPPE	VAS(ph)SPAPPEGPSHPR	0.886715	Profiling	Cervical cancer	SILAC	TiO2	Orbitrap	['Present', 'Present ', 'Present', 'Present']	Treated(60mins-Noscapine release@HeLa cell line)
19691289	CIT	S1343	SSRRKESSTPEEF	KES(ph)STPEEFSR	0.913129	Profiling	Cervical cancer	SILAC	TiO2	Orbitrap	['Present', 'Present ', 'Present', 'Present']	Treated(60mins-Noscapine release@HeLa cell line)
20873877	CIT	S1343	SSRRKESSTPEEF	RKES(ph)STPEEFSR	0.875833	Profiling	No disease	Label free	TiO2	LTQ-Orbitrap Velos instrument	[207130.0]	Treated(high collision dissociation fragment-HCD1@HeLa S3 cells)
20873877	CIT	S1328	SPEHQPSAMSLLA	SPEHQPS(ph)AMSLLAPPSSR	0.908729	Profiling	No disease	Label free	TiO2	LTQ-Orbitrap Velos instrument	[653970.0]	Treated(high collision dissociation fragment-HCD1@HeLa S3 cells)
21406692	CIT	S2001	ERSPGRLFEDSSR	ERSPGRLFEDS(ph)SR	0.81	Profiling	no disease	Label free	TiO2	Q Exactive HF	['Presnt']	Treated(NCM-1hr@HUES9 cell lines)
21406692	CIT	S2001	ERSPGRLFEDSSR	ERSPGRLFEDS(ph)SR	0.81	Profiling	no disease	Label free	TiO2	Q Exactive HF	['Presnt']	Treated(NCM-24hr@HUES9 cell lines)
21406692	CIT	S2001	ERSPGRLFEDSSR	ERSPGRLFEDS(ph)SR	0.81	Profiling	no disease	Label free	TiO2	Q Exactive HF	['Presnt']	Treated(NCM-6hr@HUES9 cell lines)
21406692	CIT	S2001	ERSPGRLFEDSSR	ERSPGRLFEDS(ph)SR	0.81	Profiling	no disease	Label free	TiO2	Q Exactive HF	['Present']	Treated(PMA-1hr@HUES9 cell lines)
21406692	CIT	S2001	ERSPGRLFEDSSR	ERSPGRLFEDS(ph)SR	0.81	Profiling	no disease	Label free	TiO2	Q Exactive HF	['Present']	Treated(PMA-24hr@HUES9 cell lines)
21406692	CIT	S2001	ERSPGRLFEDSSR	ERSPGRLFEDS(ph)SR	0.81	Profiling	no disease	Label free	TiO2	Q Exactive HF	['Present']	Treated(PMA-30mins@HUES9 cell lines)
21406692	CIT	S2001	ERSPGRLFEDSSR	ERSPGRLFEDS(ph)SR	0.81	Profiling	no disease	Label free	TiO2	Q Exactive HF	['Present']	Treated(PMA-6hr@HUES9 cell lines)
21949786	CIT	S1993	STRRERSPGRLFE	ERS(ph)PGRLFEDSSR	0.995526	Profiling	Inflammation	SILAC	IMAC	hybrid LTQ Orbitrap	[1980300]	Treated(Light labeled-heavy CXCL12-stimulated @ CEM cell line)
21949786	CIT	S1993	STRRERSPGRLFE	ERS(ph)PGRLFEDSSR	0.995526	Profiling	Inflammation	SILAC	IMAC	hybrid LTQ Orbitrap	[0, 2114200]	Treated(Light labeled-light CXCL12-stimulated 1 @ CEM cell line)
21949786	CIT	S1993	STRRERSPGRLFE	ERS(ph)PGRLFEDSSR	0.995526	Profiling	Inflammation	SILAC	IMAC	hybrid LTQ Orbitrap	[1498100]	Treated(Light labeled-light CXCL12-stimulated 2 @ CEM cell line)
23836654	CIT	S440	SESVVSGLDSPAKTSSMEKK	SESVVSGLDS(ph)PAKTSSMEKK	0.8435	Profiling	Lung cancer	SILAC	IMAC	LTQ-Orbitrap	['Present', 'Present', 'Present', 'Present']	Treated(infected sh-TBK1@A549 cell line)
23836654	CIT	S440	SESVVSGLDSPAKTSSMEKK	SESVVSGLDS(ph)PAKTSSMEKK	0.8435	Profiling	Lung cancer	SILAC	IMAC	LTQ-Orbitrap	['Present', 'Present', 'Present', 'Present']	Untreated(@A549 cell line)
24850871	CIT	S436	YSKALGILGRSESVVSGLDSPAKTSSMEKKL	_SESVVS(ph)GLDSPAK_	0.761653	profiling	T cells stimulated with PGE2	Label Free	Ti-IMAC	LTQ-Orbitrap Elite	[-0.0361042]	Treated(60min PGE2-MS2@ Jurkat T cells )
24850871	CIT	S436	YSKALGILGRSESVVSGLDSPAKTSSMEKKL	_SESVVS(ph)GLDSPAK_	0.761653	profiling	T cells stimulated with PGE2	Label Free	Ti-IMAC	LTQ-Orbitrap Elite	[0.377275]	Untreated(0min PGE2-MS2@ Jurkat T cells )
24850871	CIT	S440	LGILGRSESVVSGLDSPAKTSSMEKKLLIKS	_SESVVSGLDS(ph)PAK_	0.995926	profiling	T cells stimulated with PGE2	Label Free	Ti-IMAC	LTQ-Orbitrap Elite	[-2.156902]	Untreated(Enrichment 1@hela cells )
24850871	CIT	S440	LGILGRSESVVSGLDSPAKTSSMEKKLLIKS	_SESVVSGLDS(ph)PAK_	0.995926	profiling	T cells stimulated with PGE2	Label Free	Ti-IMAC	LTQ-Orbitrap Elite	[-1.484849]	Untreated(Enrichment 2@hela cells )
24850871	CIT	S440	LGILGRSESVVSGLDSPAKTSSMEKKLLIKS	_SESVVSGLDS(ph)PAK_	0.995926	profiling	T cells stimulated with PGE2	Label Free	Ti-IMAC	LTQ-Orbitrap Elite	[-1.60148]	Untreated(Enrichment 3@hela cells )
25003641	CIT	S440	LGILGRSESVVSGLDSPAKTSSMEKKLLIKS	SESVVSGLDS(ph)PAK	0.997697	Profiling	leukemia	SILAC	TiO2	Q Exactive	['Present', 'Present', 'Present', 'Present', 'Present', 'Present']	Treated(DMSO@HL-60 cells)
25003641	CIT	S440	LGILGRSESVVSGLDSPAKTSSMEKKLLIKS	SESVVSGLDS(ph)PAK	0.997697	Profiling	leukemia	SILAC	TiO2	Q Exactive	['Present', 'Present', 'Present', 'Present', 'Present', 'Present']	Treated(inhibitor-VE-821@HL-60 cells)
25159151	CIT	S1322	PATARQQIAMSAIVRSPEHQPSAMSLLAPPS		0.999947	Profiling	Cancer	label-free	TiO2	Q Exactive mass spectrometer	[0, 48733000, 0, 0, 'Yes', 'Yes']	Treated(EGF-15min@HeLa cell line)
25159151	CIT	T1345	MSLLAPPSSRRKESSTPEEFSRRLKERMHHN		0.88425	Profiling	Cancer	label-free	TiO2	Q Exactive mass spectrometer	[24244000, 0, 10418000, 0, 'Yes', 'Yes']	Treated(EGF-15min@HeLa cell line)
25159151	CIT	S1939	RGPPTYNEHITKRVASSPAPPEGPSHPREPS		0.927561	Profiling	Cancer	label-free	TiO2	Q Exactive mass spectrometer	[0, 0, 0, 0, 'Yes', 'Yes']	Treated(EGF-15min@HeLa cell line)
25159151	CIT	S1322	PATARQQIAMSAIVRSPEHQPSAMSLLAPPS		0.999947	Profiling	Cancer	label-free	pY	Q Exactive	[398100000.0, 0.0, 0.0, 0.0]	Treated(EGF-5min@Hela cell line)
25159151	CIT	T1345	MSLLAPPSSRRKESSTPEEFSRRLKERMHHN		0.88425	Profiling	Cancer	label-free	pY	Q Exactive	[482240000.0, 0.0, 0.0, 0.0]	Treated(EGF-5min@Hela cell line)
25159151	CIT	S1939	RGPPTYNEHITKRVASSPAPPEGPSHPREPS		0.927561	Profiling	Cancer	label-free	pY	Q Exactive	[2143400000.0, 0.0, 0.0, 0.0]	Treated(EGF-5min@Hela cell line)
25159151	CIT	S1322	PATARQQIAMSAIVRSPEHQPSAMSLLAPPS		0.999947	Profiling	Cancer	label-free	TiO2	Q Exactive mass spectrometer	[44717000, 38157000, 0, 48422000, 'Yes', 'Yes']	Treated(Nocodazole@HeLa cell line)
25159151	CIT	T1345	MSLLAPPSSRRKESSTPEEFSRRLKERMHHN		0.88425	Profiling	Cancer	label-free	TiO2	Q Exactive mass spectrometer	[0, 125960000, 294940000, 0, 'Yes', 'Yes']	Treated(Nocodazole@HeLa cell line)
25159151	CIT	S1939	RGPPTYNEHITKRVASSPAPPEGPSHPREPS		0.927561	Profiling	Cancer	label-free	TiO2	Q Exactive mass spectrometer	[88375000, 1908800000, 0, 0, 'Yes', 'Yes']	Treated(Nocodazole@HeLa cell line)
25159151	CIT	S1322	PATARQQIAMSAIVRSPEHQPSAMSLLAPPS		0.999947	Profiling	Cancer	label-free	TiO2	Q Exactive mass spectrometer	[0, 0, 0, 14091000, 0, 0]	Untreated(HeLa cell line)
25159151	CIT	T1345	MSLLAPPSSRRKESSTPEEFSRRLKERMHHN		0.88425	Profiling	Cancer	label-free	TiO2	Q Exactive mass spectrometer	[20555000, 0, 0, 0, 0, 6119800]	Untreated(HeLa cell line)
25599653	CIT	S776		S(ph)LEQRIVELSEANK	0.999965	Profiling	Colorectal cancer	SILAC	TiO2	LTQ-OrbitrapXL	['Present', 'Present', 'Present', 'Present']	Treated(KRAS Mutant(G12D, G12V, or G13D)@SW48 cell line)
27050516	CIT	S795	RIVELSEANKLAANSSLFTQRNMKAQEEMIS	LAANSS(ph)LFTQR	0.96352	Profiling	Inflammation	SILAC	TiO2	Orbitrap LTQ	[5416100]	Treated(Cortistatin A@HCT116 cells)
27050516	CIT	S795	RIVELSEANKLAANSSLFTQRNMKAQEEMIS	LAANSS(ph)LFTQR	0.96352	Profiling	Inflammation	SILAC	TiO2	Orbitrap LTQ	[5416100]	Treated(DMSO@HCT116 cells)
27155012	CIT	S440	LGILGRSESVVSGLDSPAKTSSMEKKLLIKS		0.999993	Profiling	Burkitt's lymphoma	SILAC	TiO2	LTQ Orbitrap Velos	['Present', 'Present', 'Present', 'Present', 'Present', 'Present']	(BCR stimulation(10min)@DG75 cells)
27155012	CIT	S440	LGILGRSESVVSGLDSPAKTSSMEKKLLIKS		0.999993	Profiling	Burkitt's lymphoma	SILAC	TiO2	LTQ Orbitrap Velos	['Present', 'Present', 'Present', 'Present', 'Present', 'Present']	(BCR stimulation(10min)@Daudi cells)
27155012	CIT	S440	LGILGRSESVVSGLDSPAKTSSMEKKLLIKS		0.999993	Profiling	Burkitt's lymphoma	SILAC	TiO2	LTQ Orbitrap Velos	['Present', 'Present', 'Present', 'Present', 'Present', 'Present']	(BCR stimulation(20min)@DG75 cells)
27155012	CIT	S440	LGILGRSESVVSGLDSPAKTSSMEKKLLIKS		0.999993	Profiling	Burkitt's lymphoma	SILAC	TiO2	LTQ Orbitrap Velos	['Present', 'Present', 'Present', 'Present', 'Present', 'Present']	(BCR stimulation(2min)@DG75 cells)
27155012	CIT	S440	LGILGRSESVVSGLDSPAKTSSMEKKLLIKS		0.999993	Profiling	Burkitt's lymphoma	SILAC	TiO2	LTQ Orbitrap Velos	['Present', 'Present', 'Present', 'Present', 'Present', 'Present']	(BCR stimulation(2min)@Daudi cells)
27155012	CIT	S440	LGILGRSESVVSGLDSPAKTSSMEKKLLIKS		0.999993	Profiling	Burkitt's lymphoma	SILAC	TiO2	LTQ Orbitrap Velos	['Present', 'Present', 'Present', 'Present', 'Present', 'Present']	(BCR stimulation(5min)@DG75 cells)
27155012	CIT	S440	LGILGRSESVVSGLDSPAKTSSMEKKLLIKS		0.999993	Profiling	Burkitt's lymphoma	SILAC	TiO2	LTQ Orbitrap Velos	['Present', 'Present', 'Present', 'Present', 'Present', 'Present']	(CD79a KD@DG75 cells)
27155012	CIT	S440	LGILGRSESVVSGLDSPAKTSSMEKKLLIKS		0.999993	Profiling	Burkitt's lymphoma	SILAC	TiO2	LTQ Orbitrap Velos	['Present', 'Present', 'Present', 'Present', 'Present', 'Present']	(SYK inhibition@DG75 cells)
27155012	CIT	S440	LGILGRSESVVSGLDSPAKTSSMEKKLLIKS		0.999993	Profiling	Burkitt's lymphoma	SILAC	TiO2	LTQ Orbitrap Velos	['Present', 'Present', 'Present', 'Present', 'Present', 'Present']	(Unstimulated@DG75 cells)
27155012	CIT	S440	LGILGRSESVVSGLDSPAKTSSMEKKLLIKS		0.999993	Profiling	Burkitt's lymphoma	SILAC	TiO2	LTQ Orbitrap Velos	['Present', 'Present', 'Present', 'Present', 'Present', 'Present']	(Unstimulated@Daudi cells)
27690223	CIT	S440	SESVVSGLDSPAK		93.5	Profiling	Infection	TMT	TiO2	Orbitrap Fusion	['Present', 'Present', 'Present', 'Present']	Infected(WT HIV@CEM-T4 T cells)
27690223	CIT	S440	SESVVSGLDSPAK		93.5	Profiling	Infection	TMT	TiO2	Orbitrap Fusion	['Present', 'Present', 'Present', 'Present']	Infected(Ã¢Ë†â€ Vif HIV@CEM-T4 T cells)
27690223	CIT	S440	SESVVSGLDSPAK		93.5	Profiling	Infection	TMT	TiO2	Orbitrap Fusion	['Present', 'Present', 'Present', 'Present']	Mock infected@CEM-T4 T cells
27732954	CIT	S440	LGILGRSESVVSGLDSPAKTSSMEKKLLIKS	SESVVSGLDS(ph)PAK	0.945867	Profiling	Inhibition	SILAC	IMAC	LTQ-Orbitrap Elite	[623340, 0]	Treated(Crizotinib@NB1 cell-line)
27732954	CIT	S440	LGILGRSESVVSGLDSPAKTSSMEKKLLIKS	SESVVSGLDS(ph)PAK	0.999758	Profiling	Inhibition	SILAC	IMAC	LTQ-Orbitrap Elite	[91734000, 42260000]	Treated(Crizotinib@SHSY5Y cell-line)
27732954	CIT	S440	LGILGRSESVVSGLDSPAKTSSMEKKLLIKS	SESVVSGLDS(ph)PAK	0.945867	Profiling	Inhibition	SILAC	IMAC	LTQ-Orbitrap Elite	[349347, 0]	Treated(DMSO@NB1 cell-line)
27732954	CIT	S440	LGILGRSESVVSGLDSPAKTSSMEKKLLIKS	SESVVSGLDS(ph)PAK	0.999758	Profiling	Inhibition	SILAC	IMAC	LTQ-Orbitrap Elite	[73416000, 32957850]	Treated(DMSO@SHSY5Y cell-line)
27794612	CIT	S440		SESVVSGLDS(ph)PAK	0.990942	Profiling	Squamous cell carcinoma	TMT	Fe IMAC	Q Exactive	[15.5912, 15.5783, 15.4428]	Treated(Gefitinib+FGF2@A431cell line
27794612	CIT	S440		SESVVSGLDS(ph)PAK	0.990942	Profiling	Squamous cell carcinoma	TMT	Fe IMAC	Q Exactive	[15.434, 15.3731, 15.4326]	Treated(Gefitinib@A431cell line
27794612	CIT	S440		SESVVSGLDS(ph)PAK	0.990942	Profiling	Squamous cell carcinoma	TMT	Fe IMAC	Q Exactive	[15.7195, 15.5777, 15.7229, 'Na']	Untreated( DMSO@A431cell line
28188228	CIT	S1940		VASS(ph)PAPPEGPSHPR	â‰¥75%	Profiling	Colon cancer	SILAC	TiO2	Q-Exactive plus	[7.465598489]	Treated(Vemurafenib(PLX4032 @HCT116 cell line)
28209619	CIT	S440	LGILGRSESVVSGLDSPAKTSSMEKKLLIKS	_SESVVSGLDS(ph)PAK_	0.999998	Profiling	Breast cancer	dimethyl labeling	IMAC	Q Exactive	[123227000, 111570000, 128207000]	treated (lapatinib) 1 ÃŽÂ¼mol/L 30 min @BT-474 cell (parental))
28209619	CIT	S440	LGILGRSESVVSGLDSPAKTSSMEKKLLIKS	_SESVVSGLDS(ph)PAK_	0.999998	Profiling	Breast cancer	dimethyl labeling	IMAC	Q Exactive	[73602300, 71362900, 77850300]	treated (lapatinib) 1 ÃŽÂ¼mol/L 30 min @BT-474-J4(Resistant))
28209619	CIT	S440	LGILGRSESVVSGLDSPAKTSSMEKKLLIKS	_SESVVSGLDS(ph)PAK_	0.999998	Profiling	Breast cancer	dimethyl labeling	IMAC	Q Exactive	[91340300, 105237000, 82112600]	Untreated (BT-474 cells (parental))
29083192	CIT	S440	LGILGRSESVVSGLDSPAKTSSMEKKLLIKS	SESVVSGLDS(ph)PAK	0.962369	Profile	Fractionation-study	TMT	TiO2	LTQ Orbitrap Velos	[6442400.0, '-', '-', '-']	Condition(BRP-R3@HeLa cell line)
29083192	CIT	S440	LGILGRSESVVSGLDSPAKTSSMEKKLLIKS	SESVVSGLDS(ph)PAK	0.992367	Profile	Fractionation-study	TMT	TiO2	LTQ Orbitrap Velos	[13685000.0, '-', '-', '-']	Condition(CSCX-R1@HeLa cell line)
29083192	CIT	S1432	YATHFTEAFCRDKMNSPGLQTKEPSSSLHLE	DKMNS(ph)PGLQTK	0.999982	Profile	Fractionation-study	TMT	TiO2	LTQ Orbitrap Velos	[81674.0, '-', '-', '-']	Condition(CSCX-TiO2@HeLa cell line)
29083192	CIT	S440	LGILGRSESVVSGLDSPAKTSSMEKKLLIKS	SESVVSGLDS(ph)PAK	0.999983	Profile	Fractionation-study	TMT	TiO2	LTQ Orbitrap Velos	[3857100.0, '-', '-', '-']	Condition(CSCX-TiO2@HeLa cell line)
29154753	CIT	S1343		RKES(ph)STPEEFSR	0.99	Profiling	Stimuli	SILAC	TiO2	Q-Exactive Plus	['Present', 'Present']	(Mitotic arrest@RPE-1 cell)
29154753	CIT	S436		SESVVS(ph)GLDSPAKTSSMEKL	0.99	Profiling	Stimuli	SILAC	TiO2	Q-Exactive Plus	['Present', 'Present']	(Mitotic arrest@RPE-1 cell)
29967110	CIT	S440	LGILGRSESVVSGLDSPAKTSSMEKKLLIKS		0.999976	Profiling	Lung Cancer	Label free	Fe3+-IMAC	Orbitrap Q-Exactive HF	[-1.769926, -2.056105, -1.427355]	Control( DMSO (negative control) or 1 or 10 ÃŽÂ¼mol/L afatinib (cytotoxic concentration as positive control@PC9 cell line)
29967110	CIT	S440	LGILGRSESVVSGLDSPAKTSSMEKKLLIKS		0.999976	Profiling	Lung Cancer	Label free	Fe3+-IMAC	Orbitrap Q-Exactive HF	[-1.9886490000000001, -1.864006, -2.172964]	Treated(10 nmol/L afatinib for 30 minutes@ PC9 cell line)
29967110	CIT	S440	LGILGRSESVVSGLDSPAKTSSMEKKLLIKS		0.999976	Profiling	Lung Cancer	Label free	Fe3+-IMAC	Orbitrap Q-Exactive HF	[-4.271854]	Treated(afatinib-2day interval@PC9 cell line)
29967110	CIT	S440	LGILGRSESVVSGLDSPAKTSSMEKKLLIKS		0.999976	Profiling	Lung Cancer	Label free	Fe3+-IMAC	Orbitrap Q-Exactive HF	[-2.227592, -1.060009]	Treated(afatinib-5day interval@PC9 cell line)
30061712	CIT	S1940			0.938538	Profiling	Colorectal Cancer	TMT	IMAC	Q Exactive	[0.07562065]	Untreated (2D cultured HCT116 spheroids-Rep 3)
30061712	CIT	S582			0.999997	Profiling	Colorectal Cancer	TMT	IMAC	Q Exactive	[-0.9828796]	Untreated (2D cultured(Acetone)HCT116 spheroids-Rep 1)
30061712	CIT	S1940			0.773234	Profiling	Colorectal Cancer	TMT	IMAC	Q Exactive	[0.1434994]	Untreated (3D cultured(Cell Recovery)HCT116 spheroids-Rep 1)
30061712	CIT	S433			0.994373	Profiling	Colorectal Cancer	TMT	IMAC	Q Exactive	[-2.484362]	Untreated (3D cultured(Cell Recovery)HCT116 spheroids-Rep 3)
30061712	CIT	S440			0.985769	Profiling	Colorectal Cancer	TMT	IMAC	Q Exactive	[-1.043633]	Untreated (3D cultured(Cell Recovery)HCT116 spheroids-Rep 3)
30061712	CIT	S1940			0.833209	Profiling	Colorectal Cancer	TMT	IMAC	Q Exactive	[-1.710133]	Untreated (3D cultured(Cell Recovery)HCT116 spheroids-Rep 3)
30061712	CIT	S433			0.994222	Profiling	Colorectal Cancer	TMT	IMAC	Q Exactive	[-1.542307]	Untreated (3D cultured(Dispase)HCT116 spheroids-Rep 2)
30061712	CIT	S440			0.818742	Profiling	Colorectal Cancer	TMT	IMAC	Q Exactive	[0.5366592]	Untreated (3D cultured(Dispase)HCT116 spheroids-Rep 2)
30061712	CIT	S1993			0.999997	Profiling	Colorectal Cancer	TMT	IMAC	Q Exactive	[1.638824]	Untreated (3D cultured(Dispase)HCT116 spheroids-Rep 3)
31350469	CIT	S1971		DKS(ph)PGRPLER	Class 1	Profiling	Skin cancer	SILAC	TiO2	Q Exactive	[-1.07613, 0.0, -1.01328]	Treated(Dabrafenib@A375 cell line)
31350469	CIT	S1993		ERS(ph)PGRLFEDSSR	Class 1	Profiling	Skin cancer	SILAC	TiO2	Q Exactive	[-0.50693, 0.0, -0.82736]	Treated(Dabrafenib@A375 cell line)
31350469	CIT	S1971		DKS(ph)PGRPLER	Class 1	Profiling	Skin cancer	SILAC	TiO2	Q Exactive	[0.0, -0.41881, 0.0]	Treated(SCH772984@A375 cell line)
31350469	CIT	S1971		DKS(ph)PGRPLER	Class 1	Profiling	Skin cancer	SILAC	TiO2	Q Exactive	[-1.18167, -0.80955, -0.84391]	Treated(Trametinib @A375 cell line)
31350469	CIT	S1993		ERS(ph)PGRLFEDSSR	Class 1	Profiling	Skin cancer	SILAC	TiO2	Q Exactive	[-0.97067, -0.4919, -0.61004]	Treated(Trametinib @A375 cell line)
31350469	CIT	S480		RVS(ph)EVEAVLSQK	Class 1	Profiling	Skin cancer	SILAC	TiO2	Q Exactive	[0.0, -0.55313, -0.543]	Treated(Trametinib @A375 cell line)
31859329	CIT	S440	LGILGRSESVVSGLDSPAKTSSMEKKLLIKS	S(ph)VVS(ph)GLDS(ph)PAKTSSM	0.999997	Profiling	Breast Cancer	TMT	IMAC(Fe-NTA)	Q Exactive Plus Hybrid Quadrupole-Orbitrap	[1.08909, 1.015, 0.973592, 0.97698]	Treated(monacolin K(0.5mM)(24h)@MDA-MB-231 cells)
31859329	CIT	S440	LGILGRSESVVSGLDSPAKTSSMEKKLLIKS	S(ph)VVS(ph)GLDS(ph)PAKTSSM	0.999997	Profiling	Breast Cancer	TMT	IMAC(Fe-NTA)	Q Exactive Plus Hybrid Quadrupole-Orbitrap	[0.957654, 1.01177, 1.02087, 1.0304]	Treated(monacolin K(0.5mM)(30min)@MDA-MB-231 cells)
31859329	CIT	S440	LGILGRSESVVSGLDSPAKTSSMEKKLLIKS	S(ph)VVS(ph)GLDS(ph)PAKTSSM	0.999997	Profiling	Breast Cancer	TMT	IMAC(Fe-NTA)	Q Exactive Plus Hybrid Quadrupole-Orbitrap	[1.04655, 0.975335, 0.965513, 1.03416]	Treated(monacolin K(0.5mM)(6h)@MDA-MB-231 cells)
31859329	CIT	S440	LGILGRSESVVSGLDSPAKTSSMEKKLLIKS	S(ph)VVS(ph)GLDS(ph)PAKTSSM	0.999997	Profiling	Breast Cancer	TMT	IMAC(Fe-NTA)	Q Exactive Plus Hybrid Quadrupole-Orbitrap	[1.07973, 0.985714, 0.996663, 0.998049]	Treated(monacolin K(5mM)(24h)@MDA-MB-231 cells)
31859329	CIT	S440	LGILGRSESVVSGLDSPAKTSSMEKKLLIKS	S(ph)VVS(ph)GLDS(ph)PAKTSSM	0.999997	Profiling	Breast Cancer	TMT	IMAC(Fe-NTA)	Q Exactive Plus Hybrid Quadrupole-Orbitrap	[1.03453, 1.02538, 1.00867, 1.00773]	Treated(monacolin K(5mM)(30min)@MDA-MB-231 cells)
31859329	CIT	S440	LGILGRSESVVSGLDSPAKTSSMEKKLLIKS	S(ph)VVS(ph)GLDS(ph)PAKTSSM	0.999997	Profiling	Breast Cancer	TMT	IMAC(Fe-NTA)	Q Exactive Plus Hybrid Quadrupole-Orbitrap	[1.02163, 0.994746, 0.999488, 1.06274]	Treated(monacolin K(5mM)(6h)@MDA-MB-231 cells)
32156701	CIT	S2026	VRTPLSQVNKVWDQSSV______________		0.991342	Profiling	Dephosphorylation	TMT	Ti-MAC	QExactive HF	[880.8313577]	Treated(+Dox +isoproterenol@RE cell line)
32156701	CIT	S2026	VRTPLSQVNKVWDQSSV______________		0.991342	Profiling	Dephosphorylation	TMT	Ti-MAC	QExactive HF	[742.1999943]	Treated(+Dox basal@OE cell line)
32156701	CIT	S2026	VRTPLSQVNKVWDQSSV______________		0.991342	Profiling	Dephosphorylation	TMT	Ti-MAC	QExactive HF	[951.5541904]	Treated(+Dox basal@RE cell line)
32156701	CIT	S2026	VRTPLSQVNKVWDQSSV______________		0.991342	Profiling	Dephosphorylation	TMT	Ti-MAC	QExactive HF	[773.4268561]	Treated(+Dox+ isoproterenol @OE cell line)
32156701	CIT	S2026	VRTPLSQVNKVWDQSSV______________		0.991342	Profiling	Dephosphorylation	TMT	Ti-MAC	QExactive HF	[913.25]	Treated(-Dox + isoproterenol@OE cell line)
32156701	CIT	S2026	VRTPLSQVNKVWDQSSV______________		0.991342	Profiling	Dephosphorylation	TMT	Ti-MAC	QExactive HF	[805.3333101]	Treated(-Dox basal@OE cell line)
32156701	CIT	S2026	VRTPLSQVNKVWDQSSV______________		0.991342	Profiling	Dephosphorylation	TMT	Ti-MAC	QExactive HF	[807.761928]	Treated(-Dox+isoproterenol@RE cell line)
32156701	CIT	S2026	VRTPLSQVNKVWDQSSV______________		0.991342	Profiling	Dephosphorylation	TMT	Ti-MAC	QExactive HF	[708.6206897]	Treated(-Dox-basal@RE cell line)
32859902	CIT	S440	LGILGRSESVVSGLDSPAKTSSMEKKLLIKS		0.999948	Profiling	Infection	Label free	IMAC	Orbitrap Fusion or Q Exactive Plus	[-2.128662, -0.2688866]	(CVB3 infection(2h)@HeLa R19 cells)
32859902	CIT	S440	LGILGRSESVVSGLDSPAKTSSMEKKLLIKS		0.999948	Profiling	Infection	Label free	IMAC	Orbitrap Fusion or Q Exactive Plus	[-2.706652, -2.711716]	(CVB3 infection(6h)@HeLa R19 cells)
32859902	CIT	S440	LGILGRSESVVSGLDSPAKTSSMEKKLLIKS		0.999948	Profiling	Infection	Label free	IMAC	Orbitrap Fusion or Q Exactive Plus	[-0.4934311]	(mock infected(10h)@HeLa R19 cells)
33357429	CIT	S1940	GPPTYNEHITKRVASSPAPPEGPSHPREPST	VASS(ph)PAPPEGPSHPR	0.84932	Profiling	Cytokine stimulation	SILAC	Ti-IMAC	Q Exactive Plus	[10999000.0, 7135700.0, 9480700.0]	(Unstimulated@Th-1 cells)
33357429	CIT	S1940	GPPTYNEHITKRVASSPAPPEGPSHPREPST	VASS(ph)PAPPEGPSHPR	0.84932	Profiling	Cytokine stimulation	SILAC	Ti-IMAC	Q Exactive Plus	[12667000.0, 9408600.0, 8894200.0]	HyIL6 stimulated@Th-1 cells
33357429	CIT	S1940	GPPTYNEHITKRVASSPAPPEGPSHPREPST	VASS(ph)PAPPEGPSHPR	0.84932	Profiling	Cytokine stimulation	SILAC	Ti-IMAC	Q Exactive Plus	[10651000.0, 7283900.0, 4856900.0]	HyIL6+MSC stimulated@Th-1 cells
33619172	CIT	S440	LGILGRSESVVSGLDSPAKTSSMEKKLLIKS	SESVVSGLDS(ph)PAK	0.999763	Profile	Signalling-study	TMT	IMAC	Q Exactive HF-X	[11.4757320351325, 11.2600296008377, 11.2285218457701, '-']	Treated(Temporal-24H-ARS-1620@H358 cell line)
33619172	CIT	S582	MMNQLEEDLVSARRRSDLYESELRESRLAAE	RRS(ph)DLYESELR	0.999998	Profile	Signalling-study	TMT	IMAC	Q Exactive HF-X	[9.93966087727772, 9.97252515184306, 10.3874481733346, '-']	Treated(Temporal-24H-ARS-1620@H358 cell line)
33619172	CIT	S1322	PATARQQIAMSAIVRSPEHQPSAMSLLAPPS	QQIAMSAIVRS(ph)PEHQPSAMSLLAPPSSR	0.789547	Profile	Signalling-study	TMT	IMAC	Q Exactive HF-X	[9.7777234381678, 9.58907312188686, 9.98492405111219, '-']	Treated(Temporal-24H-ARS-1620@H358 cell line)
33619172	CIT	S440	LGILGRSESVVSGLDSPAKTSSMEKKLLIKS	SESVVSGLDS(ph)PAK	0.999763	Profile	Signalling-study	TMT	IMAC	Q Exactive HF-X	[11.5311480759548, 11.2334369379415, 11.3446562206863, '-']	Treated(Temporal-24H-ARS1620@Calu1 cell line)
33619172	CIT	S582	MMNQLEEDLVSARRRSDLYESELRESRLAAE	RRS(ph)DLYESELR	0.999998	Profile	Signalling-study	TMT	IMAC	Q Exactive HF-X	[9.81259176958251, 9.91112045133715, 9.87774216046557, '-']	Treated(Temporal-24H-ARS1620@Calu1 cell line)
33619172	CIT	S1322	PATARQQIAMSAIVRSPEHQPSAMSLLAPPS	QQIAMSAIVRS(ph)PEHQPSAMSLLAPPSSR	0.789547	Profile	Signalling-study	TMT	IMAC	Q Exactive HF-X	[9.69579635083657, 9.42248416817807, 9.01633620467486, '-']	Treated(Temporal-24H-ARS1620@Calu1 cell line)
33619172	CIT	S440	LGILGRSESVVSGLDSPAKTSSMEKKLLIKS	SESVVSGLDS(ph)PAK	0.999763	Profile	Signalling-study	TMT	IMAC	Q Exactive HF-X	[11.6849232335513, 11.8342489491202, 11.8923858701696, '-']	Treated(Temporal-6H-ARS-1620@H358 cell line)
33619172	CIT	S582	MMNQLEEDLVSARRRSDLYESELRESRLAAE	RRS(ph)DLYESELR	0.999998	Profile	Signalling-study	TMT	IMAC	Q Exactive HF-X	[9.76438961924094, 9.78547316815656, 9.62564497456117, '-']	Treated(Temporal-6H-ARS-1620@H358 cell line)
33619172	CIT	S1322	PATARQQIAMSAIVRSPEHQPSAMSLLAPPS	QQIAMSAIVRS(ph)PEHQPSAMSLLAPPSSR	0.789547	Profile	Signalling-study	TMT	IMAC	Q Exactive HF-X	[9.35979903236583, 9.84435255918772, 9.95759772995766, '-']	Treated(Temporal-6H-ARS-1620@H358 cell line)
33619172	CIT	S440	LGILGRSESVVSGLDSPAKTSSMEKKLLIKS	SESVVSGLDS(ph)PAK	0.999763	Profile	Signalling-study	TMT	IMAC	Q Exactive HF-X	[11.8594531884611, 11.8869529242212, 11.4409728271046, '-']	Treated(Temporal-6H-ARS1620@Calu1 cell line)
33619172	CIT	S582	MMNQLEEDLVSARRRSDLYESELRESRLAAE	RRS(ph)DLYESELR	0.999998	Profile	Signalling-study	TMT	IMAC	Q Exactive HF-X	[10.2980658246815, 10.339082015758, 10.0233620311329, '-']	Treated(Temporal-6H-ARS1620@Calu1 cell line)
33619172	CIT	S1322	PATARQQIAMSAIVRSPEHQPSAMSLLAPPS	QQIAMSAIVRS(ph)PEHQPSAMSLLAPPSSR	0.789547	Profile	Signalling-study	TMT	IMAC	Q Exactive HF-X	[10.0068754963029, 9.69357160911433, 9.60146681575182, '-']	Treated(Temporal-6H-ARS1620@Calu1 cell line)
33619172	CIT	S440	LGILGRSESVVSGLDSPAKTSSMEKKLLIKS	SESVVSGLDS(ph)PAK	0.999763	Profile	Signalling-study	TMT	IMAC	Q Exactive HF-X	[12.669399918405, 12.4079682117551, 12.4952620394699, '-']	Treated(Temporary-24H-ARS1620@H1792 cell line)
33619172	CIT	S582	MMNQLEEDLVSARRRSDLYESELRESRLAAE	RRS(ph)DLYESELR	0.999998	Profile	Signalling-study	TMT	IMAC	Q Exactive HF-X	[9.56835861087066, 9.78607364424351, 9.7901259394843, '-']	Treated(Temporary-24H-ARS1620@H1792 cell line)
33619172	CIT	S440	LGILGRSESVVSGLDSPAKTSSMEKKLLIKS	SESVVSGLDS(ph)PAK	0.999763	Profile	Signalling-study	TMT	IMAC	Q Exactive HF-X	[11.9778875691785, 11.6917776913871, 11.7976090478722, '-']	Treated(Temporary-6H-ARS1620@H1792 cell line)
33619172	CIT	S582	MMNQLEEDLVSARRRSDLYESELRESRLAAE	RRS(ph)DLYESELR	0.999998	Profile	Signalling-study	TMT	IMAC	Q Exactive HF-X	[9.3907695882434, 9.91976826232514, 9.59692798241087, '-']	Treated(Temporary-6H-ARS1620@H1792 cell line)
33727228	CIT	S1993	REKSPGRMLSTRRERSPGRLFEDSSRGRLPA	ERS(ph)PGRLFEDSSR	0.999998	Profiling	Lung Cancer	SILAC	TiO2	LTQ-Orbitrap Elite	[0.0, 0.0, 5012600.0]	Treated (osimertinib@AZR3 cell line-Experiment-1)
33727228	CIT	S440	LGILGRSESVVSGLDSPAKTSSMEKKLLIKS	SESVVSGLDS(ph)PAK	0.996642	Profiling	Lung Cancer	SILAC	TiO2	LTQ-Orbitrap Elite	[10454000.0, 7139000.0, 0.0]	Treated (osimertinib@AZR3 cell line-Experiment-1)
33727228	CIT	S1993	REKSPGRMLSTRRERSPGRLFEDSSRGRLPA	ERS(ph)PGRLFEDSSR	0.999998	Profiling	Lung Cancer	SILAC	TiO2	LTQ-Orbitrap Elite	[0.0, 0.0, 3802000.0]	Treated (osimertinib@AZR4 cell line-Experiment-1)
33727228	CIT	S440	LGILGRSESVVSGLDSPAKTSSMEKKLLIKS	SESVVSGLDS(ph)PAK	0.996642	Profiling	Lung Cancer	SILAC	TiO2	LTQ-Orbitrap Elite	[8526000.0, 7332500.0, 0.0]	Treated (osimertinib@AZR4 cell line-Experiment-1)
33727228	CIT	S1993	REKSPGRMLSTRRERSPGRLFEDSSRGRLPA	ERS(ph)PGRLFEDSSR	0.999998	Profiling	Lung Cancer	SILAC	TiO2	LTQ-Orbitrap Elite	[0.0, 0.0, 7087600.0]	Treated (osimertinib@H1975 cell line-Experiment-1)
33727228	CIT	S440	LGILGRSESVVSGLDSPAKTSSMEKKLLIKS	SESVVSGLDS(ph)PAK	0.996642	Profiling	Lung Cancer	SILAC	TiO2	LTQ-Orbitrap Elite	[10167000.0, 7097300.0, 0.0]	Treated (osimertinib@H1975 cell line-Experiment-1)
33797919	CIT	S440	SESVVSGLDSPAK		0.999258	Profiling	Cervical cancer	SILAC	TiO2	Q Exactive	[32302000, 'PRESENT', 'PRESENT', 'PRESENT']	Treated(0.1 -Ã‚ÂµM rapamycin- experiment2@HeLa cell line)
34343000	CIT	S1940	GPPTYNEHITKRVASSPAPPEGPSHPREPST		0.935899	Profiling	Melanoma	Label free	IMAC(Fe(III)-NTA)	Orbitrap Q Exactive HF	[-1.03]	(ERK1 KO(day0)@BRAFMUT 451Lu cells)
34343000	CIT	S1940	GPPTYNEHITKRVASSPAPPEGPSHPREPST		0.935899	Profiling	Melanoma	Label free	IMAC(Fe(III)-NTA)	Orbitrap Q Exactive HF	[-1.78]	(ERK1 KO(day1)@BRAFMUT 451Lu cells)
34343000	CIT	S1940	GPPTYNEHITKRVASSPAPPEGPSHPREPST		0.935899	Profiling	Melanoma	Label free	IMAC(Fe(III)-NTA)	Orbitrap Q Exactive HF	[-1.65, -1.4]	(ERK2 KO(day0)@BRAFMUT 451Lu cells)
34343000	CIT	S1940	GPPTYNEHITKRVASSPAPPEGPSHPREPST		0.935899	Profiling	Melanoma	Label free	IMAC(Fe(III)-NTA)	Orbitrap Q Exactive HF	[0.04, -0.01, -0.11, -0.24]	(JUNB KO(day0)@BRAFMUT 451Lu cells)
34343000	CIT	S1940	GPPTYNEHITKRVASSPAPPEGPSHPREPST		0.935899	Profiling	Melanoma	Label free	IMAC(Fe(III)-NTA)	Orbitrap Q Exactive HF	[-0.3, -0.36]	(JUNB KO(day3)@BRAFMUT 451Lu cells)
34343000	CIT	S1940	GPPTYNEHITKRVASSPAPPEGPSHPREPST		0.935899	Profiling	Melanoma	Label free	IMAC(Fe(III)-NTA)	Orbitrap Q Exactive HF	[-1.14, -1.08]	(WT(day0)@BRAFMUT 451Lu cells)
34343000	CIT	S1940	GPPTYNEHITKRVASSPAPPEGPSHPREPST		0.935899	Profiling	Melanoma	Label free	IMAC(Fe(III)-NTA)	Orbitrap Q Exactive HF	[-0.67]	(WT(day1)@BRAFMUT 451Lu cells)
34673281	CIT	S440	LGILGRSESVVSGLDSPAKTSSMEKKLLIKS	SESVVSGLDS(ph)PAK	0.999982	Profiling	Melanoma	SILAC	TiO2	Quadrupole Orbitrap	[54579000, 100100000, 154350000]	Untreated(BRAFi Resistant A375 cells)
34673281	CIT	S440	LGILGRSESVVSGLDSPAKTSSMEKKLLIKS	SESVVSGLDS(ph)PAK	0.999982	Profiling	Melanoma	SILAC	TiO2	Quadrupole Orbitrap	[302280000, 539740032, 323070016]	Untreated(BRAFi Sensitive A375 cells)
35022314	CIT	S1343		RKES(ph)STPEEFSR	0.91833	Profiling	Kinase-Signalling	TMT10plex	IMAC	Q Exactive Plus	[11.1528722900768, 11.2211295829375, 11.3716053667107]	Control(DMSO@H1299 cell line)
35022314	CIT	S440		SESVVSGLDS(ph)PAKTSSMEKK	0.99923	Profiling	Kinase-Signalling	TMT10plex	IMAC	Q Exactive Plus	[13.1599368541594, 13.260339673846, 13.4217070306857]	Control(DMSO@H1299 cell line)
35022314	CIT	S1343		RKES(ph)STPEEFSR	0.91833	Profiling	Kinase-Signalling	TMT10plex	IMAC	Q Exactive Plus	[10.8124541827357, 11.0626623829555, 11.451790564471]	Treatment(30mins-RXDX-106@H1299 cell line)
35022314	CIT	S440		SESVVSGLDS(ph)PAKTSSMEKK	0.99923	Profiling	Kinase-Signalling	TMT10plex	IMAC	Q Exactive Plus	[11.2766696884632, 11.266455769045, 11.1251562911654]	Treatment(30mins-RXDX-106@H1299 cell line)
35022314	CIT	S1343		RKES(ph)STPEEFSR	0.91833	Profiling	Kinase-Signalling	TMT10plex	IMAC	Q Exactive Plus	[10.5255052618221, 10.1359447345713, 10.3933494106008]	Treatment(4hours-RXDX-106@H1299 cell line)
35022314	CIT	S440		SESVVSGLDS(ph)PAKTSSMEKK	0.99923	Profiling	Kinase-Signalling	TMT10plex	IMAC	Q Exactive Plus	[11.0221866502017, 10.8133098077574, 11.0073613137531]	Treatment(4hours-RXDX-106@H1299 cell line)
35301407	CIT	S440	LGILGRSESVVSGLDSPAKTSSMEKKLLIKS	SESVVSGLDS(ph)PAK	0.999998	Profiling	choriocarcinoma	SILAC	TiO2	LTQ-Orbitrap Velos	[668580.0]	Treated(Vehicle-only@ JEG3R cell lines)
35688186	CIT	S440	LGILGRSESVVSGLDSPAKTSSMEKKLLIKS	SESVVSGLDS(ph)PAK	0.999988	Profiling	Signaling	label-free	Enrichment (no details)	Orbitrap Lumos	[17868000.0, 23035000.0, 20379000.0]	Control(Intensities 0 ÃŽÂ¼M untreated Coumarin@HepG2 cells)
35688186	CIT	S1940	GPPTYNEHITKRVASSPAPPEGPSHPREPST	VASS(ph)PAPPEGPSHPR	0.979462	Profiling	Signaling	label-free	Enrichment (no details)	Orbitrap Lumos	[0.0, 0.0, 1067200.0]	Control(Intensities 0 ÃŽÂ¼M untreated Quercetin@HepG2 cells)
35688186	CIT	S440	LGILGRSESVVSGLDSPAKTSSMEKKLLIKS	SESVVSGLDS(ph)PAK	0.999988	Profiling	Signaling	label-free	Enrichment (no details)	Orbitrap Lumos	[17868000.0, 23035000.0, 20379000.0]	Treated(Intensities 0.001 ÃŽÂ¼M treated Coumarin@HepG2 cells)
35688186	CIT	S440	LGILGRSESVVSGLDSPAKTSSMEKKLLIKS	SESVVSGLDS(ph)PAK	0.999988	Profiling	Signaling	label-free	Enrichment (no details)	Orbitrap Lumos	[22712000.0, 12661000.0, 25346000.0]	Treated(Intensities 0.01 ÃŽÂ¼M treated Coumarin@HepG2 cells)
35688186	CIT	S440	LGILGRSESVVSGLDSPAKTSSMEKKLLIKS	SESVVSGLDS(ph)PAK	0.999988	Profiling	Signaling	label-free	Enrichment (no details)	Orbitrap Lumos	[19580000.0, 20654000.0, 19093000.0]	Treated(Intensities 0.1 ÃŽÂ¼M treated Coumarin@HepG2 cells)
35688186	CIT	S440	LGILGRSESVVSGLDSPAKTSSMEKKLLIKS	SESVVSGLDS(ph)PAK	0.999988	Profiling	Signaling	label-free	Enrichment (no details)	Orbitrap Lumos	[19913000.0, 22198000.0, 18775000.0]	Treated(Intensities 1 ÃŽÂ¼M treated Coumarin@HepG2 cells)
35688186	CIT	S440	LGILGRSESVVSGLDSPAKTSSMEKKLLIKS	SESVVSGLDS(ph)PAK	0.999988	Profiling	Signaling	label-free	Enrichment (no details)	Orbitrap Lumos	[18633000.0, 25247000.0, 11116000.0]	Treated(Intensities 10 ÃŽÂ¼M treated Coumarin@HepG2 cells)
35688186	CIT	S440	LGILGRSESVVSGLDSPAKTSSMEKKLLIKS	SESVVSGLDS(ph)PAK	0.999988	Profiling	Signaling	label-free	Enrichment (no details)	Orbitrap Lumos	[9689900.0, 9235000.0, 12956000.0]	Treated(Intensities 100 ÃŽÂ¼M treated Coumarin@HepG2 cells)
35688186	CIT	S1940	GPPTYNEHITKRVASSPAPPEGPSHPREPST	VASS(ph)PAPPEGPSHPR	0.979462	Profiling	Signaling	label-free	Enrichment (no details)	Orbitrap Lumos	[1583000.0, 0.0, 0.0]	Treatred(Intensities 0.2 ÃŽÂ¼M treated Quercetin@HepG2 cells)
35688186	CIT	S1940	GPPTYNEHITKRVASSPAPPEGPSHPREPST	VASS(ph)PAPPEGPSHPR	0.979462	Profiling	Signaling	label-free	Enrichment (no details)	Orbitrap Lumos	[0.0, 3172300.0, 1083800.0]	Treatred(Intensities 10 ÃŽÂ¼M treated Quercetin@HepG2 cells)
35755813	CIT	S440	VVSGLDSPAKTSSM	SESVVSGLDS(ph)PAK	>0.75	Profiling	Casein Kinase 2 (CSNK2)- inhibitor study	SILAC	TiO2	LTQ Orbitrap Elite	['Present']	Control(Light-CSNK2A1-WT-DMSO@U2OS cell lines)
35755813	CIT	S436	RSESVVSGLDSPAK	SESVVS(ph)GLDSPAK	>0.75	Profiling	Casein Kinase 2 (CSNK2)- inhibitor study	SILAC	TiO2	LTQ Orbitrap Elite	['Present']	Control(Light-CSNK2A1-WT-DMSO@U2OS cell lines)
35755813	CIT	S440	VVSGLDSPAKTSSM	SESVVSGLDS(ph)PAK	>0.75	Profiling	Casein Kinase 2 (CSNK2)- inhibitor study	SILAC	TiO2	LTQ Orbitrap Elite	['Present']	Treated(Heavy-CSNK2A1-TM- CX-4945 treated@U2OS cell lines)
35755813	CIT	S436	RSESVVSGLDSPAK	SESVVS(ph)GLDSPAK	>0.75	Profiling	Casein Kinase 2 (CSNK2)- inhibitor study	SILAC	TiO2	LTQ Orbitrap Elite	['Present']	Treated(Heavy-CSNK2A1-TM- CX-4945 treated@U2OS cell lines)
35755813	CIT	S440	VVSGLDSPAKTSSM	SESVVSGLDS(ph)PAK	>0.75	Profiling	Casein Kinase 2 (CSNK2)- inhibitor study	SILAC	TiO2	LTQ Orbitrap Elite	['Present']	Treated(Medium- CSNK2A1-WT-CX-4945 treated@U2OS cell lines)
35755813	CIT	S436	RSESVVSGLDSPAK	SESVVS(ph)GLDSPAK	>0.75	Profiling	Casein Kinase 2 (CSNK2)- inhibitor study	SILAC	TiO2	LTQ Orbitrap Elite	['Present']	Treated(Medium- CSNK2A1-WT-CX-4945 treated@U2OS cell lines)
35947955	CIT	S1322	AMSAIVRSPEHQPSA	AMSAIVRsPEHQPSA	0.99	Profiling	Blood-cancer	TMT	TiO2	Q Exactive HF-X	[-0.0954914093017578, -0.229658603668213, -0.506306648254395, -0.309653282165527]	Condition(6hours-MK2206-Fraction-4-Membrane-bound organelles@PL21 cell line)
35947955	CIT	S1322	AMSAIVRSPEHQPSA	AMSAIVRsPEHQPSA	0.99	Profiling	Blood-cancer	TMT	TiO2	Q Exactive HF-X	[-0.0954914093017578, -0.229658603668213, -0.506306648254395, -0.309653282165527]	Condition(6hours-MK2206-Fraction2-Cytosolic compartment@PL21 cell line)
35947955	CIT	S1322	AMSAIVRSPEHQPSA	AMSAIVRsPEHQPSA	0.99	Profiling	Blood-cancer	TMT	TiO2	Q Exactive HF-X	[-0.156578063964844, -0.00175142288208008, 0.18503475189209, -0.0375003814697266]	Condition(6hours-selinexor+MK2206-Fraction-4-Membrane-bound organelles@PL21 cell line)
35947955	CIT	S1322	AMSAIVRSPEHQPSA	AMSAIVRsPEHQPSA	0.99	Profiling	Blood-cancer	TMT	TiO2	Q Exactive HF-X	[-0.156578063964844, -0.00175142288208008, 0.18503475189209, -0.0375003814697266]	Condition(6hours-selinexor+MK2206-Fraction2-Cytosolic compartment@PL21 cell line)
35947955	CIT	S1322	AMSAIVRSPEHQPSA	AMSAIVRsPEHQPSA	0.99	Profiling	Blood-cancer	TMT	TiO2	Q Exactive HF-X	[0.0954914093017578, 0.219687938690186, 0.0130729675292969, 0.143135070800781]	Condition(6hours-selinexor-Fraction-4-Membrane-bound organelles@PL21 cell line)
35947955	CIT	S1322	AMSAIVRSPEHQPSA	AMSAIVRsPEHQPSA	0.99	Profiling	Blood-cancer	TMT	TiO2	Q Exactive HF-X	[0.0954914093017578, 0.219687938690186, 0.0130729675292969, 0.143135070800781]	Condition(6hours-selinexor-Fraction2-Cytosolic compartment@PL21 cell line)
35947955	CIT	S1322	AMSAIVRSPEHQPSA	AMSAIVRsPEHQPSA	0.99	Profiling	Blood-cancer	TMT	TiO2	Q Exactive HF-X	[0.377787590026855, 0.00175142288208008, -0.0130729675292969, 0.0375003814697266]	Condition(DMSO-Fraction-4-Membrane-bound organelles@PL21 cell line)
35947955	CIT	S1322	AMSAIVRSPEHQPSA	AMSAIVRsPEHQPSA	0.99	Profiling	Blood-cancer	TMT	TiO2	Q Exactive HF-X	[0.377787590026855, 0.00175142288208008, -0.0130729675292969, 0.0375003814697266]	Condition(DMSO-Fraction2-Cytosolic compartment@PL21 cell line)
36060052	CIT	S1940	GPPTYNEHITKRVASSPAPPEGPSHPREPST		0.898101	Profiling	PPM1D inhibition	SILAC	TiO2	Q Exactive Plus	['Present']	Treated (Eto @HCT116 cells)
36060052	CIT	S1940	GPPTYNEHITKRVASSPAPPEGPSHPREPST		0.898101	Profiling	PPM1D inhibition	SILAC	TiO2	Q Exactive Plus	['Present']	Treated (Eto+PPM1Di @HCT116 cells)
36060052	CIT	S1940	GPPTYNEHITKRVASSPAPPEGPSHPREPST		0.898101	Profiling	PPM1D inhibition	SILAC	TiO2	Q Exactive Plus	['Present']	Untreated (DMSO @HCT116 cells)
36357940	CIT	S1981			99.6	Profiling	Signaling	TMT	IMAC	Q-Exactive-orbitrap	['Present', 'Present', 'Present', 'Present']	Treated(30 ÃŽÂ¼M JPH203-15min@KKU-100-BTC cell lines)
36357940	CIT	S1981			99.6	Profiling	Signaling	TMT	IMAC	Q-Exactive-orbitrap	['Present', 'Present', 'Present', 'Present']	Untreated(control DMSO@KKU-100-BTC cell lines)
36477497	CIT	S1939		VAS(ph)SPAPPEGPSHPR	0.858829	Profiling	Salmonella infection	Label-free	Enrichment (no details)	Orbitrap	[1.385]	Infected (WT@HeLa cells)
27642862	CIT	Y1971	PSTSRSSPNKRGPPTYNEHITKRVASSPAPP	GPPTY(ph)NEHITK	0.832596	Profile	Enrichment-study	Label-free	Src superbinder+Ti-IMAC	LTQ-Orbitrap Velos	[6457.5, 0.0, 0.0]	Condition(Pervanadate treated-Dataset S7@BT474 cell line)
27642862	CIT	Y1971	PSTSRSSPNKRGPPTYNEHITKRVASSPAPP	GPPTY(ph)NEHITK	0.801062	Profile	Enrichment-study	Label-free	Src superbinder+Ti-IMAC	LTQ-Orbitrap Velos	[62638.0, 0.0, 0.0]	Condition(Pervanadate treated-Dataset S7@HELA cell line)
27642862	CIT	Y1971	PSTSRSSPNKRGPPTYNEHITKRVASSPAPP	GPPTY(ph)NEHITK	0.852239	Profile	Enrichment-study	Label-free	Src superbinder+Ti-IMAC	LTQ-Orbitrap Velos	[27374.0, 0.0, 0.0]	Condition(Pervanadate treated-Dataset S7@MDAMB231 cell line)
27642862	CIT	Y1971	PSTSRSSPNKRGPPTYNEHITKRVASSPAPP	GPPTY(ph)NEHITK	0.980404	Profiling	Enrichment analysis	Label free	Ni2+-NTA beads	LTQ Orbitrap Velos	[100230.0, 0.0, 0.0]	Treated( Pervandate@ Jurkat T cells-Src superbinder-30x)
27762562	CIT	S480	CHKMEQEMTRLHRRVSEVEAVLSQKEVELKA		â‰¥75%	Profiling	Infection	SILAC	TiO2+P-Tyr-100	LTQ Orbitrap Velos Pro hybrid	['Present ', 'Present', 'Present', 'Present']	Treated(S. aureus infection@16HBE14o-cell line)
29514088	CIT	S440	LGILGRSESVVSGLDSPAKTSSMEKKLLIKS	ALGILGRSESVVSGLDS(ph)PAK	0.999997	Profiling	Retinal pigment epithelial	SILAC	TiO2	Orbitrap HF	[74544000, '-', '-', '-']	Condition(Intensity-H@RPE-1 cell line)
29514088	CIT	S440	LGILGRSESVVSGLDSPAKTSSMEKKLLIKS	ALGILGRSESVVSGLDS(ph)PAK	0.999997	Profiling	Retinal pigment epithelial	SILAC	TiO2	Orbitrap HF	[180500000, '-', '-', '-']	Condition(Intensity-L@RPE-1 cell line)
29449344	CIT	S440	LGILGRSESVVSGLDSPAKTSSMEKKLLIKS	SESVVSGLDS(ph)PAK	0.999982	Profiling	Benzonase digestion		Fe3+-IMAC	Orbitrap Q- Exactive HF	Present	Standard cell lysis@HEK cells
19691289	CIT	T1345	RRKESSTPEEFSR	ESST(ph)PEEFSR	0.881088	Profiling	Cervical cancer	SILAC	TiO2	Orbitrap	['Present', 'Present ', 'Present', 'Present']	Control(0mins-Noscapine block@HeLa cell line)
19691289	CIT	T1345	RRKESSTPEEFSR	ESST(ph)PEEFSR	0.881088	Profiling	Cervical cancer	SILAC	TiO2	Orbitrap	['Present', 'Present ', 'Present', 'Present']	Treated(15mins-Noscapine release@HeLa cell line)
19691289	CIT	T1345	RRKESSTPEEFSR	ESST(ph)PEEFSR	0.881088	Profiling	Cervical cancer	SILAC	TiO2	Orbitrap	['Present', 'Present ', 'Present', 'Present']	Treated(60mins-Noscapine release@HeLa cell line)
20873877	CIT	S433	ILGRSESVVSGLD	SES(ph)VVS(ph)GLDSPAK	0.998001	Profiling	No Disease	Label free	TiO2	LTQ-Orbitrap Velos instrument	[1019400.0]	Treated(collisional induced dissociation-CID1@HeLa S3 cells)
22424773	CIT	S1993	STRRERSPGRLFE	ERS(ph)PGRLFEDSSR	0.992434	Profiling	DNA damage response	SILAC	TiO2	LTQ Orbitrap	['Present', 'Present', 'Present', 'Present']	Treated( Etoposide for 24 hours@U2OS cells)
22424773	CIT	S1993	STRRERSPGRLFE	ERS(ph)PGRLFEDSSR	0.992434	Profiling	DNA damage response	SILAC	TiO2	LTQ Orbitrap	['Present', 'Present', 'Present', 'Present']	Untreated(DMSO@U2OS cells)
23898821	CIT	S1971	ELRRDKSPGRPLE		>75%	Profiling	Lung cancer	mTRAQ	IMAC	Q Exactive	['Present']	Treated(Control@H3122 cell line)
23898821	CIT	S1993	STRRERSPGRLFE		>75%	Profiling	Lung cancer	mTRAQ	IMAC	Q Exactive	['Present']	Treated(Control@H3122 cell line)
23898821	CIT	S480	RLHRRVSEVEAVL		>75%	Profiling	Lung cancer	mTRAQ	IMAC	Q Exactive	['Present']	Treated(Control@H3122 cell line)
23898821	CIT	S1322	MSAIVRSPEHQPS		>75%	Profiling	Lung cancer	mTRAQ	IMAC	Q Exactive	['Present']	Treated(Control@H3122 cell line)
23898821	CIT	T1306	DHPHPSTPATARQ		>75%	Profiling	Lung cancer	mTRAQ	IMAC	Q Exactive	['Present']	Treated(Control@H3122 cell line)
23898821	CIT	T2013	PAGAVRTPLSQVN		>75%	Profiling	Lung cancer	mTRAQ	IMAC	Q Exactive	['Present']	Treated(Control@H3122 cell line)
23898821	CIT	S1582	AKLLGNSLLKLEG		>75%	Profiling	Lung cancer	mTRAQ	IMAC	Q Exactive	['Present']	Treated(Control@H3122 cell line)
23898821	CIT	S1432	CRDKMNSPGLQTK		>75%	Profiling	Lung cancer	mTRAQ	IMAC	Q Exactive	['Present']	Treated(Control@H3122 cell line)
23898821	CIT	S440	VVSGLDSPAKTSS		>75%	Profiling	Lung cancer	mTRAQ	IMAC	Q Exactive	['Present']	Treated(Control@H3122 cell line)
23898821	CIT	S1971	ELRRDKSPGRPLE		>75%	Profiling	Lung cancer	SILAC	IMAC	Q Exactive	['Present']	Treated(Control@H3122 cell line)
23898821	CIT	S1993	STRRERSPGRLFE		>75%	Profiling	Lung cancer	SILAC	IMAC	Q Exactive	['Present']	Treated(Control@H3122 cell line)
23898821	CIT	S480	RLHRRVSEVEAVL		>75%	Profiling	Lung cancer	SILAC	IMAC	Q Exactive	['Present']	Treated(Control@H3122 cell line)
23898821	CIT	S1322	MSAIVRSPEHQPS		>75%	Profiling	Lung cancer	SILAC	IMAC	Q Exactive	['Present']	Treated(Control@H3122 cell line)
23898821	CIT	T1306	DHPHPSTPATARQ		>75%	Profiling	Lung cancer	SILAC	IMAC	Q Exactive	['Present']	Treated(Control@H3122 cell line)
23898821	CIT	T2013	PAGAVRTPLSQVN		>75%	Profiling	Lung cancer	SILAC	IMAC	Q Exactive	['Present']	Treated(Control@H3122 cell line)
23898821	CIT	S1582	AKLLGNSLLKLEG		>75%	Profiling	Lung cancer	SILAC	IMAC	Q Exactive	['Present']	Treated(Control@H3122 cell line)
23898821	CIT	S1432	CRDKMNSPGLQTK		>75%	Profiling	Lung cancer	SILAC	IMAC	Q Exactive	['Present']	Treated(Control@H3122 cell line)
23898821	CIT	S440	VVSGLDSPAKTSS		>75%	Profiling	Lung cancer	SILAC	IMAC	Q Exactive	['Present']	Treated(Control@H3122 cell line)
23898821	CIT	S1971	ELRRDKSPGRPLE		>75%	Profiling	Lung cancer	mTRAQ	IMAC	Q Exactive	['Present']	Treated(Crizotinib@H3122 cell line)
23898821	CIT	S1993	STRRERSPGRLFE		>75%	Profiling	Lung cancer	mTRAQ	IMAC	Q Exactive	['Present']	Treated(Crizotinib@H3122 cell line)
23898821	CIT	S480	RLHRRVSEVEAVL		>75%	Profiling	Lung cancer	mTRAQ	IMAC	Q Exactive	['Present']	Treated(Crizotinib@H3122 cell line)
23898821	CIT	S1322	MSAIVRSPEHQPS		>75%	Profiling	Lung cancer	mTRAQ	IMAC	Q Exactive	['Present']	Treated(Crizotinib@H3122 cell line)
23898821	CIT	T1306	DHPHPSTPATARQ		>75%	Profiling	Lung cancer	mTRAQ	IMAC	Q Exactive	['Present']	Treated(Crizotinib@H3122 cell line)
23898821	CIT	T2013	PAGAVRTPLSQVN		>75%	Profiling	Lung cancer	mTRAQ	IMAC	Q Exactive	['Present']	Treated(Crizotinib@H3122 cell line)
23898821	CIT	S1582	AKLLGNSLLKLEG		>75%	Profiling	Lung cancer	mTRAQ	IMAC	Q Exactive	['Present']	Treated(Crizotinib@H3122 cell line)
23898821	CIT	S1432	CRDKMNSPGLQTK		>75%	Profiling	Lung cancer	mTRAQ	IMAC	Q Exactive	['Present']	Treated(Crizotinib@H3122 cell line)
23898821	CIT	S440	VVSGLDSPAKTSS		>75%	Profiling	Lung cancer	mTRAQ	IMAC	Q Exactive	['Present']	Treated(Crizotinib@H3122 cell line)
23898821	CIT	S1971	ELRRDKSPGRPLE		>75%	Profiling	Lung cancer	SILAC	IMAC	Q Exactive	['Present']	Treated(Crizotinib@H3122 cell line)
23898821	CIT	S1993	STRRERSPGRLFE		>75%	Profiling	Lung cancer	SILAC	IMAC	Q Exactive	['Present']	Treated(Crizotinib@H3122 cell line)
23898821	CIT	S480	RLHRRVSEVEAVL		>75%	Profiling	Lung cancer	SILAC	IMAC	Q Exactive	['Present']	Treated(Crizotinib@H3122 cell line)
23898821	CIT	S1322	MSAIVRSPEHQPS		>75%	Profiling	Lung cancer	SILAC	IMAC	Q Exactive	['Present']	Treated(Crizotinib@H3122 cell line)
23898821	CIT	T1306	DHPHPSTPATARQ		>75%	Profiling	Lung cancer	SILAC	IMAC	Q Exactive	['Present']	Treated(Crizotinib@H3122 cell line)
23898821	CIT	T2013	PAGAVRTPLSQVN		>75%	Profiling	Lung cancer	SILAC	IMAC	Q Exactive	['Present']	Treated(Crizotinib@H3122 cell line)
23898821	CIT	S1582	AKLLGNSLLKLEG		>75%	Profiling	Lung cancer	SILAC	IMAC	Q Exactive	['Present']	Treated(Crizotinib@H3122 cell line)
23898821	CIT	S1432	CRDKMNSPGLQTK		>75%	Profiling	Lung cancer	SILAC	IMAC	Q Exactive	['Present']	Treated(Crizotinib@H3122 cell line)
23898821	CIT	S440	VVSGLDSPAKTSS		>75%	Profiling	Lung cancer	SILAC	IMAC	Q Exactive	['Present']	Treated(Crizotinib@H3122 cell line)
24173317	CIT	S440		SESVVSGLDS(ph)PAK	1	Profiling	Neurological disorders	Dimethy labeling	SIMAC+TiO2	LTQ-Orbitrap Velos	['Present', 'Present', 'Present', 'Present', 'Present', 'Present']	Treated (Human embryonic stem cells (hESCs)
24173317	CIT	S582		RRS(ph)DLYESELR	1	Profiling	Neurological disorders	Dimethy labeling	SIMAC+TiO2	LTQ-Orbitrap Velos	['Present', 'Present', 'Present', 'Present', 'Present', 'Present']	Treated (Human embryonic stem cells (hESCs)
24173317	CIT	S440		SESVVSGLDS(ph)PAK	1	Profiling	Neurological disorders	Dimethy labeling	SIMAC+TiO2	LTQ-Orbitrap Velos	['Present', 'Present', 'Present', 'Present', 'Present', 'Present']	Untreated (Parental neural stem cells (NSCs)
24173317	CIT	S582		RRS(ph)DLYESELR	1	Profiling	Neurological disorders	Dimethy labeling	SIMAC+TiO2	LTQ-Orbitrap Velos	['Present', 'Present', 'Present', 'Present', 'Present', 'Present']	Untreated (Parental neural stem cells (NSCs)
24850871	CIT	S440	LGILGRSESVVSGLDSPAKTSSMEKKLLIKS	_SESVVSGLDS(ph)PAK_	1	profiling	T cells stimulated with PGE2	Label Free	Ti-IMAC	LTQ-Orbitrap Elite	[0.2143936]	Treated(10min PGE2-MS2@ Jurkat T cells )
24850871	CIT	S1993	REKSPGRMLSTRRERSPGRLFEDSSRGRLPA	_ERS(ph)PGRLFEDSSR_	1	profiling	T cells stimulated with PGE2	Label Free	Ti-IMAC	LTQ-Orbitrap Elite	[-0.2233148]	Treated(20min PGE2-MS1@ Jurkat T cells )
24850871	CIT	S440	LGILGRSESVVSGLDSPAKTSSMEKKLLIKS	_SESVVSGLDS(ph)PAK_	1	profiling	T cells stimulated with PGE2	Label Free	Ti-IMAC	LTQ-Orbitrap Elite	[0.3047018]	Treated(20min PGE2-MS1@ Jurkat T cells )
24850871	CIT	S1993	REKSPGRMLSTRRERSPGRLFEDSSRGRLPA	_ERS(ph)PGRLFEDSSR_	1	profiling	T cells stimulated with PGE2	Label Free	Ti-IMAC	LTQ-Orbitrap Elite	[-0.3215914]	Treated(20min PGE2-MS2@ Jurkat T cells )
24850871	CIT	S440	LGILGRSESVVSGLDSPAKTSSMEKKLLIKS	_SESVVSGLDS(ph)PAK_	1	profiling	T cells stimulated with PGE2	Label Free	Ti-IMAC	LTQ-Orbitrap Elite	[0.3066921]	Treated(20min PGE2-MS2@ Jurkat T cells )
24850871	CIT	S1993	REKSPGRMLSTRRERSPGRLFEDSSRGRLPA	_ERS(ph)PGRLFEDSSR_	1	profiling	T cells stimulated with PGE2	Label Free	Ti-IMAC	LTQ-Orbitrap Elite	[-0.09318304]	Treated(30min PGE2-MS1@ Jurkat T cells )
24850871	CIT	S1993	REKSPGRMLSTRRERSPGRLFEDSSRGRLPA	_ERS(ph)PGRLFEDSSR_	1	profiling	T cells stimulated with PGE2	Label Free	Ti-IMAC	LTQ-Orbitrap Elite	[-0.1587667]	Treated(30min PGE2-MS2@ Jurkat T cells )
24850871	CIT	S440	LGILGRSESVVSGLDSPAKTSSMEKKLLIKS	_SESVVSGLDS(ph)PAK_	1	profiling	T cells stimulated with PGE2	Label Free	Ti-IMAC	LTQ-Orbitrap Elite	[0.2962809]	Treated(30min PGE2-MS2@ Jurkat T cells )
24850871	CIT	S1993	REKSPGRMLSTRRERSPGRLFEDSSRGRLPA	_ERS(ph)PGRLFEDSSR_	1	profiling	T cells stimulated with PGE2	Label Free	Ti-IMAC	LTQ-Orbitrap Elite	[-0.4419794]	Treated(5min PGE2-MS1@ Jurkat T cells )
24850871	CIT	S440	LGILGRSESVVSGLDSPAKTSSMEKKLLIKS	_SESVVSGLDS(ph)PAK_	1	profiling	T cells stimulated with PGE2	Label Free	Ti-IMAC	LTQ-Orbitrap Elite	[0.1368065]	Treated(5min PGE2-MS1@ Jurkat T cells )
24850871	CIT	S440	LGILGRSESVVSGLDSPAKTSSMEKKLLIKS	_SESVVSGLDS(ph)PAK_	1	profiling	T cells stimulated with PGE2	Label Free	Ti-IMAC	LTQ-Orbitrap Elite	[0.1706877]	Treated(5min PGE2-MS2@ Jurkat T cells )
24850871	CIT	S1993	REKSPGRMLSTRRERSPGRLFEDSSRGRLPA	_ERS(ph)PGRLFEDSSR_	1	profiling	T cells stimulated with PGE2	Label Free	Ti-IMAC	LTQ-Orbitrap Elite	[-0.3825231]	Treated(60min PGE2-MS1@ Jurkat T cells )
24850871	CIT	S440	LGILGRSESVVSGLDSPAKTSSMEKKLLIKS	_SESVVSGLDS(ph)PAK_	1	profiling	T cells stimulated with PGE2	Label Free	Ti-IMAC	LTQ-Orbitrap Elite	[0.04552126]	Treated(60min PGE2-MS1@ Jurkat T cells )
24850871	CIT	S1993	REKSPGRMLSTRRERSPGRLFEDSSRGRLPA	_ERS(ph)PGRLFEDSSR_	1	profiling	T cells stimulated with PGE2	Label Free	Ti-IMAC	LTQ-Orbitrap Elite	[-0.2492824]	Untreated(0min PGE2-MS1@ Jurkat T cells )
24850871	CIT	S440	LGILGRSESVVSGLDSPAKTSSMEKKLLIKS	_SESVVSGLDS(ph)PAK_	1	profiling	T cells stimulated with PGE2	Label Free	Ti-IMAC	LTQ-Orbitrap Elite	[0.3512816]	Untreated(0min PGE2-MS1@ Jurkat T cells )
24850871	CIT	S1993	REKSPGRMLSTRRERSPGRLFEDSSRGRLPA	_ERS(ph)PGRLFEDSSR_	1	profiling	T cells stimulated with PGE2	Label Free	Ti-IMAC	LTQ-Orbitrap Elite	[-0.2556071]	Untreated(0min PGE2-MS2@ Jurkat T cells )
24961811	CIT	S582	LVSARRRSDLYESEL	RRS(ph)DLYESELR	100	Profiling	Cancer	Label free	Ti4+-IMAC	LTQ-Orbitrap Velos	['Present', 'Present', 'Present', 'Present', 'Present', 'Present']	Treated(Lentivirus BRAFV600E gene + shRNA targeting C/EBPÃŽÂ² oncogene-induced senescence-3 days @human diploid fibroblast (HDF) cell line)
24961811	CIT	S440	SVVSGLDSPAKTSSM	SESVVSGLDS(ph)PAK	100	Profiling	Cancer	Label free	Ti4+-IMAC	LTQ-Orbitrap Velos	['Present', 'Present', 'Present', 'Present', 'Present', 'Present']	Treated(Lentivirus BRAFV600E gene + shRNA targeting C/EBPÃŽÂ² oncogene-induced senescence-3 days @human diploid fibroblast (HDF) cell line)
24961811	CIT	S480	TRLHRRVSEVEAVLS	RVS(ph)EVEAVLSQK	100	Profiling	Cancer	Label free	Ti4+-IMAC	LTQ-Orbitrap Velos	['Present', 'Present', 'Present', 'Present', 'Present', 'Present']	Treated(Lentivirus BRAFV600E gene + shRNA targeting C/EBPÃŽÂ² oncogene-induced senescence-3 days @human diploid fibroblast (HDF) cell line)
24961811	CIT	S1993	LSTRRERSPGRLFED	ERS(ph)PGRLFEDSSR	100	Profiling	Cancer	Label free	Ti4+-IMAC	LTQ-Orbitrap Velos	['Present', 'Present', 'Present', 'Present', 'Present', 'Present']	Treated(Lentivirus BRAFV600E gene + shRNA targeting C/EBPÃŽÂ² oncogene-induced senescence-3 days @human diploid fibroblast (HDF) cell line)
24961811	CIT	S582	LVSARRRSDLYESEL	RRS(ph)DLYESELR	100	Profiling	Cancer	Label free	Ti4+-IMAC	LTQ-Orbitrap Velos	['Present', 'Present', 'Present', 'Present', 'Present', 'Present']	Treated(Lentivirus BRAFV600E gene oncogene-induced senescence-3 days @human diploid fibroblast (HDF) cell line)
24961811	CIT	S440	SVVSGLDSPAKTSSM	SESVVSGLDS(ph)PAK	100	Profiling	Cancer	Label free	Ti4+-IMAC	LTQ-Orbitrap Velos	['Present', 'Present', 'Present', 'Present', 'Present', 'Present']	Treated(Lentivirus BRAFV600E gene oncogene-induced senescence-3 days @human diploid fibroblast (HDF) cell line)
24961811	CIT	S480	TRLHRRVSEVEAVLS	RVS(ph)EVEAVLSQK	100	Profiling	Cancer	Label free	Ti4+-IMAC	LTQ-Orbitrap Velos	['Present', 'Present', 'Present', 'Present', 'Present', 'Present']	Treated(Lentivirus BRAFV600E gene oncogene-induced senescence-3 days @human diploid fibroblast (HDF) cell line)
24961811	CIT	S1993	LSTRRERSPGRLFED	ERS(ph)PGRLFEDSSR	100	Profiling	Cancer	Label free	Ti4+-IMAC	LTQ-Orbitrap Velos	['Present', 'Present', 'Present', 'Present', 'Present', 'Present']	Treated(Lentivirus BRAFV600E gene oncogene-induced senescence-3 days @human diploid fibroblast (HDF) cell line)
24961811	CIT	S440	SVVSGLDSPAKTSSM	SESVVSGLDS(ph)PAK	100	Profiling	Cancer	Label free	Ti4+-IMAC	LTQ-Orbitrap Velos	['Present', 'Present', 'Present', 'Present', 'Present', 'Present']	Treated(lentivirus BRAFV600E gene+ shRNA targeting C/EBP -9 days @human diploid fibroblast (HDF) cell line)
24961811	CIT	T1306	TDHPHPSTPATARQQ	ATDHPHS(ph)T(ph)PATAR	100	Profiling	Cancer	Label free	Ti4+-IMAC	LTQ-Orbitrap Velos	['Present', 'Present', 'Present', 'Present', 'Present', 'Present']	Treated(lentivirus BRAFV600E gene+ shRNA targeting C/EBP -9 days @human diploid fibroblast (HDF) cell line)
24961811	CIT	S1993	LSTRRERSPGRLFED	ERS(ph)PGRLFEDSSR	100	Profiling	Cancer	Label free	Ti4+-IMAC	LTQ-Orbitrap Velos	['Present', 'Present', 'Present', 'Present', 'Present', 'Present']	Treated(lentivirus BRAFV600E gene+ shRNA targeting C/EBP -9 days @human diploid fibroblast (HDF) cell line)
24961811	CIT	S1971	TELRRDKSPGRPLER	DKS(ph)PGRPLER	100	Profiling	Cancer	Label free	Ti4+-IMAC	LTQ-Orbitrap Velos	['Present', 'Present', 'Present', 'Present', 'Present', 'Present']	Treated(lentivirus BRAFV600E gene+ shRNA targeting C/EBP -9 days @human diploid fibroblast (HDF) cell line)
24961811	CIT	S440	SVVSGLDSPAKTSSM	SESVVSGLDS(ph)PAK	100	Profiling	Cancer	Label free	Ti4+-IMAC	LTQ-Orbitrap Velos	['Present', 'Present', 'Present', 'Present', 'Present', 'Present']	Treated(lentivirus BRAFV600E gene-9 days @human diploid fibroblast (HDF) cell line)
24961811	CIT	T1306	TDHPHPSTPATARQQ	ATDHPHS(ph)T(ph)PATAR	100	Profiling	Cancer	Label free	Ti4+-IMAC	LTQ-Orbitrap Velos	['Present', 'Present', 'Present', 'Present', 'Present', 'Present']	Treated(lentivirus BRAFV600E gene-9 days @human diploid fibroblast (HDF) cell line)
24961811	CIT	S1993	LSTRRERSPGRLFED	ERS(ph)PGRLFEDSSR	100	Profiling	Cancer	Label free	Ti4+-IMAC	LTQ-Orbitrap Velos	['Present', 'Present', 'Present', 'Present', 'Present', 'Present']	Treated(lentivirus BRAFV600E gene-9 days @human diploid fibroblast (HDF) cell line)
24961811	CIT	S1971	TELRRDKSPGRPLER	DKS(ph)PGRPLER	100	Profiling	Cancer	Label free	Ti4+-IMAC	LTQ-Orbitrap Velos	['Present', 'Present', 'Present', 'Present', 'Present', 'Present']	Treated(lentivirus BRAFV600E gene-9 days @human diploid fibroblast (HDF) cell line)
24961811	CIT	S582	LVSARRRSDLYESEL	RRS(ph)DLYESELR	100	Profiling	Cancer	Label free	Ti4+-IMAC	LTQ-Orbitrap Velos	['Present', 'Present', 'Present', 'Present', 'Present', 'Present']	Untreated(Cycling control cell-3 days @human diploid fibroblast (HDF) cell line)
24961811	CIT	S440	SVVSGLDSPAKTSSM	SESVVSGLDS(ph)PAK	100	Profiling	Cancer	Label free	Ti4+-IMAC	LTQ-Orbitrap Velos	['Present', 'Present', 'Present', 'Present', 'Present', 'Present']	Untreated(Cycling control cell-3 days @human diploid fibroblast (HDF) cell line)
24961811	CIT	S480	TRLHRRVSEVEAVLS	RVS(ph)EVEAVLSQK	100	Profiling	Cancer	Label free	Ti4+-IMAC	LTQ-Orbitrap Velos	['Present', 'Present', 'Present', 'Present', 'Present', 'Present']	Untreated(Cycling control cell-3 days @human diploid fibroblast (HDF) cell line)
24961811	CIT	S1993	LSTRRERSPGRLFED	ERS(ph)PGRLFEDSSR	100	Profiling	Cancer	Label free	Ti4+-IMAC	LTQ-Orbitrap Velos	['Present', 'Present', 'Present', 'Present', 'Present', 'Present']	Untreated(Cycling control cell-3 days @human diploid fibroblast (HDF) cell line)
24961811	CIT	S440	SVVSGLDSPAKTSSM	SESVVSGLDS(ph)PAK	100	Profiling	Cancer	Label free	Ti4+-IMAC	LTQ-Orbitrap Velos	['Present', 'Present', 'Present', 'Present', 'Present', 'Present']	Untreated(Cycling control cell-9 days @human diploid fibroblast (HDF) cell line)
24961811	CIT	T1306	TDHPHPSTPATARQQ	ATDHPHS(ph)T(ph)PATAR	100	Profiling	Cancer	Label free	Ti4+-IMAC	LTQ-Orbitrap Velos	['Present', 'Present', 'Present', 'Present', 'Present', 'Present']	Untreated(Cycling control cell-9 days @human diploid fibroblast (HDF) cell line)
24961811	CIT	S1993	LSTRRERSPGRLFED	ERS(ph)PGRLFEDSSR	100	Profiling	Cancer	Label free	Ti4+-IMAC	LTQ-Orbitrap Velos	['Present', 'Present', 'Present', 'Present', 'Present', 'Present']	Untreated(Cycling control cell-9 days @human diploid fibroblast (HDF) cell line)
24961811	CIT	S1971	TELRRDKSPGRPLER	DKS(ph)PGRPLER	100	Profiling	Cancer	Label free	Ti4+-IMAC	LTQ-Orbitrap Velos	['Present', 'Present', 'Present', 'Present', 'Present', 'Present']	Untreated(Cycling control cell-9 days @human diploid fibroblast (HDF) cell line)
25159151	CIT	T2013	FEDSSRGRLPAGAVRTPLSQVNKVWDQSSV_		0.999992	Profiling	Cancer	label-free	TiO2	Q Exactive mass spectrometer	[0, 0, 0, 0, 'Yes', 'Yes']	Treated(EGF-15min@HeLa cell line)
25159151	CIT	T2013	FEDSSRGRLPAGAVRTPLSQVNKVWDQSSV_		0.999992	Profiling	Cancer	label-free	pY	Q Exactive	[396360000.0, 0.0, 0.0, 0.0]	Treated(EGF-5min@Hela cell line)
25159151	CIT	T2013	FEDSSRGRLPAGAVRTPLSQVNKVWDQSSV_		0.999992	Profiling	Cancer	label-free	TiO2	Q Exactive mass spectrometer	[55417000, 61956000, 0, 65282000, 'Yes', 'Yes']	Treated(Nocodazole@HeLa cell line)
25599653	CIT	S1085		ADQRITES(ph)R	0.836224	Profiling	Colorectal cancer	SILAC	TiO2	LTQ-OrbitrapXL	['Present', 'Present', 'Present', 'Present']	Treated(KRAS Mutant(G12D, G12V, or G13D)@SW48 cell line)
26471730	CIT	S440	VVSGLDSPAKTSS	SESVVSGLDS(ph)PAK	0.99994	Profiling	Parkinson's disease (PD)	SILAC	TiO2	LTQ-Orbitrap Velos Pro	['Present', 'Present ', 'Present ', 'Present', 'Present', 'Present']	KO( PINK1-HEK293 cells)
26471730	CIT	S440	VVSGLDSPAKTSS	SESVVSGLDS(ph)PAK	0.99994	Profiling	Parkinson's disease (PD)	SILAC	TiO2	LTQ-Orbitrap Velos Pro	['Present', 'Present ', 'Present ', 'Present', 'Present', 'Present']	WT( PINK1Ã¢â‚¬ÂFLAG-HEK293 cells)
26853621	CIT	S440	SESVVSGLDSPAK	SESVVSGLDsPAK	S(10): 100.0	Profiling	Head and neck squamous cell carcinoma	TMT	TiO2	LTQ-Orbitrap Velos	['Present']	Treated( JHU-O22HNSCC cell line )
26853621	CIT	S440	SESVVSGLDSPAK	SESVVSGLDsPAK	S(10): 100.0	Profiling	Head and neck squamous cell carcinoma	TMT	TiO2	LTQ-Orbitrap Velos	['Present']	Treated( JHU-O29 HNSCC cell line )
26853621	CIT	S440	SESVVSGLDSPAK	SESVVSGLDsPAK	S(10): 100.0	Profiling	Head and neck squamous cell carcinoma	TMT	TiO2	LTQ-Orbitrap Velos	['Present']	Treated(CAL27 HNSCC cell line )
26853621	CIT	S440	SESVVSGLDSPAK	SESVVSGLDsPAK	S(10): 100.0	Profiling	Head and neck squamous cell carcinoma	TMT	TiO2	LTQ-Orbitrap Velos	['Present']	Treated(FADU HNSCC cell line )
26853621	CIT	S440	SESVVSGLDSPAK	SESVVSGLDsPAK	S(10): 100.0	Profiling	Head and neck squamous cell carcinoma	TMT	TiO2	LTQ-Orbitrap Velos	['Present']	Treated(JHU-O11 HNSCC cell line )
26853621	CIT	S440	SESVVSGLDSPAK	SESVVSGLDsPAK	S(10): 100.0	Profiling	Head and neck squamous cell carcinoma	TMT	TiO2	LTQ-Orbitrap Velos	['Present']	Treated(JHU-O28 HNSCC cell line )
26853621	CIT	S440	SESVVSGLDSPAK	SESVVSGLDsPAK	S(10): 100.0	Profiling	Head and neck squamous cell carcinoma	TMT	TiO2	LTQ-Orbitrap Velos	['Present']	Untreated(Normal oral cell line OKF6/TERT1)
27050516	CIT	S440	LGILGRSESVVSGLDSPAKTSSMEKKLLIKS	SESVVSGLDS(ph)PAK	0.978783	Profiling	Inflammation	SILAC	TiO2	Orbitrap LTQ	[99396000]	Treated(Cortistatin A@HCT116 cells)
27050516	CIT	S1940	GPPTYNEHITKRVASSPAPPEGPSHPREPST	VASS(ph)PAPPEGPSHPR	0.866914	Profiling	Inflammation	SILAC	TiO2	Orbitrap LTQ	[23462000]	Treated(Cortistatin A@HCT116 cells)
27050516	CIT	S440	LGILGRSESVVSGLDSPAKTSSMEKKLLIKS	SESVVSGLDS(ph)PAK	0.978783	Profiling	Inflammation	SILAC	TiO2	Orbitrap LTQ	[99396000]	Treated(DMSO@HCT116 cells)
27050516	CIT	S1940	GPPTYNEHITKRVASSPAPPEGPSHPREPST	VASS(ph)PAPPEGPSHPR	0.866914	Profiling	Inflammation	SILAC	TiO2	Orbitrap LTQ	[23462000]	Treated(DMSO@HCT116 cells)
27155012	CIT	S1940	GPPTYNEHITKRVASSPAPPEGPSHPREPST		0.77483	Profiling	Burkitt's lymphoma	SILAC	TiO2	LTQ Orbitrap Velos	['Present', 'Present', 'Present', 'Present', 'Present', 'Present']	(BCR stimulation(10min)@DG75 cells)
27155012	CIT	S1940	GPPTYNEHITKRVASSPAPPEGPSHPREPST		0.77483	Profiling	Burkitt's lymphoma	SILAC	TiO2	LTQ Orbitrap Velos	['Present', 'Present', 'Present', 'Present', 'Present', 'Present']	(BCR stimulation(10min)@Daudi cells)
27155012	CIT	S1940	GPPTYNEHITKRVASSPAPPEGPSHPREPST		0.77483	Profiling	Burkitt's lymphoma	SILAC	TiO2	LTQ Orbitrap Velos	['Present', 'Present', 'Present', 'Present', 'Present', 'Present']	(BCR stimulation(20min)@DG75 cells)
27155012	CIT	S1940	GPPTYNEHITKRVASSPAPPEGPSHPREPST		0.77483	Profiling	Burkitt's lymphoma	SILAC	TiO2	LTQ Orbitrap Velos	['Present', 'Present', 'Present', 'Present', 'Present', 'Present']	(BCR stimulation(2min)@DG75 cells)
27155012	CIT	S1940	GPPTYNEHITKRVASSPAPPEGPSHPREPST		0.77483	Profiling	Burkitt's lymphoma	SILAC	TiO2	LTQ Orbitrap Velos	['Present', 'Present', 'Present', 'Present', 'Present', 'Present']	(BCR stimulation(2min)@Daudi cells)
27155012	CIT	S1940	GPPTYNEHITKRVASSPAPPEGPSHPREPST		0.77483	Profiling	Burkitt's lymphoma	SILAC	TiO2	LTQ Orbitrap Velos	['Present', 'Present', 'Present', 'Present', 'Present', 'Present']	(BCR stimulation(5min)@DG75 cells)
27155012	CIT	S1940	GPPTYNEHITKRVASSPAPPEGPSHPREPST		0.77483	Profiling	Burkitt's lymphoma	SILAC	TiO2	LTQ Orbitrap Velos	['Present', 'Present', 'Present', 'Present', 'Present', 'Present']	(CD79a KD@DG75 cells)
27155012	CIT	S1940	GPPTYNEHITKRVASSPAPPEGPSHPREPST		0.77483	Profiling	Burkitt's lymphoma	SILAC	TiO2	LTQ Orbitrap Velos	['Present', 'Present', 'Present', 'Present', 'Present', 'Present']	(SYK inhibition@DG75 cells)
27155012	CIT	S1940	GPPTYNEHITKRVASSPAPPEGPSHPREPST		0.77483	Profiling	Burkitt's lymphoma	SILAC	TiO2	LTQ Orbitrap Velos	['Present', 'Present', 'Present', 'Present', 'Present', 'Present']	(Unstimulated@DG75 cells)
27155012	CIT	S1940	GPPTYNEHITKRVASSPAPPEGPSHPREPST		0.77483	Profiling	Burkitt's lymphoma	SILAC	TiO2	LTQ Orbitrap Velos	['Present', 'Present', 'Present', 'Present', 'Present', 'Present']	(Unstimulated@Daudi cells)
27301801	CIT	S440	SESVVSGLDSPAK		100	Profiling	EGF stimulation	Label free	TiO2	Orbitrap fusion	[0, 24763670, 0]	Stimulated(EGF(5min)@HeLa cells)
27301801	CIT	S440	SESVVSGLDSPAK		100	Profiling	EGF stimulation	Label free	TiO2	Orbitrap fusion	[0, 0, 21687734]	Unstimulated(HeLa cells)
27690223	CIT	S480	RVSEVEAVLSQK		100	Profiling	Infection	TMT	TiO2	Orbitrap Fusion	['Present', 'Present', 'Present', 'Present']	Infected(WT HIV@CEM-T4 T cells)
27690223	CIT	S480	RVSEVEAVLSQK		100	Profiling	Infection	TMT	TiO2	Orbitrap Fusion	['Present', 'Present', 'Present', 'Present']	Infected(Ã¢Ë†â€ Vif HIV@CEM-T4 T cells)
27690223	CIT	S480	RVSEVEAVLSQK		100	Profiling	Infection	TMT	TiO2	Orbitrap Fusion	['Present', 'Present', 'Present', 'Present']	Mock infected@CEM-T4 T cells
27732954	CIT	S1940	GPPTYNEHITKRVASSPAPPEGPSHPREPST	VASS(ph)PAPPEGPSHPR	0.967382	Profiling	Inhibition	SILAC	IMAC	LTQ-Orbitrap Elite	[0, 75638000]	Treated(Crizotinib@NB1 cell-line)
27732954	CIT	S440	LGILGRSESVVSGLDSPAKTSSMEKKLLIKS	SESVVSGLDS(ph)PAK	0.999716	Profiling	Inhibition	SILAC	IMAC	LTQ-Orbitrap Elite	[0, 6726465]	Treated(Crizotinib@NB1643 cell-line)
27732954	CIT	S1940	GPPTYNEHITKRVASSPAPPEGPSHPREPST	VASS(ph)PAPPEGPSHPR	0.958343	Profiling	Inhibition	SILAC	IMAC	LTQ-Orbitrap Elite	[77343000, 12145000]	Treated(Crizotinib@SHSY5Y cell-line)
27732954	CIT	S1940	GPPTYNEHITKRVASSPAPPEGPSHPREPST	VASS(ph)PAPPEGPSHPR	0.967382	Profiling	Inhibition	SILAC	IMAC	LTQ-Orbitrap Elite	[0, 72465176.75]	Treated(DMSO@NB1 cell-line)
27732954	CIT	S440	LGILGRSESVVSGLDSPAKTSSMEKKLLIKS	SESVVSGLDS(ph)PAK	0.999716	Profiling	Inhibition	SILAC	IMAC	LTQ-Orbitrap Elite	[0, 5856600]	Treated(DMSO@NB1643 cell-line)
27732954	CIT	S1940	GPPTYNEHITKRVASSPAPPEGPSHPREPST	VASS(ph)PAPPEGPSHPR	0.958343	Profiling	Inhibition	SILAC	IMAC	LTQ-Orbitrap Elite	[92287101.83, 17135355.29]	Treated(DMSO@SHSY5Y cell-line)
27794612	CIT	S582		RRS(ph)DLYESELR	0.999994	Profiling	Squamous cell carcinoma	TMT	Fe IMAC	Q Exactive	[17.2659, 17.2987, 17.2271]	Treated(Gefitinib+FGF2@A431cell line
27794612	CIT	S1432		DKMNS(ph)PGLQTK	0.995687	Profiling	Squamous cell carcinoma	TMT	Fe IMAC	Q Exactive	[14.1361, 13.9445, 14.1402]	Treated(Gefitinib+FGF2@A431cell line
27794612	CIT	S582		RRS(ph)DLYESELR	0.999994	Profiling	Squamous cell carcinoma	TMT	Fe IMAC	Q Exactive	[17.0821, 16.9654, 17.0186]	Treated(Gefitinib@A431cell line
27794612	CIT	S1432		DKMNS(ph)PGLQTK	0.995687	Profiling	Squamous cell carcinoma	TMT	Fe IMAC	Q Exactive	[14.0392, 13.922, 13.9678]	Treated(Gefitinib@A431cell line
27794612	CIT	S582		RRS(ph)DLYESELR	0.999994	Profiling	Squamous cell carcinoma	TMT	Fe IMAC	Q Exactive	[17.2152, 17.2638, 17.2208, 'Na']	Untreated( DMSO@A431cell line
27794612	CIT	S1432		DKMNS(ph)PGLQTK	0.995687	Profiling	Squamous cell carcinoma	TMT	Fe IMAC	Q Exactive	[13.9378, 14.1295, 13.7972, 'Na']	Untreated( DMSO@A431cell line
28176443	CIT	S440		SESVVSGLDS(ph)PAK	>75%	Profiling	Skin squamous cell carcinoma	TMT	TiO2	Orbitrap fusion Tribrid	['Present']	Control(K8-GFP-WT@A431 cell-line )
28176443	CIT	S440		SESVVSGLDS(ph)PAK	>75%	Profiling	Skin squamous cell carcinoma	TMT	TiO2	Orbitrap fusion Tribrid	['Present']	Control(KD8S431A@A431 cell-line )
28176443	CIT	S440		SESVVSGLDS(ph)PAK	>75%	Profiling	Skin squamous cell carcinoma	TMT	TiO2	Orbitrap fusion Tribrid	['Present']	Control(KD8S73D-@A431 cell-line )
28176443	CIT	S440		SESVVSGLDS(ph)PAK	>75%	Profiling	Skin squamous cell carcinoma	TMT	TiO2	Orbitrap fusion Tribrid	['Present']	Control(KD8WT@A431 cell-line )
28176443	CIT	S440		SESVVSGLDS(ph)PAK	>75%	Profiling	Skin squamous cell carcinoma	TMT	TiO2	Orbitrap fusion Tribrid	['Present']	Control(shRNA resistant K8- WT@A431 cell-line )
28176443	CIT	S440		SESVVSGLDS(ph)PAK	>75%	Profiling	Skin squamous cell carcinoma	TMT	TiO2	Orbitrap fusion Tribrid	['Present']	Control(shRNA resistant-K8- WT@A431 cell-line )
28176443	CIT	S440		SESVVSGLDS(ph)PAK	>75%	Profiling	Skin squamous cell carcinoma	TMT	TiO2	Orbitrap fusion Tribrid	['Present']	Treated(KD8S431A-@A431 cell-line )
28176443	CIT	S440		SESVVSGLDS(ph)PAK	>75%	Profiling	Skin squamous cell carcinoma	TMT	TiO2	Orbitrap fusion Tribrid	['Present']	Treated(KD8S431A@A431 cell-line )
28176443	CIT	S440		SESVVSGLDS(ph)PAK	>75%	Profiling	Skin squamous cell carcinoma	TMT	TiO2	Orbitrap fusion Tribrid	['Present']	Treated(KD8S431D-@A431 cell-line )
28176443	CIT	S440		SESVVSGLDS(ph)PAK	>75%	Profiling	Skin squamous cell carcinoma	TMT	TiO2	Orbitrap fusion Tribrid	['Present']	Treated(KD8S431D@A431 cell-line )
28176443	CIT	S440		SESVVSGLDS(ph)PAK	>75%	Profiling	Skin squamous cell carcinoma	TMT	TiO2	Orbitrap fusion Tribrid	['Present']	Treated(KD8S73A@A431 cell-line )
28176443	CIT	S440		SESVVSGLDS(ph)PAK	>75%	Profiling	Skin squamous cell carcinoma	TMT	TiO2	Orbitrap fusion Tribrid	['Present']	Treated(KD8S73D-@A431 cell-line )
28176443	CIT	S440		SESVVSGLDS(ph)PAK	>75%	Profiling	Skin squamous cell carcinoma	TMT	TiO2	Orbitrap fusion Tribrid	['Present']	Treated(KD8S73D@A431 cell-line )
28176443	CIT	S440		SESVVSGLDS(ph)PAK	>75%	Profiling	Skin squamous cell carcinoma	TMT	TiO2	Orbitrap fusion Tribrid	['Present']	Treated(phosphodead mutants KD8 S73D@A431 cell-line )
28176443	CIT	S440		SESVVSGLDS(ph)PAK	>75%	Profiling	Skin squamous cell carcinoma	TMT	TiO2	Orbitrap fusion Tribrid	['Present']	Treated(phosphodead mutants-KD8S431A@A431 cell-line )
28176443	CIT	S440		SESVVSGLDS(ph)PAK	>75%	Profiling	Skin squamous cell carcinoma	TMT	TiO2	Orbitrap fusion Tribrid	['Present']	Treated(phosphodead mutants-KD8S431D@A431 cell-line )
28176443	CIT	S440		SESVVSGLDS(ph)PAK	>75%	Profiling	Skin squamous cell carcinoma	TMT	TiO2	Orbitrap fusion Tribrid	['Present']	Treated(phosphodead mutants-KD8S73A@A431 cell-line )
28176443	CIT	S440		SESVVSGLDS(ph)PAK	>75%	Profiling	Skin squamous cell carcinoma	TMT	TiO2	Orbitrap fusion Tribrid	['Present']	treated(KD8S431A@A431 cell-line )
28600813	CIT	S480	VSEVEAVLSQK		100	Profiling	Triple Negative Breast Cancer	iTRAQ	TiO2	Orbitrap Fusion Tribrid	['present', 'present', 'present', 'present', 'Present', 'Present']	(Tumor-initiating cell line A4)
28600813	CIT	S480	VSEVEAVLSQK		100	Profiling	Triple Negative Breast Cancer	iTRAQ	TiO2	Orbitrap Fusion Tribrid	['present', 'present', 'present', 'present', 'Present', 'Present']	(non-Tumorigeniccounterpart B7)
28842319	CIT	S440	SVVSGLDSPAKTSSM		0.999992	Profiling	Rhabdoid cancer	SILAC	IMAC+TiO2	LTQ velos orbitrap + Q Exactive HF	['Present', 'Present', 'Present', 'Present']	Treated(Dasatinib@A204 cell line)
28842319	CIT	S440	SVVSGLDSPAKTSSM		0.999992	Profiling	Rhabdoid cancer	SILAC	IMAC+TiO2	LTQ velos orbitrap + Q Exactive HF	['Present', 'Present', 'Present', 'Present']	Treated(Pazopanib@A204 cell line)
29083192	CIT	S440	LGILGRSESVVSGLDSPAKTSSMEKKLLIKS	SESVVSGLDS(ph)PAK	0.99838	Profile	Fractionation-study	TMT	TiO2	LTQ Orbitrap Velos	[3327600.0, '-', '-', '-']	Condition(SCX-R3@HeLa cell line)
29255136	CIT	S440	LGILGRSESVVSGLDSPAKTSSMEKKLLIKS	-	-	Profiling	Metastatic Melanoma	SILAC	TiO2	Orbitrap Fusion	['Present', 'Present', 'Present', 'Present']	DMSO2(SCH772984@WM239A Cell line)
29255136	CIT	S1971	PHRYREGRTELRRDKSPGRPLEREKSPGRML	-	-	Profiling	Metastatic Melanoma	SILAC	TiO2	Orbitrap Fusion	['Present', 'Present', 'Present', 'Present']	DMSO2(SCH772984@WM239A Cell line)
29255136	CIT	S440	LGILGRSESVVSGLDSPAKTSSMEKKLLIKS	-	-	Profiling	Metastatic Melanoma	SILAC	TiO2	Orbitrap Fusion	['Present', 'Present', 'Present', 'Present']	Treated(GDC0994@WM239A Cell line)
29255136	CIT	S1971	PHRYREGRTELRRDKSPGRPLEREKSPGRML	-	-	Profiling	Metastatic Melanoma	SILAC	TiO2	Orbitrap Fusion	['Present', 'Present', 'Present', 'Present']	Treated(GDC0994@WM239A Cell line)
29255136	CIT	S1940	GPPTYNEHITKRVASSPAPPEGPSHPREPST	-	-	Profiling	Metastatic Melanoma	SILAC	TiO2	Orbitrap Fusion	['Present', 'Present', 'Present', 'Present']	Treated(GDC0994@WM239A Cell line)
29255136	CIT	S1939	RGPPTYNEHITKRVASSPAPPEGPSHPREPS	-	-	Profiling	Metastatic Melanoma	SILAC	TiO2	Orbitrap Fusion	['Present', 'Present', 'Present', 'Present']	Treated(GDC0994@WM239A Cell line)
29255136	CIT	S440	LGILGRSESVVSGLDSPAKTSSMEKKLLIKS	-	-	Profiling	Metastatic Melanoma	SILAC	TiO2	Orbitrap Fusion	['Present', 'Present', 'Present', 'Present']	Treated(SCH772984@WM239A Cell line)
29255136	CIT	S1971	PHRYREGRTELRRDKSPGRPLEREKSPGRML	-	-	Profiling	Metastatic Melanoma	SILAC	TiO2	Orbitrap Fusion	['Present', 'Present', 'Present', 'Present']	Treated(SCH772984@WM239A Cell line)
29255136	CIT	S1940	GPPTYNEHITKRVASSPAPPEGPSHPREPST	-	-	Profiling	Metastatic Melanoma	SILAC	TiO2	Orbitrap Fusion	['Present', 'Present', 'Present', 'Present']	Treated(SCH772984@WM239A Cell line)
29255136	CIT	S1939	RGPPTYNEHITKRVASSPAPPEGPSHPREPS	-	-	Profiling	Metastatic Melanoma	SILAC	TiO2	Orbitrap Fusion	['Present', 'Present', 'Present', 'Present']	Treated(SCH772984@WM239A Cell line)
29255136	CIT	S440	LGILGRSESVVSGLDSPAKTSSMEKKLLIKS	-	-	Profiling	Metastatic Melanoma	SILAC	TiO2	Orbitrap Fusion	['Present', 'Present', 'Present', 'Present']	Treated(Trametinib@WM239A Cell line)
29255136	CIT	S1971	PHRYREGRTELRRDKSPGRPLEREKSPGRML	-	-	Profiling	Metastatic Melanoma	SILAC	TiO2	Orbitrap Fusion	['Present', 'Present', 'Present', 'Present']	Treated(Trametinib@WM239A Cell line)
29523821	CIT	S1971	PHRYREGRTELRRDKSPGRPLEREKSPGRML	DKS(ph)PGRPLER	1	Profiling	Stimuli	SILAC	TiO2	Q Exactive or Q Exactive Plus	['Present', 'Present', 'Present', 'Present']	Treated(MK2/3/5 inhibitor(PF-3644022)+IR-UV@U2OS cells)
29523821	CIT	S1993	REKSPGRMLSTRRERSPGRLFEDSSRGRLPA	ERS(ph)PGRLFEDSSR	1	Profiling	Stimuli	SILAC	TiO2	Q Exactive or Q Exactive Plus	['Present', 'Present', 'Present', 'Present']	Treated(MK2/3/5 inhibitor(PF-3644022)+IR-UV@U2OS cells)
29523821	CIT	S480	CHKMEQEMTRLHRRVSEVEAVLSQKEVELKA	RVS(ph)EVEAVLSQK	1	Profiling	Stimuli	SILAC	TiO2	Q Exactive or Q Exactive Plus	['Present', 'Present', 'Present', 'Present']	Treated(MK2/3/5 inhibitor(PF-3644022)+IR-UV@U2OS cells)
29523821	CIT	S1971	PHRYREGRTELRRDKSPGRPLEREKSPGRML	DKS(ph)PGRPLER	1	Profiling	Stimuli	SILAC	TiO2	Q Exactive or Q Exactive Plus	['Present', 'Present', 'Present', 'Present']	Treated(p38 inhibitor(SB203580)+IR-UV@U2OS cells)
29523821	CIT	S1993	REKSPGRMLSTRRERSPGRLFEDSSRGRLPA	ERS(ph)PGRLFEDSSR	1	Profiling	Stimuli	SILAC	TiO2	Q Exactive or Q Exactive Plus	['Present', 'Present', 'Present', 'Present']	Treated(p38 inhibitor(SB203580)+IR-UV@U2OS cells)
29523821	CIT	S1582	VSREKAEADAKLLGNSLLKLEGDDRLDMNCT	LLGNS(ph)LLK	1	Profiling	Stimuli	SILAC	TiO2	Q Exactive or Q Exactive Plus	['Present', 'Present', 'Present', 'Present']	Treated(p38 inhibitor(SB203580)+IR-UV@U2OS cells)
29523821	CIT	S440	LGILGRSESVVSGLDSPAKTSSMEKKLLIKS	SESVVSGLDS(ph)PAK	0.99994	Profiling	Stimuli	SILAC	TiO2	Q Exactive or Q Exactive Plus	['Present', 'Present', 'Present', 'Present']	Treated(p38 inhibitor(SB203580)+IR-UV@U2OS cells)
29523821	CIT	S1971	PHRYREGRTELRRDKSPGRPLEREKSPGRML	DKS(ph)PGRPLER	1	Profiling	Stimuli	SILAC	TiO2	Q Exactive or Q Exactive Plus	['Present', 'Present', 'Present', 'Present']	Treated(p38 inhibitor(SB203580)+IR-UV@U2OS cells)
29523821	CIT	S1993	REKSPGRMLSTRRERSPGRLFEDSSRGRLPA	ERS(ph)PGRLFEDSSR	1	Profiling	Stimuli	SILAC	TiO2	Q Exactive or Q Exactive Plus	['Present', 'Present', 'Present', 'Present']	Treated(p38 inhibitor(SB203580)+IR-UV@U2OS cells)
29523821	CIT	S480	CHKMEQEMTRLHRRVSEVEAVLSQKEVELKA	RVS(ph)EVEAVLSQK	1	Profiling	Stimuli	SILAC	TiO2	Q Exactive or Q Exactive Plus	['Present', 'Present', 'Present', 'Present']	Treated(p38 inhibitor(SB203580)+IR-UV@U2OS cells)
29523821	CIT	S1971	PHRYREGRTELRRDKSPGRPLEREKSPGRML	DKS(ph)PGRPLER	1	Profiling	Stimuli	SILAC	TiO2	Q Exactive or Q Exactive Plus	['Present', 'Present', 'Present', 'Present']	mock-treated(DMSO@U2OS cells)
29523821	CIT	S1993	REKSPGRMLSTRRERSPGRLFEDSSRGRLPA	ERS(ph)PGRLFEDSSR	1	Profiling	Stimuli	SILAC	TiO2	Q Exactive or Q Exactive Plus	['Present', 'Present', 'Present', 'Present']	mock-treated(DMSO@U2OS cells)
29523821	CIT	S1582	VSREKAEADAKLLGNSLLKLEGDDRLDMNCT	LLGNS(ph)LLK	1	Profiling	Stimuli	SILAC	TiO2	Q Exactive or Q Exactive Plus	['Present', 'Present', 'Present', 'Present']	mock-treated(DMSO@U2OS cells)
29523821	CIT	S440	LGILGRSESVVSGLDSPAKTSSMEKKLLIKS	SESVVSGLDS(ph)PAK	0.99994	Profiling	Stimuli	SILAC	TiO2	Q Exactive or Q Exactive Plus	['Present', 'Present', 'Present', 'Present']	mock-treated(DMSO@U2OS cells)
29622655	CIT	S1971	PHRYREGRTELRRDKSPGRPLEREKSPGRML	DKS(ph)PGRPLER	1	Profiling	Multiple myeloma	not mentioned	IMAC	Q-Exactive Plus	[1730460.9601493939]	Treated(Tofactinib (1.5 hr)@MM.1S cells)
29622655	CIT	S1971	PHRYREGRTELRRDKSPGRPLEREKSPGRML	DKS(ph)PGRPLER	1	Profiling	Multiple myeloma	not mentioned	IMAC	Q-Exactive Plus	[365783.5278917722]	Treated(Tofactinib (24 hr)@MM.1S cells)
30061712	CIT	S582			0.997848	Profiling	Colorectal Cancer	TMT	IMAC	Q Exactive	[-2.098619]	Untreated (2D cultured HCT116 spheroids-Rep 1)
30061712	CIT	S1940			0.839628	Profiling	Colorectal Cancer	TMT	IMAC	Q Exactive	[0.8219967]	Untreated (2D cultured HCT116 spheroids-Rep 2)
30061712	CIT	S433			0.994822	Profiling	Colorectal Cancer	TMT	IMAC	Q Exactive	[-2.551243]	Untreated (3D cultured(Cell Recovery)HCT116 spheroids-Rep 1)
30061712	CIT	S440			0.987711	Profiling	Colorectal Cancer	TMT	IMAC	Q Exactive	[-1.330614]	Untreated (3D cultured(Cell Recovery)HCT116 spheroids-Rep 2)
30061712	CIT	S582			0.999994	Profiling	Colorectal Cancer	TMT	IMAC	Q Exactive	[-1.62537]	Untreated (3D cultured(Dispase)HCT116 spheroids-Rep 3)
30061712	CIT	S440			0.997789	Profiling	Colorectal Cancer	TMT	IMAC	Q Exactive	[1.701004]	Untreated (3D cultured(Dispase)HCT116 spheroids-Rep 3)
30459283	CIT	S440	VVSGLDSPAKTSS		0.998735	Profiling	Neuroblastoma cancer	SILAC	TiO2	Q Exactive HF-X	['Present', 'Present']	Untreated(DMSO@NB1 cell line)
30459283	CIT	S440	VVSGLDSPAKTSS		0.998735	Profiling	Neuroblastoma cancer	SILAC	TiO2	Q Exactive HF-X	['Present', 'Present']	treated(LDK378@NB1 cell line)
30459283	CIT	S440	VVSGLDSPAKTSS		0.998735	Profiling	Neuroblastoma cancer	SILAC	TiO2	Q Exactive HF-X	['Present', 'Present']	treated(TAE684@NB1 cell line)
30459283	CIT	S440	VVSGLDSPAKTSS		0.998735	Profiling	Neuroblastoma cancer	SILAC	TiO2	Q Exactive HF-X	['Present', 'Present']	treated(crizotinib@NB1 cell line)
30890564	CIT	S1971	PHRYREGRTELRRDKSPGRPLEREKSPGRML	DKS(ph)PGRPLER	1	Profiling	Skin cancer	SILAC	TiO2	Q Exactive HF	[66302000]	Treated(A375 NESKO @A375 cell line-Biological replicate 1)
30890564	CIT	S1971	PHRYREGRTELRRDKSPGRPLEREKSPGRML	DKS(ph)PGRPLER	1	Profiling	Skin cancer	SILAC	TiO2	Q Exactive HF	[74103000]	Treated(A375 R @A375 cell line-Biological replicate 1)
30890564	CIT	S1971	PHRYREGRTELRRDKSPGRPLEREKSPGRML	DKS(ph)PGRPLER	1	Profiling	Skin cancer	SILAC	TiO2	Q Exactive HF	[158550000]	Treated(A375 S @A375 cell line-Biological replicate 1)
30890564	CIT	S1971	PHRYREGRTELRRDKSPGRPLEREKSPGRML	DKS(ph)PGRPLER	1	Profiling	Skin cancer	SILAC	TiO2	Q Exactive HF	[14314000]	Treated(A375 S @A375 cell line-Biological replicate 2)
31108958	CIT	S480		RVS(ph)EVEAVLSQK	100	Profiling	Bladder carcinoma	SILAC	TiO2	LTQ Orbitrap Elite	['Present', 'Present', 'Present']	Untreated(TERT-NHUC@ VMCUB-1 cell line-rep1)
31108958	CIT	S440		SESVVSGLDS(ph)PAK	100	Profiling	Bladder carcinoma	SILAC	TiO2	LTQ Orbitrap Elite	['Present', 'Present', 'Present']	Untreated(TERT-NHUC@ VMCUB-1 cell line-rep1)
31108958	CIT	S440		SESVVSGLDS(ph)PAK	100	Profiling	Bladder carcinoma	SILAC	TiO2	LTQ Orbitrap Elite	['Present', 'Present', 'Present']	Untreated(TERT-NHUC@J82 cell line-rep1)
31108958	CIT	S480		RVS(ph)EVEAVLSQK	100	Profiling	Bladder carcinoma	SILAC	TiO2	LTQ Orbitrap Elite	['Present', 'Present', 'Present']	Untreated(TERT-NHUC@J82 cell line-rep1)
31108958	CIT	S440		SESVVSGLDS(ph)PAK	100	Profiling	Bladder carcinoma	SILAC	TiO2	LTQ Orbitrap Elite	['Present', 'Present', 'Present']	Untreated(TERT-NHUC@J82cell line-rep 2)
31108958	CIT	S480		RVS(ph)EVEAVLSQK	100	Profiling	Bladder carcinoma	SILAC	TiO2	LTQ Orbitrap Elite	['Present', 'Present', 'Present']	Untreated(TERT-NHUC@J82cell line-rep 2)
31108958	CIT	S480		RVS(ph)EVEAVLSQK	100	Profiling	Bladder carcinoma	SILAC	TiO2	LTQ Orbitrap Elite	['Present', 'Present', 'Present']	Untreated(TERT-NHUC@RT112 cell line-rep 1)
31108958	CIT	S440		SESVVSGLDS(ph)PAK	100	Profiling	Bladder carcinoma	SILAC	TiO2	LTQ Orbitrap Elite	['Present', 'Present', 'Present']	Untreated(TERT-NHUC@RT112 cell line-rep 1)
31108958	CIT	S480		RVS(ph)EVEAVLSQK	100	Profiling	Bladder carcinoma	SILAC	TiO2	LTQ Orbitrap Elite	['Present', 'Present', 'Present']	Untreated(TERT-NHUC@RT112 cell line-rep 2)
31108958	CIT	S440		SESVVSGLDS(ph)PAK	100	Profiling	Bladder carcinoma	SILAC	TiO2	LTQ Orbitrap Elite	['Present', 'Present', 'Present']	Untreated(TERT-NHUC@RT112 cell line-rep 2)
31108958	CIT	S480		RVS(ph)EVEAVLSQK	100	Profiling	Bladder carcinoma	SILAC	TiO2	LTQ Orbitrap Elite	['Present', 'Present', 'Present']	Untreated(TERT-NHUC@SW780 cell line-rep 1)
31108958	CIT	S440		SESVVSGLDS(ph)PAK	100	Profiling	Bladder carcinoma	SILAC	TiO2	LTQ Orbitrap Elite	['Present', 'Present', 'Present']	Untreated(TERT-NHUC@SW780 cell line-rep 1)
31108958	CIT	S440		SESVVSGLDS(ph)PAK	100	Profiling	Bladder carcinoma	SILAC	TiO2	LTQ Orbitrap Elite	['Present', 'Present', 'Present']	Untreated(TERT-NHUC@SW780 cell line-rep 2)
31108958	CIT	S480		RVS(ph)EVEAVLSQK	100	Profiling	Bladder carcinoma	SILAC	TiO2	LTQ Orbitrap Elite	['Present', 'Present', 'Present']	Untreated(TERT-NHUC@SW780 cell line-rep 2)
31108958	CIT	S480		RVS(ph)EVEAVLSQK	100	Profiling	Bladder carcinoma	SILAC	TiO2	LTQ Orbitrap Elite	['Present', 'Present', 'Present']	Untreated(TERT-NHUC@T24 cell line-rep 1)
31108958	CIT	S440		SESVVSGLDS(ph)PAK	100	Profiling	Bladder carcinoma	SILAC	TiO2	LTQ Orbitrap Elite	['Present', 'Present', 'Present']	Untreated(TERT-NHUC@T24 cell line-rep 1)
31108958	CIT	S480		RVS(ph)EVEAVLSQK	100	Profiling	Bladder carcinoma	SILAC	TiO2	LTQ Orbitrap Elite	['Present', 'Present', 'Present']	Untreated(TERT-NHUC@T24 cell line-rep 2)
31108958	CIT	S440		SESVVSGLDS(ph)PAK	100	Profiling	Bladder carcinoma	SILAC	TiO2	LTQ Orbitrap Elite	['Present', 'Present', 'Present']	Untreated(TERT-NHUC@T24 cell line-rep 2)
31108958	CIT	S440		SESVVSGLDS(ph)PAK	100	Profiling	Bladder carcinoma	SILAC	TiO2	LTQ Orbitrap Elite	['Present', 'Present', 'Present']	Untreated(TERT-NHUC@UMUC3 cell line-rep 2)
31108958	CIT	S480		RVS(ph)EVEAVLSQK	100	Profiling	Bladder carcinoma	SILAC	TiO2	LTQ Orbitrap Elite	['Present', 'Present', 'Present']	Untreated(TERT-NHUC@UMUC3 cell line-rep 2)
31108958	CIT	S440		SESVVSGLDS(ph)PAK	100	Profiling	Bladder carcinoma	SILAC	TiO2	LTQ Orbitrap Elite	['Present', 'Present', 'Present']	Untreated(TERT-NHUC@UMUC3 cell line-rep1)
31108958	CIT	S480		RVS(ph)EVEAVLSQK	100	Profiling	Bladder carcinoma	SILAC	TiO2	LTQ Orbitrap Elite	['Present', 'Present', 'Present']	Untreated(TERT-NHUC@UMUC3 cell line-rep1)
31108958	CIT	S480		RVS(ph)EVEAVLSQK	100	Profiling	Bladder carcinoma	SILAC	TiO2	LTQ Orbitrap Elite	['Present', 'Present', 'Present']	Untreated(TERT-NHUC@VMCUB-1 cell line-rep 2)
31108958	CIT	S440		SESVVSGLDS(ph)PAK	100	Profiling	Bladder carcinoma	SILAC	TiO2	LTQ Orbitrap Elite	['Present', 'Present', 'Present']	Untreated(TERT-NHUC@VMCUB-1 cell line-rep 2)
31772060	CIT	S1971	PHRYREGRTELRRDKSPGRPLEREKSPGRML	TELRRDKS(ph)PGRPLER	1	Profiling	Breast-cancer	Label-free	Fe(III)-IMAC	Q Exactive HF	[1.111371994, -0.164386749, 1.495048523, '-']	Control(DMSO-Cal51 +Hs578T cell line)
31772060	CIT	S1993	REKSPGRMLSTRRERSPGRLFEDSSRGRLPA	LSTRRERS(ph)PGRLFED	1	Profiling	Breast-cancer	Label-free	Fe(III)-IMAC	Q Exactive HF	[0.157352448, 0.126121521, -0.044681549, '-']	Control(DMSO-Cal51 +Hs578T cell line)
31772060	CIT	S1971	PHRYREGRTELRRDKSPGRPLEREKSPGRML	TELRRDKS(ph)PGRPLER	1	Profiling	Breast-cancer	Label-free	Fe(III)-IMAC	Q Exactive HF	[-1.376058578, -2.955505371, -0.30884552, '-']	Treated(EGFRi(Gefitinib)+ROCKi(GSK269962A)@Cal51 +Hs578T cell line)
31772060	CIT	S1993	REKSPGRMLSTRRERSPGRLFEDSSRGRLPA	LSTRRERS(ph)PGRLFED	1	Profiling	Breast-cancer	Label-free	Fe(III)-IMAC	Q Exactive HF	[-2.000888824, -2.529404163, -0.889532089, '-']	Treated(EGFRi(Gefitinib)+ROCKi(GSK269962A)@Cal51 +Hs578T cell line)
31772060	CIT	S1971	PHRYREGRTELRRDKSPGRPLEREKSPGRML	TELRRDKS(ph)PGRPLER	1	Profiling	Breast-cancer	Label-free	Fe(III)-IMAC	Q Exactive HF	[-0.41283989, -0.18581295, 0.490154266, '-']	Treated(EGFRi(Gefitinib)@Cal51 +Hs578T cell line)
31772060	CIT	S1993	REKSPGRMLSTRRERSPGRLFEDSSRGRLPA	LSTRRERS(ph)PGRLFED	1	Profiling	Breast-cancer	Label-free	Fe(III)-IMAC	Q Exactive HF	[-1.33581543, -1.971395373, -0.729389191, '-']	Treated(EGFRi(Gefitinib)@Cal51 +Hs578T cell line)
31772060	CIT	S1971	PHRYREGRTELRRDKSPGRPLEREKSPGRML	TELRRDKS(ph)PGRPLER	1	Profiling	Breast-cancer	Label-free	Fe(III)-IMAC	Q Exactive HF	[0.158556938, -0.390323639, 0.702482224, '-']	Treated(ROCKi(GSK269962A)@Cal51 +Hs578T cell line)
31772060	CIT	S1993	REKSPGRMLSTRRERSPGRLFEDSSRGRLPA	LSTRRERS(ph)PGRLFED	1	Profiling	Breast-cancer	Label-free	Fe(III)-IMAC	Q Exactive HF	[-1.278536797, -3.239599943, 0.029998779, '-']	Treated(ROCKi(GSK269962A)@Cal51 +Hs578T cell line)
32314919	CIT	S1432	YATHFTEAFCRDKMNSPGLQTKEPSSSLHLE	MNS(ph)PGLQTKEPSSSLHLEGWMK	0.982412	Profiling	Inhibitors of checkpoint kinase 1 (CHK1)	SILAC	TiO2	Orbitrap Elite MS	[106760.0]	Treated(2 mM HU+SCH 900776-chromatin fraction 1 @HEK293A cell)
32314919	CIT	S1432	YATHFTEAFCRDKMNSPGLQTKEPSSSLHLE	MNS(ph)PGLQTKEPSSSLHLEGWMK	0.982412	Profiling	Inhibitors of checkpoint kinase 1 (CHK1)	SILAC	TiO2	Orbitrap Elite MS	[239610.0]	Untreated(2 mM HU-chromatin fraction 1 @HEK293A cell)
33619172	CIT	S1582	VSREKAEADAKLLGNSLLKLEGDDRLDMNCT	LLGNS(ph)LLK	1	Profile	Signalling-study	TMT	IMAC	Q Exactive HF-X	[10.1703418312459, 9.91231500834868, 9.74214110678965, '-']	Treated(Temporal-24H-ARS-1620@H358 cell line)
33619172	CIT	T1306	EEAAHRKATDHPHPSTPATARQQIAMSAIVR	KATDHPHPST(ph)PATAR	0.850811	Profile	Signalling-study	TMT	IMAC	Q Exactive HF-X	[8.73101175178409, 8.35371526328953, 8.74296946165876, '-']	Treated(Temporal-24H-ARS-1620@H358 cell line)
33619172	CIT	S1971	PHRYREGRTELRRDKSPGRPLEREKSPGRML	DKS(ph)PGRPLER	1	Profile	Signalling-study	TMT	IMAC	Q Exactive HF-X	[11.3899316368477, 11.452506240867, 11.2601615072454, '-']	Treated(Temporal-24H-ARS-1620@H358 cell line)
33619172	CIT	S480	CHKMEQEMTRLHRRVSEVEAVLSQKEVELKA	RVS(ph)EVEAVLSQK	1	Profile	Signalling-study	TMT	IMAC	Q Exactive HF-X	[11.5581070985019, 10.4731056232658, 12.1859923545878, '-']	Treated(Temporal-24H-ARS-1620@H358 cell line)
33619172	CIT	S1971	PHRYREGRTELRRDKSPGRPLEREKSPGRML	DKS(ph)PGRPLER	1	Profile	Signalling-study	TMT	IMAC	Q Exactive HF-X	[10.4642608024438, 10.2474693616902, 10.5117940933727, '-']	Treated(Temporal-24H-ARS1620@Calu1 cell line)
33619172	CIT	S480	CHKMEQEMTRLHRRVSEVEAVLSQKEVELKA	RVS(ph)EVEAVLSQK	1	Profile	Signalling-study	TMT	IMAC	Q Exactive HF-X	[11.3666907579625, 11.5994683551394, 11.452412428331, '-']	Treated(Temporal-24H-ARS1620@Calu1 cell line)
33619172	CIT	S1582	VSREKAEADAKLLGNSLLKLEGDDRLDMNCT	LLGNS(ph)LLK	1	Profile	Signalling-study	TMT	IMAC	Q Exactive HF-X	[9.93887799697997, 10.0617806898038, 10.7588378309726, '-']	Treated(Temporal-6H-ARS-1620@H358 cell line)
33619172	CIT	T1306	EEAAHRKATDHPHPSTPATARQQIAMSAIVR	KATDHPHPST(ph)PATAR	0.850811	Profile	Signalling-study	TMT	IMAC	Q Exactive HF-X	[7.90143788748212, 7.73549483542113, 7.97891316568055, '-']	Treated(Temporal-6H-ARS-1620@H358 cell line)
33619172	CIT	S1971	PHRYREGRTELRRDKSPGRPLEREKSPGRML	DKS(ph)PGRPLER	1	Profile	Signalling-study	TMT	IMAC	Q Exactive HF-X	[11.5827578061391, 11.4808144089922, 11.5987655747879, '-']	Treated(Temporal-6H-ARS-1620@H358 cell line)
33619172	CIT	S480	CHKMEQEMTRLHRRVSEVEAVLSQKEVELKA	RVS(ph)EVEAVLSQK	1	Profile	Signalling-study	TMT	IMAC	Q Exactive HF-X	[10.7176703311215, 10.5893391177846, 10.511215079448, '-']	Treated(Temporal-6H-ARS-1620@H358 cell line)
33619172	CIT	S1971	PHRYREGRTELRRDKSPGRPLEREKSPGRML	DKS(ph)PGRPLER	1	Profile	Signalling-study	TMT	IMAC	Q Exactive HF-X	[11.2489945616837, 10.9260894682248, 10.5709333734227, '-']	Treated(Temporal-6H-ARS1620@Calu1 cell line)
33619172	CIT	S480	CHKMEQEMTRLHRRVSEVEAVLSQKEVELKA	RVS(ph)EVEAVLSQK	1	Profile	Signalling-study	TMT	IMAC	Q Exactive HF-X	[12.0345514160458, 11.8045324518211, 12.0224285513446, '-']	Treated(Temporal-6H-ARS1620@Calu1 cell line)
33619172	CIT	S1971	PHRYREGRTELRRDKSPGRPLEREKSPGRML	DKS(ph)PGRPLER	1	Profile	Signalling-study	TMT	IMAC	Q Exactive HF-X	[11.5809707918204, 11.5998919299731, 11.5873739523844, '-']	Treated(Temporary-24H-ARS1620@H1792 cell line)
33619172	CIT	S480	CHKMEQEMTRLHRRVSEVEAVLSQKEVELKA	RVS(ph)EVEAVLSQK	1	Profile	Signalling-study	TMT	IMAC	Q Exactive HF-X	[11.7839925891396, 11.838501088211, 11.7023580654338, '-']	Treated(Temporary-24H-ARS1620@H1792 cell line)
33619172	CIT	S1971	PHRYREGRTELRRDKSPGRPLEREKSPGRML	DKS(ph)PGRPLER	1	Profile	Signalling-study	TMT	IMAC	Q Exactive HF-X	[11.5175501981898, 11.4212301797382, 11.3861285725012, '-']	Treated(Temporary-6H-ARS1620@H1792 cell line)
33619172	CIT	S480	CHKMEQEMTRLHRRVSEVEAVLSQKEVELKA	RVS(ph)EVEAVLSQK	1	Profile	Signalling-study	TMT	IMAC	Q Exactive HF-X	[12.0883481807729, 12.2053062007939, 11.9507946410058, '-']	Treated(Temporary-6H-ARS1620@H1792 cell line)
33727228	CIT	S1971	PHRYREGRTELRRDKSPGRPLEREKSPGRML	DKS(ph)PGRPLER	1	Profiling	Lung Cancer	SILAC	TiO2	LTQ-Orbitrap Elite	[0.0, 1924500.0, 0.0]	Treated (DMSO@AZR3 cell line-Experiment-1)
33727228	CIT	S1993	REKSPGRMLSTRRERSPGRLFEDSSRGRLPA	ERS(ph)PGRLFEDSSR	1	Profiling	Lung Cancer	SILAC	TiO2	LTQ-Orbitrap Elite	[9108100.0, 0.0, 12007000.0]	Treated (DMSO@AZR3 cell line-Experiment-1)
33727228	CIT	S440	LGILGRSESVVSGLDSPAKTSSMEKKLLIKS	SESVVSGLDS(ph)PAK	0.985648	Profiling	Lung Cancer	SILAC	TiO2	LTQ-Orbitrap Elite	[0.0, 0.0, 6508800.0]	Treated (DMSO@AZR3 cell line-Experiment-1)
33727228	CIT	S1971	PHRYREGRTELRRDKSPGRPLEREKSPGRML	DKS(ph)PGRPLER	1	Profiling	Lung Cancer	SILAC	TiO2	LTQ-Orbitrap Elite	[0.0, 1243800.0, 0.0]	Treated (DMSO@AZR4 cell line-Experiment-1)
33727228	CIT	S1993	REKSPGRMLSTRRERSPGRLFEDSSRGRLPA	ERS(ph)PGRLFEDSSR	1	Profiling	Lung Cancer	SILAC	TiO2	LTQ-Orbitrap Elite	[10507000.0, 0.0, 9488400.0]	Treated (DMSO@AZR4 cell line-Experiment-1)
33727228	CIT	S440	LGILGRSESVVSGLDSPAKTSSMEKKLLIKS	SESVVSGLDS(ph)PAK	0.985648	Profiling	Lung Cancer	SILAC	TiO2	LTQ-Orbitrap Elite	[1938500.0, 0.0, 4166700.0]	Treated (DMSO@AZR4 cell line-Experiment-1)
33727228	CIT	S1993	REKSPGRMLSTRRERSPGRLFEDSSRGRLPA	ERS(ph)PGRLFEDSSR	1	Profiling	Lung Cancer	SILAC	TiO2	LTQ-Orbitrap Elite	[1219300.0, 0.0, 580400.0]	Treated (DMSO@COR1 cell line-Experiment-2)
33727228	CIT	S1993	REKSPGRMLSTRRERSPGRLFEDSSRGRLPA	ERS(ph)PGRLFEDSSR	1	Profiling	Lung Cancer	SILAC	TiO2	LTQ-Orbitrap Elite	[1482800.0, 0.0, 824830.0]	Treated (DMSO@COR10 cell line-Experiment-2)
33727228	CIT	S480	CHKMEQEMTRLHRRVSEVEAVLSQKEVELKA	RVS(ph)EVEAVLSQK	1	Profiling	Lung Cancer	SILAC	TiO2	LTQ-Orbitrap Elite	[142210.0, 0.0, 0.0]	Treated (DMSO@COR10 cell line-Experiment-2)
33727228	CIT	S1971	PHRYREGRTELRRDKSPGRPLEREKSPGRML	DKS(ph)PGRPLER	1	Profiling	Lung Cancer	SILAC	TiO2	LTQ-Orbitrap Elite	[0.0, 3338200.0, 0.0]	Treated (DMSO@H1975 cell line-Experiment-1)
33727228	CIT	S1993	REKSPGRMLSTRRERSPGRLFEDSSRGRLPA	ERS(ph)PGRLFEDSSR	1	Profiling	Lung Cancer	SILAC	TiO2	LTQ-Orbitrap Elite	[8741100.0, 0.0, 17337000.0]	Treated (DMSO@H1975 cell line-Experiment-1)
33727228	CIT	S440	LGILGRSESVVSGLDSPAKTSSMEKKLLIKS	SESVVSGLDS(ph)PAK	0.985648	Profiling	Lung Cancer	SILAC	TiO2	LTQ-Orbitrap Elite	[0.0, 0.0, 10069000.0]	Treated (DMSO@H1975 cell line-Experiment-1)
33727228	CIT	S1993	REKSPGRMLSTRRERSPGRLFEDSSRGRLPA	ERS(ph)PGRLFEDSSR	1	Profiling	Lung Cancer	SILAC	TiO2	LTQ-Orbitrap Elite	[4971100.0, 0.0, 1131800.0]	Treated (DMSO@H1975 cell line-Experiment-2)
33727228	CIT	S1971	PHRYREGRTELRRDKSPGRPLEREKSPGRML	DKS(ph)PGRPLER	1	Profiling	Lung Cancer	SILAC	TiO2	LTQ-Orbitrap Elite	[0.0, 4537300.0, 0.0]	Treated (osimertinib@AZR3 cell line-Experiment-1)
33727228	CIT	S480	CHKMEQEMTRLHRRVSEVEAVLSQKEVELKA	RVS(ph)EVEAVLSQK	1	Profiling	Lung Cancer	SILAC	TiO2	LTQ-Orbitrap Elite	[1127200.0, 4348300.0, 0.0]	Treated (osimertinib@AZR3 cell line-Experiment-1)
33727228	CIT	S1971	PHRYREGRTELRRDKSPGRPLEREKSPGRML	DKS(ph)PGRPLER	1	Profiling	Lung Cancer	SILAC	TiO2	LTQ-Orbitrap Elite	[0.0, 3007000.0, 0.0]	Treated (osimertinib@AZR4 cell line-Experiment-1)
33727228	CIT	S480	CHKMEQEMTRLHRRVSEVEAVLSQKEVELKA	RVS(ph)EVEAVLSQK	1	Profiling	Lung Cancer	SILAC	TiO2	LTQ-Orbitrap Elite	[0.0, 5189400.0, 0.0]	Treated (osimertinib@AZR4 cell line-Experiment-1)
33727228	CIT	S1971	PHRYREGRTELRRDKSPGRPLEREKSPGRML	DKS(ph)PGRPLER	1	Profiling	Lung Cancer	SILAC	TiO2	LTQ-Orbitrap Elite	[0.0, 3986600.0, 0.0]	Treated (osimertinib@H1975 cell line-Experiment-1)
33727228	CIT	S480	CHKMEQEMTRLHRRVSEVEAVLSQKEVELKA	RVS(ph)EVEAVLSQK	1	Profiling	Lung Cancer	SILAC	TiO2	LTQ-Orbitrap Elite	[0.0, 5928100.0, 1624600.0]	Treated (osimertinib@H1975 cell line-Experiment-1)
33797919	CIT	S440	SESVVSGLDSPAK		0.987556	Profiling	Cervical cancer	SILAC	TiO2	Q Exactive	[15822000, 'PRESENT', 'PRESENT', 'PRESENT']	Control(non-treated1@HeLa cell line)
33797919	CIT	S440	SESVVSGLDSPAK		0.987556	Profiling	Cervical cancer	SILAC	TiO2	Q Exactive	[39300000, 'PRESENT', 'PRESENT', 'PRESENT']	Treated(0.1 -Ã‚ÂµM rapamycin-Experiment1@HeLa cell line)
33819647	CIT	S1971	PHRYREGRTELRRDKSPGRPLEREKSPGRML	DKS(ph)PGRPLER	1	Profiling	osteosarcoma	Label free	TiO2	Q Exactive HF	[21.6515138944532, 21.6107073474551, 21.940350272359, 21.7702660921093, 21.4499808252747, 22.1164394048541]	Treated(IR-RNAB@ U2OS cell)
33819647	CIT	S1993	REKSPGRMLSTRRERSPGRLFEDSSRGRLPA	ERS(ph)PGRLFEDSSR	1	Profiling	osteosarcoma	Label free	TiO2	Q Exactive HF	[24.7639881591944, 24.1021908455065, 24.9013523796742, 25.1033252101665]	Treated(IR-RNAB@ U2OS cell)
33819647	CIT	S582	MMNQLEEDLVSARRRSDLYESELRESRLAAE	RRS(ph)DLYESELR	0.998121	Profiling	osteosarcoma	Label free	TiO2	Q Exactive HF	[22.5260172679633, 21.4019249562009, 22.5777142654482, 21.0307009350794, 20.3222734155022]	Treated(IR-RNAB@ U2OS cell)
33819647	CIT	S480	CHKMEQEMTRLHRRVSEVEAVLSQKEVELKA	RVS(ph)EVEAVLSQK	1	Profiling	osteosarcoma	Label free	TiO2	Q Exactive HF	[21.6970345503399, 21.3760298886192, 21.8526277942606, 21.906380197934, 22.0227856178414, 21.6311761466981]	Treated(IR-RNAB@ U2OS cell)
33819647	CIT	S1971	PHRYREGRTELRRDKSPGRPLEREKSPGRML	DKS(ph)PGRPLER	1	Profiling	osteosarcoma	Label free	TiO2	Q Exactive HF	[22.1370297751306, 20.3366052997233, 21.9088519789769, 21.7146244192575, 22.0589303314271, 21.7078214418973]	Treated(IR-Urea@ U2OS cell)
33819647	CIT	S1993	REKSPGRMLSTRRERSPGRLFEDSSRGRLPA	ERS(ph)PGRLFEDSSR	1	Profiling	osteosarcoma	Label free	TiO2	Q Exactive HF	[24.2871223460231, 24.1974841216322, 24.5685534777008, 24.9851406741744, 24.8656489861362]	Treated(IR-Urea@ U2OS cell)
33819647	CIT	S480	CHKMEQEMTRLHRRVSEVEAVLSQKEVELKA	RVS(ph)EVEAVLSQK	1	Profiling	osteosarcoma	Label free	TiO2	Q Exactive HF	[22.05812192606, 21.9229544822849, 21.8866749566736, 21.910539109894]	Treated(IR-Urea@ U2OS cell)
33819647	CIT	S440	LGILGRSESVVSGLDSPAKTSSMEKKLLIKS	SESVVSGLDS(ph)PAK	0.999944	Profiling	osteosarcoma	Label free	TiO2	Q Exactive HF	[23.318596655451, 22.3585628720027, 22.7117467572524, 22.5045707646112, 22.9430873774696, 22.4934631311941]	Treated(IR-Urea@ U2OS cell)
33879459	CIT	S440	LGILGRSESVVSGLDSPAKTSSMEKKLLIKS	SESVVSGLDS(ph)PAKTSSMEK	0.960625	Profiling	Lung Cancer	TMT	IMAC	Orbitrap	[10.0093304073274]	Untreated(Independent-A549 cell line )
33879459	CIT	S440	LGILGRSESVVSGLDSPAKTSSMEKKLLIKS	SESVVSGLDS(ph)PAKTSSMEK	0.960625	Profiling	Colon cancer	TMT	IMAC	Orbitrap	[9.44029769022805]	Untreated(Independent-DLD1 cell line )
33879459	CIT	S440	LGILGRSESVVSGLDSPAKTSSMEKKLLIKS	SESVVSGLDS(ph)PAKTSSMEK	0.960625	Profiling	Colon cancer	TMT	IMAC	Orbitrap	[8.82410948353218]	Untreated(Independent-HCT8 cell line )
33879459	CIT	S440	LGILGRSESVVSGLDSPAKTSSMEKKLLIKS	SESVVSGLDS(ph)PAKTSSMEK	0.960625	Profiling	Pancreas Cancer	TMT	IMAC	Orbitrap	[8.84319264994975]	Untreated(Independent-Panc1 cell line )
33879459	CIT	S440	LGILGRSESVVSGLDSPAKTSSMEKKLLIKS	SESVVSGLDS(ph)PAKTSSMEK	0.960625	Profiling	Lung Cancer	TMT	IMAC	Orbitrap	[10.5706147788363]	Untreated(dependent-A427 cell line )
33879459	CIT	S440	LGILGRSESVVSGLDSPAKTSSMEKKLLIKS	SESVVSGLDS(ph)PAKTSSMEK	0.960625	Profiling	Lung Cancer	TMT	IMAC	Orbitrap	[10.7391860013661]	Untreated(dependent-Calu6 cell line )
33879459	CIT	S440	LGILGRSESVVSGLDSPAKTSSMEKKLLIKS	SESVVSGLDS(ph)PAKTSSMEK	0.960625	Profiling	Pancreas Cancer	TMT	IMAC	Orbitrap	[9.95396759426081]	Untreated(dependent-L3.6pl cell line )
33879459	CIT	S440	LGILGRSESVVSGLDSPAKTSSMEKKLLIKS	SESVVSGLDS(ph)PAKTSSMEK	0.960625	Profiling	Pancreas Cancer	TMT	IMAC	Orbitrap	[9.8482892261032]	Untreated(dependent-MiaPaca2 cell line )
33879459	CIT	S440	LGILGRSESVVSGLDSPAKTSSMEKKLLIKS	SESVVSGLDS(ph)PAKTSSMEK	0.960625	Profiling	Colon cancer	TMT	IMAC	Orbitrap	[9.85370011783274]	Untreated(dependent-SW620 cell line )
33946525	CIT	S440		SESVVSGLDSPAK	>75%	Profiling	Skin cancer	TMT	TiO2	Orbitrap Fusion Tribrid	[49617.0481763591]	Treated(0 hour hypoxia@SK-Mel-28 cell line)
33946525	CIT	S440		SESVVSGLDSPAK	>75%	Profiling	Skin cancer	TMT	TiO2	Orbitrap Fusion Tribrid	[180227.1015625]	Treated(12 hour hypoxia@A2058 cell line)
33946525	CIT	S440		SESVVSGLDSPAK	>75%	Profiling	Skin cancer	TMT	TiO2	Orbitrap Fusion Tribrid	[53106.7495102456]	Treated(12 hour hypoxia@SK-Mel-28 cell line)
33946525	CIT	S440		SESVVSGLDSPAK	>75%	Profiling	Skin cancer	TMT	TiO2	Orbitrap Fusion Tribrid	[29794.9729634172]	Treated(12 hour hypoxia@SK-Mel-5 cell line)
33946525	CIT	S440		SESVVSGLDSPAK	>75%	Profiling	Skin cancer	TMT	TiO2	Orbitrap Fusion Tribrid	[153995.886935453]	Treated(15 hour hypoxia@A2058 cell line)
33946525	CIT	S440		SESVVSGLDSPAK	>75%	Profiling	Skin cancer	TMT	TiO2	Orbitrap Fusion Tribrid	[50173.1346833269]	Treated(15 hour hypoxia@SK-Mel-28 cell line)
33946525	CIT	S440		SESVVSGLDSPAK	>75%	Profiling	Skin cancer	TMT	TiO2	Orbitrap Fusion Tribrid	[28215.0137399883]	Treated(15 hour hypoxia@SK-Mel-5 cell line)
33946525	CIT	S440		SESVVSGLDSPAK	>75%	Profiling	Skin cancer	TMT	TiO2	Orbitrap Fusion Tribrid	[133233.086120621]	Treated(18 hour hypoxia@A2058 cell line)
33946525	CIT	S440		SESVVSGLDSPAK	>75%	Profiling	Skin cancer	TMT	TiO2	Orbitrap Fusion Tribrid	[52579.5139371732]	Treated(18 hour hypoxia@SK-Mel-28 cell line)
33946525	CIT	S440		SESVVSGLDSPAK	>75%	Profiling	Skin cancer	TMT	TiO2	Orbitrap Fusion Tribrid	[21579.3079596764]	Treated(18 hour hypoxia@SK-Mel-5 cell line)
33946525	CIT	S440		SESVVSGLDSPAK	>75%	Profiling	Skin cancer	TMT	TiO2	Orbitrap Fusion Tribrid	[133053.538833397]	Treated(21 hour hypoxia@A2058 cell line)
33946525	CIT	S440		SESVVSGLDSPAK	>75%	Profiling	Skin cancer	TMT	TiO2	Orbitrap Fusion Tribrid	[50843.8698486126]	Treated(21 hour hypoxia@SK-Mel-28 cell line)
33946525	CIT	S440		SESVVSGLDSPAK	>75%	Profiling	Skin cancer	TMT	TiO2	Orbitrap Fusion Tribrid	[23634.909684447]	Treated(21hour hypoxia@SK-Mel-5 cell line)
33946525	CIT	S440		SESVVSGLDSPAK	>75%	Profiling	Skin cancer	TMT	TiO2	Orbitrap Fusion Tribrid	[121877.126514365]	Treated(24 hour hypoxia@A2058 cell line)
33946525	CIT	S440		SESVVSGLDSPAK	>75%	Profiling	Skin cancer	TMT	TiO2	Orbitrap Fusion Tribrid	[44374.6704572406]	Treated(24 hour hypoxia@SK-Mel-28 cell line)
33946525	CIT	S440		SESVVSGLDSPAK	>75%	Profiling	Skin cancer	TMT	TiO2	Orbitrap Fusion Tribrid	[21047.5849022428]	Treated(24 hour hypoxia@SK-Mel-5 cell line)
33946525	CIT	S440		SESVVSGLDSPAK	>75%	Profiling	Skin cancer	TMT	TiO2	Orbitrap Fusion Tribrid	[171638.125686948]	Treated(3 hour hypoxia@A2058 cell line)
33946525	CIT	S440		SESVVSGLDSPAK	>75%	Profiling	Skin cancer	TMT	TiO2	Orbitrap Fusion Tribrid	[51854.119457375]	Treated(3 hour hypoxia@SK-Mel-28 cell line)
33946525	CIT	S440		SESVVSGLDSPAK	>75%	Profiling	Skin cancer	TMT	TiO2	Orbitrap Fusion Tribrid	[37531.8079789998]	Treated(3 hour hypoxia@SK-Mel-5 cell line)
33946525	CIT	S440		SESVVSGLDSPAK	>75%	Profiling	Skin cancer	TMT	TiO2	Orbitrap Fusion Tribrid	[220255.877619036]	Treated(6 hour hypoxia@A2058 cell line)
33946525	CIT	S440		SESVVSGLDSPAK	>75%	Profiling	Skin cancer	TMT	TiO2	Orbitrap Fusion Tribrid	[45709.7167978191]	Treated(6 hour hypoxia@SK-Mel-28 cell line)
33946525	CIT	S440		SESVVSGLDSPAK	>75%	Profiling	Skin cancer	TMT	TiO2	Orbitrap Fusion Tribrid	[31426.3946484008]	Treated(6 hour hypoxia@SK-Mel-5 cell line)
33946525	CIT	S440		SESVVSGLDSPAK	>75%	Profiling	Skin cancer	TMT	TiO2	Orbitrap Fusion Tribrid	[204891.833422367]	Treated(9 hour hypoxia@A2058 cell line)
33946525	CIT	S440		SESVVSGLDSPAK	>75%	Profiling	Skin cancer	TMT	TiO2	Orbitrap Fusion Tribrid	[50697.7988440653]	Treated(9 hour hypoxia@SK-Mel-28 cell line)
33946525	CIT	S440		SESVVSGLDSPAK	>75%	Profiling	Skin cancer	TMT	TiO2	Orbitrap Fusion Tribrid	[39014.2801962305]	Treated(9 hour hypoxia@SK-Mel-5 cell line)
33946525	CIT	S440		SESVVSGLDSPAK	>75%	Profiling	Skin cancer	TMT	TiO2	Orbitrap Fusion Tribrid	[132429.718240449]	Untreated(0 hour hypoxia@A2058 cell line)
33946525	CIT	S440		SESVVSGLDSPAK	>75%	Profiling	Skin cancer	TMT	TiO2	Orbitrap Fusion Tribrid	[30189.3980266972]	Untreated(0 hour hypoxia@SK-Mel-5 cell line)
33953186	CIT	S440			0.999831	Profiling	Lung cancer	TMT	IMAC	LTQ Orbitrap Fusion Lumos Tribrid	[303240000.0, 324350000.0, 269580000.0]	treated(pervanadate-DDA method@PC9 cell line)
34292731	CIT	S1940	VASSPAPPEGPSHPR		>75%	Profiling	workflow	TMT	TiO2	LTQ	[0.233515739, -4.460136414, -4.80180645, -4.886571884, -4.706641197]	Treated(selumetinib@hela cells )
34292731	CIT	S1940	VASSPAPPEGPSHPR		>75%	Profiling	workflow	TMT	TiO2	LTQ	[-4.987926483, -5.105291367, -4.769030571, -4.701694489, -5.20947361]	Untreated(hela cells )
34343000	CIT	S440	LGILGRSESVVSGLDSPAKTSSMEKKLLIKS		0.999994	Profiling	Melanoma	Label free	IMAC(Fe(III)-NTA)	Orbitrap Q Exactive HF	[1.12, 0.86, 0.98, 1.02]	(ERK1 KO(day0)@BRAFMUT 451Lu cells)
34343000	CIT	S440	LGILGRSESVVSGLDSPAKTSSMEKKLLIKS		0.999994	Profiling	Melanoma	Label free	IMAC(Fe(III)-NTA)	Orbitrap Q Exactive HF	[-0.08, 0.01, -0.24]	(ERK1 KO(day1)@BRAFMUT 451Lu cells)
34343000	CIT	S440	LGILGRSESVVSGLDSPAKTSSMEKKLLIKS		0.999994	Profiling	Melanoma	Label free	IMAC(Fe(III)-NTA)	Orbitrap Q Exactive HF	[0.65, 0.73, 0.34, 0.41]	(ERK2 KO(day0)@BRAFMUT 451Lu cells)
34343000	CIT	S440	LGILGRSESVVSGLDSPAKTSSMEKKLLIKS		0.999994	Profiling	Melanoma	Label free	IMAC(Fe(III)-NTA)	Orbitrap Q Exactive HF	[-0.62, 0.71, 0.44, 0.8]	(ERK2 KO(day1)@BRAFMUT 451Lu cells)
34343000	CIT	S440	LGILGRSESVVSGLDSPAKTSSMEKKLLIKS		0.999994	Profiling	Melanoma	Label free	IMAC(Fe(III)-NTA)	Orbitrap Q Exactive HF	[0.08, 0.09, -0.14, 0.25]	(ERK2 KO(day3)@BRAFMUT 451Lu cells)
34343000	CIT	S440	LGILGRSESVVSGLDSPAKTSSMEKKLLIKS		0.999994	Profiling	Melanoma	Label free	IMAC(Fe(III)-NTA)	Orbitrap Q Exactive HF	[1.59, 1.54, 1.41, 1.38]	(JUNB KO(day0)@BRAFMUT 451Lu cells)
34343000	CIT	S440	LGILGRSESVVSGLDSPAKTSSMEKKLLIKS		0.999994	Profiling	Melanoma	Label free	IMAC(Fe(III)-NTA)	Orbitrap Q Exactive HF	[1.03, 1.28, 0.87, 1.28]	(JUNB KO(day1)@BRAFMUT 451Lu cells)
34343000	CIT	S440	LGILGRSESVVSGLDSPAKTSSMEKKLLIKS		0.999994	Profiling	Melanoma	Label free	IMAC(Fe(III)-NTA)	Orbitrap Q Exactive HF	[1.16, 0.83, 1.2, 0.96]	(JUNB KO(day3)@BRAFMUT 451Lu cells)
34343000	CIT	S440	LGILGRSESVVSGLDSPAKTSSMEKKLLIKS		0.999994	Profiling	Melanoma	Label free	IMAC(Fe(III)-NTA)	Orbitrap Q Exactive HF	[0.7, -0.23]	(WT(day0)@BRAFMUT 451Lu cells)
34343000	CIT	S440	LGILGRSESVVSGLDSPAKTSSMEKKLLIKS		0.999994	Profiling	Melanoma	Label free	IMAC(Fe(III)-NTA)	Orbitrap Q Exactive HF	[0.23]	(WT(day1)@BRAFMUT 451Lu cells)
34343000	CIT	S440	LGILGRSESVVSGLDSPAKTSSMEKKLLIKS		0.999994	Profiling	Melanoma	Label free	IMAC(Fe(III)-NTA)	Orbitrap Q Exactive HF	[-2.24, -0.25, -1.93]	(WT(day3)@BRAFMUT 451Lu cells)
34417301	CIT	S440	LGILGRSESVVSGLDSPAKTSSMEKKLLIKS	SESVVS(ph)GLDSPAKTSSMEK	0.847826	Profiling	KIF2A	SILAC	TiO2	Orbitrap	[0, 3470000.0]	Control(RPE1 cells@ Medium labeled-G1 arrest-Mitotic)
34417301	CIT	S1432	YATHFTEAFCRDKMNSPGLQTKEPSSSLHLE	ATDHPHPST(ph)PATAR	0.94535	Profiling	KIF2A	SILAC	TiO2	Orbitrap	[3470000, 3300000.0]	Control(RPE1 cells@ Medium labeled-G1 arrest-Mitotic)
34417301	CIT	S44	LFFQGKPPFMTQQQMSPLSREGILDALFVLF	LNLFFQGKPPFMTQQQMS(ph)PLSR	0.931516	Profiling	KIF2A	SILAC	TiO2	Orbitrap	[13400000, 11900000.0]	Control(RPE1 cells@ Medium labeled-G1 arrest-Mitotic)
34417301	CIT	S440	LGILGRSESVVSGLDSPAKTSSMEKKLLIKS	SESVVS(ph)GLDSPAKTSSMEK	0.847826	Profiling	KIF2A	SILAC	TiO2	Orbitrap	[0, 4950000.0]	Treated(RPE1 cells@Heavy labeled-DKK1)
34417301	CIT	S1432	YATHFTEAFCRDKMNSPGLQTKEPSSSLHLE	ATDHPHPST(ph)PATAR	0.94535	Profiling	KIF2A	SILAC	TiO2	Orbitrap	[1960000, 2400000.0]	Treated(RPE1 cells@Heavy labeled-DKK1)
34417301	CIT	S44	LFFQGKPPFMTQQQMSPLSREGILDALFVLF	LNLFFQGKPPFMTQQQMS(ph)PLSR	0.931516	Profiling	KIF2A	SILAC	TiO2	Orbitrap	[8980000, 10400000.0]	Treated(RPE1 cells@Heavy labeled-DKK1)
34673281	CIT	S1432	YATHFTEAFCRDKMNSPGLQTKEPSSSLHLE	MNS(ph)PGLQTK	1	Profiling	Melanoma	SILAC	TiO2	Quadrupole Orbitrap	[4012600, 0, 0]	Untreated(BRAFi Resistant A375 cells)
34673281	CIT	S1993	REKSPGRMLSTRRERSPGRLFEDSSRGRLPA	ERS(ph)PGRLFEDSSR	1	Profiling	Melanoma	SILAC	TiO2	Quadrupole Orbitrap	[32404000, 62155000, 44177000]	Untreated(BRAFi Resistant A375 cells)
34673281	CIT	S1971	PHRYREGRTELRRDKSPGRPLEREKSPGRML	S(ph)PGRPLER	1	Profiling	Melanoma	SILAC	TiO2	Quadrupole Orbitrap	[380320000, 1524899968, 952630016]	Untreated(BRAFi Resistant A375 cells)
34673281	CIT	S480	CHKMEQEMTRLHRRVSEVEAVLSQKEVELKA	RVS(ph)EVEAVLSQK	1	Profiling	Melanoma	SILAC	TiO2	Quadrupole Orbitrap	[0, 42830000, 0]	Untreated(BRAFi Sensitive A375 cells)
34673281	CIT	S1432	YATHFTEAFCRDKMNSPGLQTKEPSSSLHLE	MNS(ph)PGLQTK	1	Profiling	Melanoma	SILAC	TiO2	Quadrupole Orbitrap	[114140000, 227210000, 112590000]	Untreated(BRAFi Sensitive A375 cells)
34673281	CIT	S1993	REKSPGRMLSTRRERSPGRLFEDSSRGRLPA	ERS(ph)PGRLFEDSSR	1	Profiling	Melanoma	SILAC	TiO2	Quadrupole Orbitrap	[199520000, 487889984, 162260000]	Untreated(BRAFi Sensitive A375 cells)
34673281	CIT	S1971	PHRYREGRTELRRDKSPGRPLEREKSPGRML	S(ph)PGRPLER	1	Profiling	Melanoma	SILAC	TiO2	Quadrupole Orbitrap	[1244700032, 2879699968, 1802800000]	Untreated(BRAFi Sensitive A375 cells)
35022314	CIT	S1971		DKS(ph)PGRPLER	1	Profiling	Kinase-Signalling	TMT10plex	IMAC	Q Exactive Plus	[11.3611512436954, 11.568164069165249, 11.52093461923105]	Control(DMSO@H1299 cell line)
35022314	CIT	S1971		DKS(ph)PGRPLER	1	Profiling	Kinase-Signalling	TMT10plex	IMAC	Q Exactive Plus	[11.8820313803175, 11.45314244910405, 11.708924705406801]	Treatment(30mins-RXDX-106@H1299 cell line)
35022314	CIT	S1971		DKS(ph)PGRPLER	1	Profiling	Kinase-Signalling	TMT10plex	IMAC	Q Exactive Plus	[11.79692918693815, 11.88452190059665, 11.9302685681241]	Treatment(4hours-RXDX-106@H1299 cell line)
35688186	CIT	S1939	RGPPTYNEHITKRVASSPAPPEGPSHPREPS	VAS(ph)SPAPPEGPSHPR	0.903682	Profiling	Signaling	label-free	Enrichment (no details)	Orbitrap Lumos	[2831900.0, 0.0, 6664900.0]	Control(Intensities 0 ÃŽÂ¼M untreated Coumarin@HepG2 cells)
35688186	CIT	S1939	RGPPTYNEHITKRVASSPAPPEGPSHPREPS	VAS(ph)SPAPPEGPSHPR	0.828565	Profiling	Signaling	label-free	Enrichment (no details)	Orbitrap Lumos	[0.0, 2424400.0, 1072600.0]	Control(Intensities 0 ÃŽÂ¼M untreated Quercetin@HepG2 cells)
35688186	CIT	S1939	RGPPTYNEHITKRVASSPAPPEGPSHPREPS	VAS(ph)SPAPPEGPSHPR	0.903682	Profiling	Signaling	label-free	Enrichment (no details)	Orbitrap Lumos	[2831900.0, 0.0, 6664900.0]	Treated(Intensities 0.001 ÃŽÂ¼M treated Coumarin@HepG2 cells)
35688186	CIT	S1939	RGPPTYNEHITKRVASSPAPPEGPSHPREPS	VAS(ph)SPAPPEGPSHPR	0.903682	Profiling	Signaling	label-free	Enrichment (no details)	Orbitrap Lumos	[2302600.0, 0.0, 0.0]	Treated(Intensities 0.01 ÃŽÂ¼M treated Coumarin@HepG2 cells)
35688186	CIT	S1432	YATHFTEAFCRDKMNSPGLQTKEPSSSLHLE	MNS(ph)PGLQTK	1	Profiling	Signaling	label-free	Enrichment (no details)	Orbitrap Lumos	[13956000.0, 11189000.0, 18692000.0]	Treated(Intensities 0.01 ÃŽÂ¼M treated caffeine@HepG2 cells)
35688186	CIT	S440	LGILGRSESVVSGLDSPAKTSSMEKKLLIKS	SESVVSGLDS(ph)PAK	1	Profiling	Signaling	label-free	Enrichment (no details)	Orbitrap Lumos	[29995000.0, 27391000.0, 29132000.0]	Treated(Intensities 0.01 ÃŽÂ¼M treated caffeine@HepG2 cells)
35688186	CIT	S480	CHKMEQEMTRLHRRVSEVEAVLSQKEVELKA	RVS(ph)EVEAVLSQK	1	Profiling	Signaling	label-free	Enrichment (no details)	Orbitrap Lumos	[5081000.0, 1857800.0, 0.0]	Treated(Intensities 0.01 ÃŽÂ¼M treated caffeine@HepG2 cells)
35688186	CIT	S1939	RGPPTYNEHITKRVASSPAPPEGPSHPREPS	VAS(ph)SPAPPEGPSHPR	0.903682	Profiling	Signaling	label-free	Enrichment (no details)	Orbitrap Lumos	[1019400.0, 0.0, 3924900.0]	Treated(Intensities 0.1 ÃŽÂ¼M treated Coumarin@HepG2 cells)
35688186	CIT	S1432	YATHFTEAFCRDKMNSPGLQTKEPSSSLHLE	MNS(ph)PGLQTK	1	Profiling	Signaling	label-free	Enrichment (no details)	Orbitrap Lumos	[12485000.0, 10289000.0, 12684000.0]	Treated(Intensities 0.1 ÃŽÂ¼M treated caffeine@HepG2 cells)
35688186	CIT	S440	LGILGRSESVVSGLDSPAKTSSMEKKLLIKS	SESVVSGLDS(ph)PAK	1	Profiling	Signaling	label-free	Enrichment (no details)	Orbitrap Lumos	[20079000.0, 27049000.0, 21829000.0]	Treated(Intensities 0.1 ÃŽÂ¼M treated caffeine@HepG2 cells)
35688186	CIT	S480	CHKMEQEMTRLHRRVSEVEAVLSQKEVELKA	RVS(ph)EVEAVLSQK	1	Profiling	Signaling	label-free	Enrichment (no details)	Orbitrap Lumos	[4868600.0, 1691100.0, 0.0]	Treated(Intensities 0.1 ÃŽÂ¼M treated caffeine@HepG2 cells)
35688186	CIT	S1939	RGPPTYNEHITKRVASSPAPPEGPSHPREPS	VAS(ph)SPAPPEGPSHPR	0.903682	Profiling	Signaling	label-free	Enrichment (no details)	Orbitrap Lumos	[0.0, 1412500.0, 0.0]	Treated(Intensities 1 ÃŽÂ¼M treated Coumarin@HepG2 cells)
35688186	CIT	S1432	YATHFTEAFCRDKMNSPGLQTKEPSSSLHLE	MNS(ph)PGLQTK	1	Profiling	Signaling	label-free	Enrichment (no details)	Orbitrap Lumos	[9304200.0, 13821000.0, 14142000.0]	Treated(Intensities 1 ÃŽÂ¼M treated caffeine@HepG2 cells)
35688186	CIT	S440	LGILGRSESVVSGLDSPAKTSSMEKKLLIKS	SESVVSGLDS(ph)PAK	1	Profiling	Signaling	label-free	Enrichment (no details)	Orbitrap Lumos	[13902000.0, 28042000.0, 25277000.0]	Treated(Intensities 1 ÃŽÂ¼M treated caffeine@HepG2 cells)
35688186	CIT	S1939	RGPPTYNEHITKRVASSPAPPEGPSHPREPS	VAS(ph)SPAPPEGPSHPR	0.903682	Profiling	Signaling	label-free	Enrichment (no details)	Orbitrap Lumos	[0.0, 0.0, 1820700.0]	Treated(Intensities 10 ÃŽÂ¼M treated Coumarin@HepG2 cells)
35688186	CIT	S140	MKVMKKKALLAQEQVSFFEEERNILSRSTSP	ALLAQEQVS(ph)FFEEER	1	Profiling	Signaling	label-free		Orbitrap Lumos	[0.0, 1772600.0, 0.0]	Treated(Intensities 10 ÃŽÂ¼M treated caffeine@HepG2 cells)
35688186	CIT	S1432	YATHFTEAFCRDKMNSPGLQTKEPSSSLHLE	MNS(ph)PGLQTK	1	Profiling	Signaling	label-free	Enrichment (no details)	Orbitrap Lumos	[81038000.0, 0.0, 43063000.0]	Treated(Intensities 10 ÃŽÂ¼M treated caffeine@HepG2 cells)
35688186	CIT	S440	LGILGRSESVVSGLDSPAKTSSMEKKLLIKS	SESVVSGLDS(ph)PAK	1	Profiling	Signaling	label-free	Enrichment (no details)	Orbitrap Lumos	[91837000.0, 100370000.0, 72994000.0]	Treated(Intensities 10 ÃŽÂ¼M treated caffeine@HepG2 cells)
35688186	CIT	S480	CHKMEQEMTRLHRRVSEVEAVLSQKEVELKA	RVS(ph)EVEAVLSQK	1	Profiling	Signaling	label-free	Enrichment (no details)	Orbitrap Lumos	[13841000.0, 0.0, 0.0]	Treated(Intensities 10 ÃŽÂ¼M treated caffeine@HepG2 cells)
35688186	CIT	S1939	RGPPTYNEHITKRVASSPAPPEGPSHPREPS	VAS(ph)SPAPPEGPSHPR	0.903682	Profiling	Signaling	label-free	Enrichment (no details)	Orbitrap Lumos	[2239200.0, 0.0, 0.0]	Treated(Intensities 100 ÃŽÂ¼M treated Coumarin@HepG2 cells)
35688186	CIT	S1432	YATHFTEAFCRDKMNSPGLQTKEPSSSLHLE	MNS(ph)PGLQTK	1	Profiling	Signaling	label-free	Enrichment (no details)	Orbitrap Lumos	[50603000.0, 28948000.0, 0.0]	Treated(Intensities 100 ÃŽÂ¼M treated caffeine@HepG2 cells)
35688186	CIT	S440	LGILGRSESVVSGLDSPAKTSSMEKKLLIKS	SESVVSGLDS(ph)PAK	1	Profiling	Signaling	label-free	Enrichment (no details)	Orbitrap Lumos	[64478000.0, 60734000.0, 82117000.0]	Treated(Intensities 100 ÃŽÂ¼M treated caffeine@HepG2 cells)
35688186	CIT	S480	CHKMEQEMTRLHRRVSEVEAVLSQKEVELKA	RVS(ph)EVEAVLSQK	1	Profiling	Signaling	label-free	Enrichment (no details)	Orbitrap Lumos	[8101800.0, 2595700.0, 7803600.0]	Treated(Intensities 100 ÃŽÂ¼M treated caffeine@HepG2 cells)
35688186	CIT	S1432	YATHFTEAFCRDKMNSPGLQTKEPSSSLHLE	MNS(ph)PGLQTK	1	Profiling	Signaling	label-free	Enrichment (no details)	Orbitrap Lumos	[0.0, 66821000.0, 56207000.0]	Treated(Intensities 1000 ÃŽÂ¼M treated caffeine@HepG2 cells)
35688186	CIT	S440	LGILGRSESVVSGLDSPAKTSSMEKKLLIKS	SESVVSGLDS(ph)PAK	1	Profiling	Signaling	label-free	Enrichment (no details)	Orbitrap Lumos	[0.0, 81793000.0, 75306000.0]	Treated(Intensities 1000 ÃŽÂ¼M treated caffeine@HepG2 cells)
35688186	CIT	S480	CHKMEQEMTRLHRRVSEVEAVLSQKEVELKA	RVS(ph)EVEAVLSQK	1	Profiling	Signaling	label-free	Enrichment (no details)	Orbitrap Lumos	[8016200.0, 1210400.0, 3452800.0]	Treated(Intensities 1000 ÃŽÂ¼M treated caffeine@HepG2 cells)
35688186	CIT	S1939	RGPPTYNEHITKRVASSPAPPEGPSHPREPS	VAS(ph)SPAPPEGPSHPR	0.828565	Profiling	Signaling	label-free	Enrichment (no details)	Orbitrap Lumos	[1708200.0, 0.0, 0.0]	Treatred(Intensities 0.2 ÃŽÂ¼M treated Quercetin@HepG2 cells)
35688186	CIT	S1432	YATHFTEAFCRDKMNSPGLQTKEPSSSLHLE	MNS(ph)PGLQTK	1	Profiling	Signaling	label-free	Enrichment (no details)	Orbitrap Lumos	[10240000.0, 9503200.0, 17027000.0]	Treatred(Intensities 10 ÃŽÂ¼M treated Quercetin@HepG2 cells)
35688186	CIT	S440	LGILGRSESVVSGLDSPAKTSSMEKKLLIKS	SESVVSGLDS(ph)PAK	1	Profiling	Signaling	label-free	Enrichment (no details)	Orbitrap Lumos	[22131000.0, 19728000.0, 41325000.0]	Treatred(Intensities 10 ÃŽÂ¼M treated Quercetin@HepG2 cells)
35688186	CIT	S480	CHKMEQEMTRLHRRVSEVEAVLSQKEVELKA	RVS(ph)EVEAVLSQK	1	Profiling	Signaling	label-free	Enrichment (no details)	Orbitrap Lumos	[6515800.0, 0.0, 1709900.0]	Treatred(Intensities 10 ÃŽÂ¼M treated Quercetin@HepG2 cells)
35688186	CIT	S1939	RGPPTYNEHITKRVASSPAPPEGPSHPREPS	VAS(ph)SPAPPEGPSHPR	0.828565	Profiling	Signaling	label-free	Enrichment (no details)	Orbitrap Lumos	[2230900.0, 1298000.0, 1028400.0]	Treatred(Intensities 10 ÃŽÂ¼M treated Quercetin@HepG2 cells)
35947955	CIT	S480	TRLHRRVSEVEAVLS	TRLHRRVsEVEAVLS	1	Profiling	Blood-cancer	TMT	TiO2	Q Exactive HF-X	[-0.327281951904297, -0.975411415100098, -1.6306014060974099, 1.20555067062378]	Condition(6-hours-MK2206-nucleus & nucleolus@PL21 cell line)
35947955	CIT	S480	TRLHRRVSEVEAVLS	TRLHRRVsEVEAVLS	1	Profiling	Blood-cancer	TMT	TiO2	Q Exactive HF-X	[-0.172348976135254, 0.731706619262695, 0.0326600074768066, -0.485859394073486]	Condition(6-hours-selinexor nucleus & nucleolus@PL21 cell line)
35947955	CIT	S480	TRLHRRVSEVEAVLS	TRLHRRVsEVEAVLS	1	Profiling	Blood-cancer	TMT	TiO2	Q Exactive HF-X	[0.172348976135254, 0.310147285461426, -0.0326600074768066, -0.854678630828857]	Condition(6-hours-selinexor+MK2206-nucleus & nucleolus@PL21 cell line)
35947955	CIT	S440	SVVSGLDSPAKTSSM	sVVsGLDsPAKTSSM	1	Profiling	Blood-cancer	TMT	TiO2	Q Exactive HF-X	[0.260031223297119, 0.331646919250488, -0.00604152679443359, 0.00144004821777344]	Condition(6hour-MK2206-Fraction1-Cytosolic compartment@PL21 cell line)
35947955	CIT	S1993	LSTRRERSPGRLFED	LsTRRERsPGRLFED	1	Profiling	Blood-cancer	TMT	TiO2	Q Exactive HF-X	[0.00539493560791016, -0.188003540039063, -0.0763864517211914, -0.00714588165283203]	Condition(6hour-MK2206-Fraction1-Cytosolic compartment@PL21 cell line)
35947955	CIT	S440	SVVSGLDSPAKTSSM	sVVsGLDsPAKTSSM	1	Profiling	Blood-cancer	TMT	TiO2	Q Exactive HF-X	[-0.171660900115967, -0.287126541137695, -0.169022560119629, 0.166994094848633]	Condition(6hour-selinexor+MK2206-Fraction1-Cytosolic compartment@PL21 cell line)
35947955	CIT	S1993	LSTRRERSPGRLFED	LsTRRERsPGRLFED	1	Profiling	Blood-cancer	TMT	TiO2	Q Exactive HF-X	[-0.204315185546875, 0.0511770248413086, 0.0423917770385742, 0.00714588165283203]	Condition(6hour-selinexor+MK2206-Fraction1-Cytosolic compartment@PL21 cell line)
35947955	CIT	S440	SVVSGLDSPAKTSSM	sVVsGLDsPAKTSSM	1	Profiling	Blood-cancer	TMT	TiO2	Q Exactive HF-X	[0.171660900115967, 0.287126541137695, 0.156905174255371, -0.00144004821777344]	Condition(6hour-selinexor-Fraction1-Cytosolic compartment@PL21 cell line)
35947955	CIT	S1993	LSTRRERSPGRLFED	LsTRRERsPGRLFED	1	Profiling	Blood-cancer	TMT	TiO2	Q Exactive HF-X	[0.180846214294434, 0.644014358520508, 0.672932624816895, 0.675860404968262]	Condition(6hour-selinexor-Fraction1-Cytosolic compartment@PL21 cell line)
35947955	CIT	S440	SVVSGLDSPAKTSSM	sVVsGLDsPAKTSSM	1	Profiling	Blood-cancer	TMT	TiO2	Q Exactive HF-X	[-0.0652627944946289, 0.229386329650879, 0.375733375549316, 0.256362915039063]	Condition(6hours-MK2206-Fraction-4-Membrane-bound organelles@PL21 cell line)
35947955	CIT	S480	TRLHRRVSEVEAVLS	TRLHRRVsEVEAVLS	1	Profiling	Blood-cancer	TMT	TiO2	Q Exactive HF-X	[-0.449227809906006, -0.575792789459229, -0.888943672180176, -0.460400581359863]	Condition(6hours-MK2206-Fraction-4-Membrane-bound organelles@PL21 cell line)
35947955	CIT	S1993	LSTRRERSPGRLFED	LsTRRERsPGRLFED	1	Profiling	Blood-cancer	TMT	TiO2	Q Exactive HF-X	[-0.0773911476135254, -0.347241401672363, -0.183549404144287, -0.562311172485352]	Condition(6hours-MK2206-Fraction-4-Membrane-bound organelles@PL21 cell line)
35947955	CIT	S440	SVVSGLDSPAKTSSM	sVVsGLDsPAKTSSM	1	Profiling	Blood-cancer	TMT	TiO2	Q Exactive HF-X	[-0.0652627944946289, 0.229386329650879, 0.375733375549316, 0.256362915039063]	Condition(6hours-MK2206-Fraction2-Cytosolic compartment@PL21 cell line)
35947955	CIT	S480	TRLHRRVSEVEAVLS	TRLHRRVsEVEAVLS	1	Profiling	Blood-cancer	TMT	TiO2	Q Exactive HF-X	[-0.449227809906006, -0.575792789459229, -0.888943672180176, -0.460400581359863]	Condition(6hours-MK2206-Fraction2-Cytosolic compartment@PL21 cell line)
35947955	CIT	S1993	LSTRRERSPGRLFED	LsTRRERsPGRLFED	1	Profiling	Blood-cancer	TMT	TiO2	Q Exactive HF-X	[-0.0773911476135254, -0.347241401672363, -0.183549404144287, -0.562311172485352]	Condition(6hours-MK2206-Fraction2-Cytosolic compartment@PL21 cell line)
35947955	CIT	S440	SVVSGLDSPAKTSSM	sVVsGLDsPAKTSSM	1	Profiling	Blood-cancer	TMT	TiO2	Q Exactive HF-X	[-0.231165885925293, 0.160070419311523, -0.915552616119385, -0.0890116691589355]	Condition(6hours-MK2206-Fraction5-Nucleus &nucleolus@PL21 cell line)
35947955	CIT	S440	SVVSGLDSPAKTSSM	sVVsGLDsPAKTSSM	1	Profiling	Blood-cancer	TMT	TiO2	Q Exactive HF-X	[0.0652627944946289, -0.0438661575317383, -0.180869102478027, -0.0661354064941406]	Condition(6hours-selinexor+MK2206-Fraction-4-Membrane-bound organelles@PL21 cell line)
35947955	CIT	S480	TRLHRRVSEVEAVLS	TRLHRRVsEVEAVLS	1	Profiling	Blood-cancer	TMT	TiO2	Q Exactive HF-X	[0.355313777923584, 0.159450054168701, 0.193485260009766, 0.460400581359863]	Condition(6hours-selinexor+MK2206-Fraction-4-Membrane-bound organelles@PL21 cell line)
35947955	CIT	S1993	LSTRRERSPGRLFED	LsTRRERsPGRLFED	1	Profiling	Blood-cancer	TMT	TiO2	Q Exactive HF-X	[-0.575872898101807, -0.522808074951172, -0.308912754058838, 0.141101837158203]	Condition(6hours-selinexor+MK2206-Fraction-4-Membrane-bound organelles@PL21 cell line)
35947955	CIT	S440	SVVSGLDSPAKTSSM	sVVsGLDsPAKTSSM	1	Profiling	Blood-cancer	TMT	TiO2	Q Exactive HF-X	[0.0652627944946289, -0.0438661575317383, -0.180869102478027, -0.0661354064941406]	Condition(6hours-selinexor+MK2206-Fraction2-Cytosolic compartment@PL21 cell line)
35947955	CIT	S480	TRLHRRVSEVEAVLS	TRLHRRVsEVEAVLS	1	Profiling	Blood-cancer	TMT	TiO2	Q Exactive HF-X	[0.355313777923584, 0.159450054168701, 0.193485260009766, 0.460400581359863]	Condition(6hours-selinexor+MK2206-Fraction2-Cytosolic compartment@PL21 cell line)
35947955	CIT	S1993	LSTRRERSPGRLFED	LsTRRERsPGRLFED	1	Profiling	Blood-cancer	TMT	TiO2	Q Exactive HF-X	[-0.575872898101807, -0.522808074951172, -0.308912754058838, 0.141101837158203]	Condition(6hours-selinexor+MK2206-Fraction2-Cytosolic compartment@PL21 cell line)
35947955	CIT	S440	SVVSGLDSPAKTSSM	sVVsGLDsPAKTSSM	1	Profiling	Blood-cancer	TMT	TiO2	Q Exactive HF-X	[0.208719253540039, -0.160070419311523, -0.0970902442932129, 0.0890116691589355]	Condition(6hours-selinexor+MK2206-Fraction5-Nucleus &nucleolus@PL21 cell line)
35947955	CIT	S440	SVVSGLDSPAKTSSM	sVVsGLDsPAKTSSM	1	Profiling	Blood-cancer	TMT	TiO2	Q Exactive HF-X	[-0.0678300857543945, -0.264832496643066, -0.229876518249512, 0.0246028900146484]	Condition(6hours-selinexor-Fraction-4-Membrane-bound organelles@PL21 cell line)
35947955	CIT	S480	TRLHRRVSEVEAVLS	TRLHRRVsEVEAVLS	1	Profiling	Blood-cancer	TMT	TiO2	Q Exactive HF-X	[-0.183750629425049, -0.159450054168701, -0.102848052978516, -1.15941333770752]	Condition(6hours-selinexor-Fraction-4-Membrane-bound organelles@PL21 cell line)
35947955	CIT	S1993	LSTRRERSPGRLFED	LsTRRERsPGRLFED	1	Profiling	Blood-cancer	TMT	TiO2	Q Exactive HF-X	[0.0773911476135254, 0.347241401672363, 0.183549404144287, 0.149486541748047]	Condition(6hours-selinexor-Fraction-4-Membrane-bound organelles@PL21 cell line)
35947955	CIT	S440	SVVSGLDSPAKTSSM	sVVsGLDsPAKTSSM	1	Profiling	Blood-cancer	TMT	TiO2	Q Exactive HF-X	[-0.0678300857543945, -0.264832496643066, -0.229876518249512, 0.0246028900146484]	Condition(6hours-selinexor-Fraction2-Cytosolic compartment@PL21 cell line)
35947955	CIT	S480	TRLHRRVSEVEAVLS	TRLHRRVsEVEAVLS	1	Profiling	Blood-cancer	TMT	TiO2	Q Exactive HF-X	[-0.183750629425049, -0.159450054168701, -0.102848052978516, -1.15941333770752]	Condition(6hours-selinexor-Fraction2-Cytosolic compartment@PL21 cell line)
35947955	CIT	S1993	LSTRRERSPGRLFED	LsTRRERsPGRLFED	1	Profiling	Blood-cancer	TMT	TiO2	Q Exactive HF-X	[0.0773911476135254, 0.347241401672363, 0.183549404144287, 0.149486541748047]	Condition(6hours-selinexor-Fraction2-Cytosolic compartment@PL21 cell line)
35947955	CIT	S440	SVVSGLDSPAKTSSM	sVVsGLDsPAKTSSM	1	Profiling	Blood-cancer	TMT	TiO2	Q Exactive HF-X	[0.368197441101074, 0.0438661575317383, 0.180869102478027, -0.0246028900146484]	Condition(DMSO-Fraction-4-Membrane-bound organelles@PL21 cell line)
35947955	CIT	S480	TRLHRRVSEVEAVLS	TRLHRRVsEVEAVLS	1	Profiling	Blood-cancer	TMT	TiO2	Q Exactive HF-X	[0.183750629425049, 0.17773962020874, 0.102848052978516, 0.502571105957031]	Condition(DMSO-Fraction-4-Membrane-bound organelles@PL21 cell line)
35947955	CIT	S1993	LSTRRERSPGRLFED	LsTRRERsPGRLFED	1	Profiling	Blood-cancer	TMT	TiO2	Q Exactive HF-X	[0.3128981590271, 0.361049652099609, 0.293991565704346, -0.141101837158203]	Condition(DMSO-Fraction-4-Membrane-bound organelles@PL21 cell line)
35947955	CIT	S480	TRLHRRVSEVEAVLS	TRLHRRVsEVEAVLS	1	Profiling	Blood-cancer	TMT	TiO2	Q Exactive HF-X	[1.48135948181152, -0.310147285461426, 0.254539012908936, 0.485859394073486]	Condition(DMSO-Fraction-6-Nucleus &nucleolus@PL21 cell line)
35947955	CIT	S440	SVVSGLDSPAKTSSM	sVVsGLDsPAKTSSM	1	Profiling	Blood-cancer	TMT	TiO2	Q Exactive HF-X	[-0.653310775756836, 0.0946626663208008, 0.103147029876709, 0.224863052368164]	Condition(DMSO-Fraction1-Cytosolic compartment@MV4-11 human AML cell line)
35947955	CIT	S1993	LSTRRERSPGRLFED	LsTRRERsPGRLFED	1	Profiling	Blood-cancer	TMT	TiO2	Q Exactive HF-X	[0.359746932983398, 0.0133962631225586, 0.349668502807617, -0.0292215347290039]	Condition(DMSO-Fraction1-Cytosolic compartment@MV4-11 human AML cell line)
35947955	CIT	S440	SVVSGLDSPAKTSSM	sVVsGLDsPAKTSSM	1	Profiling	Blood-cancer	TMT	TiO2	Q Exactive HF-X	[-0.544155597686768, -0.394609451293945, 0.00604152679443359, -1.05138206481934]	Condition(DMSO-Fraction1-Cytosolic compartment@PL21 cell line)
35947955	CIT	S1993	LSTRRERSPGRLFED	LsTRRERsPGRLFED	1	Profiling	Blood-cancer	TMT	TiO2	Q Exactive HF-X	[-0.00539493560791016, -0.0511770248413086, -0.0423917770385742, -0.03472900390625]	Condition(DMSO-Fraction1-Cytosolic compartment@PL21 cell line)
35947955	CIT	S440	SVVSGLDSPAKTSSM	sVVsGLDsPAKTSSM	1	Profiling	Blood-cancer	TMT	TiO2	Q Exactive HF-X	[0.368197441101074, 0.0438661575317383, 0.180869102478027, -0.0246028900146484]	Condition(DMSO-Fraction2-Cytosolic compartment@PL21 cell line)
35947955	CIT	S480	TRLHRRVSEVEAVLS	TRLHRRVsEVEAVLS	1	Profiling	Blood-cancer	TMT	TiO2	Q Exactive HF-X	[0.183750629425049, 0.17773962020874, 0.102848052978516, 0.502571105957031]	Condition(DMSO-Fraction2-Cytosolic compartment@PL21 cell line)
35947955	CIT	S1993	LSTRRERSPGRLFED	LsTRRERsPGRLFED	1	Profiling	Blood-cancer	TMT	TiO2	Q Exactive HF-X	[0.3128981590271, 0.361049652099609, 0.293991565704346, -0.141101837158203]	Condition(DMSO-Fraction2-Cytosolic compartment@PL21 cell line)
35947955	CIT	S440	SVVSGLDSPAKTSSM	sVVsGLDsPAKTSSM	1	Profiling	Blood-cancer	TMT	TiO2	Q Exactive HF-X	[0.400181770324707, 0.35508918762207, 0.410875797271729, 0.288041591644287]	Condition(DMSO-Fraction5-Nucleus &nucleolus@PL21 cell line)
35947955	CIT	S440	SVVSGLDSPAKTSSM	sVVsGLDsPAKTSSM	1	Profiling	Blood-cancer	TMT	TiO2	Q Exactive HF-X	[-0.208719253540039, -0.337899208068848, 0.0970902442932129, -0.617213726043701]	Condition(selinexor-Fraction5-Nucleus &nucleolus@PL21 cell line)
35947955	CIT	S440	SVVSGLDSPAKTSSM	sVVsGLDsPAKTSSM	1	Profiling	Blood-cancer	TMT	TiO2	Q Exactive HF-X	[0.743115425109863, 1.29400539398193, 0.521078586578369, 0.662646293640137]	Treated(6hours-MK2206-Fraction1-Cytosolic compartment@MV4-11 human AML cell line)
35947955	CIT	S1993	LSTRRERSPGRLFED	LsTRRERsPGRLFED	1	Profiling	Blood-cancer	TMT	TiO2	Q Exactive HF-X	[-0.227865219116211, -0.259203910827637, -0.26939582824707, 0.0292215347290039]	Treated(6hours-MK2206-Fraction1-Cytosolic compartment@MV4-11 human AML cell line)
35947955	CIT	S440	SVVSGLDSPAKTSSM	sVVsGLDsPAKTSSM	1	Profiling	Blood-cancer	TMT	TiO2	Q Exactive HF-X	[0.228656768798828, 0.428707122802734, 0.429458618164063, 0.846603870391846]	Treated(6hours-MK2206-Fraction2-Cytosolic compartment@MV4-11 human AML cell line)
35947955	CIT	S1993	LSTRRERSPGRLFED	LsTRRERsPGRLFED	1	Profiling	Blood-cancer	TMT	TiO2	Q Exactive HF-X	[0.0342826843261719, -0.27457332611084, -0.0733757019042969, 0.189248085021973]	Treated(6hours-MK2206-Fraction2-Cytosolic compartment@MV4-11 human AML cell line)
35947955	CIT	S1322	AMSAIVRSPEHQPSA	AMSAIVRsPEHQPSA	1	Profiling	Blood-cancer	TMT	TiO2	Q Exactive HF-X	[-0.129085063934326, -0.221512317657471, 0.0946674346923828, 0.1990966796875]	Treated(6hours-MK2206-Fraction2-Cytosolic compartment@MV4-11 human AML cell line)
35947955	CIT	S440	SVVSGLDSPAKTSSM	sVVsGLDsPAKTSSM	1	Profiling	Blood-cancer	TMT	TiO2	Q Exactive HF-X	[0.327756404876709, 0.563844680786133, 0.748322010040283, 0.71800422668457]	Treated(6hours-MK2206-Membrane-bound organelles-Fraction-3@MV4-11 human AML cell line)
35947955	CIT	S1993	LSTRRERSPGRLFED	LsTRRERsPGRLFED	1	Profiling	Blood-cancer	TMT	TiO2	Q Exactive HF-X	[0.070465087890625, -0.574990749359131, -0.046048641204834, 0.194018363952637]	Treated(6hours-MK2206-Membrane-bound organelles-Fraction-3@MV4-11 human AML cell line)
35947955	CIT	S1322	AMSAIVRSPEHQPSA	AMSAIVRsPEHQPSA	1	Profiling	Blood-cancer	TMT	TiO2	Q Exactive HF-X	[-0.337240219116211, -0.213403701782227, -0.439661502838135, -1.20034646987915]	Treated(6hours-MK2206-Membrane-bound organelles-Fraction-3@MV4-11 human AML cell line)
35947955	CIT	S440	SVVSGLDSPAKTSSM	sVVsGLDsPAKTSSM	1	Profiling	Blood-cancer	TMT	TiO2	Q Exactive HF-X	[0.368649482727051, 0.130717754364014, 0.619145393371582, 0.822338104248047]	Treated(6hours-MK2206-Membrane-bound organelles-Fraction-4@MV4-11 human AML cell line)
35947955	CIT	S1993	LSTRRERSPGRLFED	LsTRRERsPGRLFED	1	Profiling	Blood-cancer	TMT	TiO2	Q Exactive HF-X	[0.17756462097168, -0.221461296081543, 0.160040855407715, -0.00174617767333984]	Treated(6hours-MK2206-Membrane-bound organelles-Fraction-4@MV4-11 human AML cell line)
35947955	CIT	S440	SVVSGLDSPAKTSSM	sVVsGLDsPAKTSSM	1	Profiling	Blood-cancer	TMT	TiO2	Q Exactive HF-X	[0.0536618232727051, 0.89553689956665, 0.74767017364502, 0.583706378936768]	Treated(6hours-MK2206-Nucleus and Nucleolus-Fraction-5@MV4-11 human AML cell line)
35947955	CIT	S1993	LSTRRERSPGRLFED	LsTRRERsPGRLFED	1	Profiling	Blood-cancer	TMT	TiO2	Q Exactive HF-X	[-0.00875234603881836, -0.0242509841918945, 0.115501880645752, 0.159184455871582]	Treated(6hours-MK2206-Nucleus and Nucleolus-Fraction-5@MV4-11 human AML cell line)
35947955	CIT	S440	SVVSGLDSPAKTSSM	sVVsGLDsPAKTSSM	1	Profiling	Blood-cancer	TMT	TiO2	Q Exactive HF-X	[-0.0585117340087891, -0.223151206970215, -0.495645999908447, -0.951057434082031]	Treated(6hours-Selinexor-Fraction1-Cytosolic compartment@MV4-11 human AML cell line)
35947955	CIT	S1993	LSTRRERSPGRLFED	LsTRRERsPGRLFED	1	Profiling	Blood-cancer	TMT	TiO2	Q Exactive HF-X	[-0.0490474700927734, 0.0170078277587891, 0.0966358184814453, 0.0704584121704102]	Treated(6hours-Selinexor-Fraction1-Cytosolic compartment@MV4-11 human AML cell line)
35947955	CIT	S440	SVVSGLDSPAKTSSM	sVVsGLDsPAKTSSM	1	Profiling	Blood-cancer	TMT	TiO2	Q Exactive HF-X	[0.0585117340087891, -0.0946626663208008, -0.103147029876709, -0.224863052368164]	Treated(6hours-selinexor+MK2206-Fraction1-Cytosolic compartment@MV4-11 human AML cell line)
35947955	CIT	S1993	LSTRRERSPGRLFED	LsTRRERsPGRLFED	1	Profiling	Blood-cancer	TMT	TiO2	Q Exactive HF-X	[0.0490474700927734, -0.0133962631225586, -0.0966358184814453, -0.290306091308594]	Treated(6hours-selinexor+MK2206-Fraction1-Cytosolic compartment@MV4-11 human AML cell line)
35947955	CIT	S440	SVVSGLDSPAKTSSM	sVVsGLDsPAKTSSM	1	Profiling	Blood-cancer	TMT	TiO2	Q Exactive HF-X	[-0.0858116149902344, -0.231704711914063, -0.429458618164063, -0.407413959503174]	Treated(6hours-selinexor+MK2206-Fraction2-Cytosolic compartment@MV4-11 human AML cell line)
35947955	CIT	S1993	LSTRRERSPGRLFED	LsTRRERsPGRLFED	1	Profiling	Blood-cancer	TMT	TiO2	Q Exactive HF-X	[-0.417165756225586, -0.12741756439209, -0.409505844116211, -0.0855541229248047]	Treated(6hours-selinexor+MK2206-Fraction2-Cytosolic compartment@MV4-11 human AML cell line)
35947955	CIT	S1322	AMSAIVRSPEHQPSA	AMSAIVRsPEHQPSA	1	Profiling	Blood-cancer	TMT	TiO2	Q Exactive HF-X	[-0.0667519569396973, -0.200403690338135, -0.355380058288574, 0.155275344848633]	Treated(6hours-selinexor+MK2206-Fraction2-Cytosolic compartment@MV4-11 human AML cell line)
35947955	CIT	S440	SVVSGLDSPAKTSSM	sVVsGLDsPAKTSSM	1	Profiling	Blood-cancer	TMT	TiO2	Q Exactive HF-X	[-0.327756404876709, -0.431135177612305, -0.472833156585693, -0.71800422668457]	Treated(6hours-selinexor+MK2206-Membrane-bound organelles-Fraction-3@MV4-11 human AML cell line)
35947955	CIT	S1993	LSTRRERSPGRLFED	LsTRRERsPGRLFED	1	Profiling	Blood-cancer	TMT	TiO2	Q Exactive HF-X	[-0.752372741699219, -0.0154843330383301, -0.402537822723389, -0.676040649414063]	Treated(6hours-selinexor+MK2206-Membrane-bound organelles-Fraction-3@MV4-11 human AML cell line)
35947955	CIT	S1322	AMSAIVRSPEHQPSA	AMSAIVRsPEHQPSA	1	Profiling	Blood-cancer	TMT	TiO2	Q Exactive HF-X	[0.234930038452148, 0.66262149810791, 0.331329822540283, -0.0863795280456543]	Treated(6hours-selinexor+MK2206-Membrane-bound organelles-Fraction-3@MV4-11 human AML cell line)
35947955	CIT	S440	SVVSGLDSPAKTSSM	sVVsGLDsPAKTSSM	1	Profiling	Blood-cancer	TMT	TiO2	Q Exactive HF-X	[-0.368649482727051, -0.130717754364014, -0.885787963867188, -0.91523265838623]	Treated(6hours-selinexor+MK2206-Membrane-bound organelles-Fraction-4@MV4-11 human AML cell line)
35947955	CIT	S1993	LSTRRERSPGRLFED	LsTRRERsPGRLFED	1	Profiling	Blood-cancer	TMT	TiO2	Q Exactive HF-X	[-1.53776073455811, -1.57716846466064, -1.22918796539307, -1.61212253570557]	Treated(6hours-selinexor+MK2206-Membrane-bound organelles-Fraction-4@MV4-11 human AML cell line)
35947955	CIT	S440	SVVSGLDSPAKTSSM	sVVsGLDsPAKTSSM	1	Profiling	Blood-cancer	TMT	TiO2	Q Exactive HF-X	[-0.0536618232727051, -0.0626358985900879, -0.362761497497559, -0.583706378936768]	Treated(6hours-selinexor+MK2206-Nucleus and Nucleolus-Fraction-5@MV4-11 human AML cell line)
35947955	CIT	S1993	LSTRRERSPGRLFED	LsTRRERsPGRLFED	1	Profiling	Blood-cancer	TMT	TiO2	Q Exactive HF-X	[-0.271853923797607, 0.0242509841918945, -0.111781597137451, -0.19422721862793]	Treated(6hours-selinexor+MK2206-Nucleus and Nucleolus-Fraction-5@MV4-11 human AML cell line)
35947955	CIT	S440	SVVSGLDSPAKTSSM	sVVsGLDsPAKTSSM	1	Profiling	Blood-cancer	TMT	TiO2	Q Exactive HF-X	[-0.513698577880859, -0.510675430297852, -0.959541320800781, -0.970400333404541]	Treated(6hours-selinexor-Fraction2-Cytosolic compartment@MV4-11 human AML cell line)
35947955	CIT	S1993	LSTRRERSPGRLFED	LsTRRERsPGRLFED	1	Profiling	Blood-cancer	TMT	TiO2	Q Exactive HF-X	[0.0503740310668945, 0.392038345336914, 0.276358604431152, 0.0855541229248047]	Treated(6hours-selinexor-Fraction2-Cytosolic compartment@MV4-11 human AML cell line)
35947955	CIT	S1322	AMSAIVRSPEHQPSA	AMSAIVRsPEHQPSA	1	Profiling	Blood-cancer	TMT	TiO2	Q Exactive HF-X	[0.0795197486877441, 0.267470836639404, -0.0946674346923828, -0.155275344848633]	Treated(6hours-selinexor-Fraction2-Cytosolic compartment@MV4-11 human AML cell line)
35947955	CIT	S440	SVVSGLDSPAKTSSM	sVVsGLDsPAKTSSM	1	Profiling	Blood-cancer	TMT	TiO2	Q Exactive HF-X	[-0.634103298187256, -0.597784042358398, -0.745303630828857, -1.36699867248535]	Treated(6hours-selinexor-Membrane-bound organelles-Fraction-3@MV4-11 human AML cell line)
35947955	CIT	S1993	LSTRRERSPGRLFED	LsTRRERsPGRLFED	1	Profiling	Blood-cancer	TMT	TiO2	Q Exactive HF-X	[-0.070465087890625, 0.320339679718018, 0.046048641204834, -0.194018363952637]	Treated(6hours-selinexor-Membrane-bound organelles-Fraction-3@MV4-11 human AML cell line)
35947955	CIT	S1322	AMSAIVRSPEHQPSA	AMSAIVRsPEHQPSA	1	Profiling	Blood-cancer	TMT	TiO2	Q Exactive HF-X	[-0.125240325927734, -0.587625503540039, 0.00916051864624023, 0.417541027069092]	Treated(6hours-selinexor-Membrane-bound organelles-Fraction-3@MV4-11 human AML cell line)
35947955	CIT	S440	SVVSGLDSPAKTSSM	sVVsGLDsPAKTSSM	1	Profiling	Blood-cancer	TMT	TiO2	Q Exactive HF-X	[-0.70615291595459, -0.701199054718018, -0.527859687805176, -0.686820030212402]	Treated(6hours-selinexor-Membrane-bound organelles-Fraction-4@MV4-11 human AML cell line)
35947955	CIT	S1993	LSTRRERSPGRLFED	LsTRRERsPGRLFED	1	Profiling	Blood-cancer	TMT	TiO2	Q Exactive HF-X	[-0.17756462097168, 0.221461296081543, -0.160040855407715, 0.0638198852539063]	Treated(6hours-selinexor-Membrane-bound organelles-Fraction-4@MV4-11 human AML cell line)
35947955	CIT	S440	SVVSGLDSPAKTSSM	sVVsGLDsPAKTSSM	1	Profiling	Blood-cancer	TMT	TiO2	Q Exactive HF-X	[-0.328702449798584, -1.16572427749634, -0.215360641479492, -1.49037599563599]	Treated(6hours-selinexor-Nucleus and Nucleolus-Fraction-5@MV4-11 human AML cell line)
35947955	CIT	S1993	LSTRRERSPGRLFED	LsTRRERsPGRLFED	1	Profiling	Blood-cancer	TMT	TiO2	Q Exactive HF-X	[0.00875234603881836, 0.39302921295166, -0.118709087371826, -0.159184455871582]	Treated(6hours-selinexor-Nucleus and Nucleolus-Fraction-5@MV4-11 human AML cell line)
35947955	CIT	S440	SVVSGLDSPAKTSSM	sVVsGLDsPAKTSSM	1	Profiling	Blood-cancer	TMT	TiO2	Q Exactive HF-X	[0.633244037628174, 0.431135177612305, 0.472833156585693, 0.80278491973877]	Treated(DMSO -Membrane-bound organelles-Fraction-3@MV4-11 human AML cell line)
35947955	CIT	S1993	LSTRRERSPGRLFED	LsTRRERsPGRLFED	1	Profiling	Blood-cancer	TMT	TiO2	Q Exactive HF-X	[0.426884651184082, 0.0154843330383301, 0.229749202728271, 0.60746955871582]	Treated(DMSO -Membrane-bound organelles-Fraction-3@MV4-11 human AML cell line)
35947955	CIT	S1322	AMSAIVRSPEHQPSA	AMSAIVRsPEHQPSA	1	Profiling	Blood-cancer	TMT	TiO2	Q Exactive HF-X	[0.125240325927734, 0.213403701782227, -0.00916051864624023, 0.0863795280456543]	Treated(DMSO -Membrane-bound organelles-Fraction-3@MV4-11 human AML cell line)
35947955	CIT	S440	SVVSGLDSPAKTSSM	sVVsGLDsPAKTSSM	1	Profiling	Blood-cancer	TMT	TiO2	Q Exactive HF-X	[0.0858116149902344, 0.231704711914063, 0.430995941162109, 0.407413959503174]	Treated(DMSO-Fraction2-Cytosolic compartment@MV4-11 human AML cell line)
35947955	CIT	S1993	LSTRRERSPGRLFED	LsTRRERsPGRLFED	1	Profiling	Blood-cancer	TMT	TiO2	Q Exactive HF-X	[-0.0342826843261719, 0.12741756439209, 0.0733757019042969, -0.111140251159668]	Treated(DMSO-Fraction2-Cytosolic compartment@MV4-11 human AML cell line)
35947955	CIT	S1322	AMSAIVRSPEHQPSA	AMSAIVRsPEHQPSA	1	Profiling	Blood-cancer	TMT	TiO2	Q Exactive HF-X	[0.0667519569396973, 0.200403690338135, 0.149531364440918, -0.182607650756836]	Treated(DMSO-Fraction2-Cytosolic compartment@MV4-11 human AML cell line)
35947955	CIT	S440	SVVSGLDSPAKTSSM	sVVsGLDsPAKTSSM	1	Profiling	Blood-cancer	TMT	TiO2	Q Exactive HF-X	[0.88751220703125, 0.722438335418701, 0.527859687805176, 0.686820030212402]	Treated(DMSO-Membrane-bound organelles-Fraction-4@MV4-11 human AML cell line)
35947955	CIT	S1993	LSTRRERSPGRLFED	LsTRRERsPGRLFED	1	Profiling	Blood-cancer	TMT	TiO2	Q Exactive HF-X	[0.257832527160645, 0.37783145904541, 0.456295013427734, 0.00174617767333984]	Treated(DMSO-Membrane-bound organelles-Fraction-4@MV4-11 human AML cell line)
35947955	CIT	S440	SVVSGLDSPAKTSSM	sVVsGLDsPAKTSSM	1	Profiling	Blood-cancer	TMT	TiO2	Q Exactive HF-X	[0.938677310943604, 0.0626358985900879, 0.215360641479492, 0.92976713180542]	Treated(DMSO-Nucleus and Nucleolus-Fraction-5@MV4-11 human AML cell line)
35947955	CIT	S1993	LSTRRERSPGRLFED	LsTRRERsPGRLFED	1	Profiling	Blood-cancer	TMT	TiO2	Q Exactive HF-X	[0.400686740875244, -0.288722991943359, 0.111781597137451, 0.4615478515625]	Treated(DMSO-Nucleus and Nucleolus-Fraction-5@MV4-11 human AML cell line)
36060052	CIT	S1971	PHRYREGRTELRRDKSPGRPLEREKSPGRML		1	Profiling	PPM1D inhibition	SILAC	TiO2	Q Exactive Plus	['Present']	Treated (Eto @HCT116 cells)
36060052	CIT	S1993	REKSPGRMLSTRRERSPGRLFEDSSRGRLPA		1	Profiling	PPM1D inhibition	SILAC	TiO2	Q Exactive Plus	['Present']	Treated (Eto @HCT116 cells)
36060052	CIT	S1971	PHRYREGRTELRRDKSPGRPLEREKSPGRML		1	Profiling	PPM1D inhibition	SILAC	TiO2	Q Exactive Plus	['Present']	Treated (Eto @U2OS cells)
36060052	CIT	S1993	REKSPGRMLSTRRERSPGRLFEDSSRGRLPA		1	Profiling	PPM1D inhibition	SILAC	TiO2	Q Exactive Plus	['Present']	Treated (Eto @U2OS cells)
36060052	CIT	S480	CHKMEQEMTRLHRRVSEVEAVLSQKEVELKA		1	Profiling	PPM1D inhibition	SILAC	TiO2	Q Exactive Plus	['Present']	Treated (Eto @U2OS cells)
36060052	CIT	S440	LGILGRSESVVSGLDSPAKTSSMEKKLLIKS		0.999994	Profiling	PPM1D inhibition	SILAC	TiO2	Q Exactive Plus	['Present']	Treated (Eto @U2OS cells)
36060052	CIT	S1971	PHRYREGRTELRRDKSPGRPLEREKSPGRML		1	Profiling	PPM1D inhibition	SILAC	TiO2	Q Exactive Plus	['Present']	Treated (Eto+PPM1Di @HCT116 cells)
36060052	CIT	S1993	REKSPGRMLSTRRERSPGRLFEDSSRGRLPA		1	Profiling	PPM1D inhibition	SILAC	TiO2	Q Exactive Plus	['Present']	Treated (Eto+PPM1Di @HCT116 cells)
36060052	CIT	S1971	PHRYREGRTELRRDKSPGRPLEREKSPGRML		1	Profiling	PPM1D inhibition	SILAC	TiO2	Q Exactive Plus	['Present']	Treated (Eto+PPM1Di @U2OS cells)
36060052	CIT	S1993	REKSPGRMLSTRRERSPGRLFEDSSRGRLPA		1	Profiling	PPM1D inhibition	SILAC	TiO2	Q Exactive Plus	['Present']	Treated (Eto+PPM1Di @U2OS cells)
36060052	CIT	S480	CHKMEQEMTRLHRRVSEVEAVLSQKEVELKA		1	Profiling	PPM1D inhibition	SILAC	TiO2	Q Exactive Plus	['Present']	Treated (Eto+PPM1Di @U2OS cells)
36060052	CIT	S440	LGILGRSESVVSGLDSPAKTSSMEKKLLIKS		0.999994	Profiling	PPM1D inhibition	SILAC	TiO2	Q Exactive Plus	['Present']	Treated (Eto+PPM1Di @U2OS cells)
36060052	CIT	S1971	PHRYREGRTELRRDKSPGRPLEREKSPGRML		1	Profiling	PPM1D inhibition	SILAC	TiO2	Q Exactive Plus	['Present']	Untreated (DMSO @HCT116 cells)
36060052	CIT	S1993	REKSPGRMLSTRRERSPGRLFEDSSRGRLPA		1	Profiling	PPM1D inhibition	SILAC	TiO2	Q Exactive Plus	['Present']	Untreated (DMSO @HCT116 cells)
36060052	CIT	S1971	PHRYREGRTELRRDKSPGRPLEREKSPGRML		1	Profiling	PPM1D inhibition	SILAC	TiO2	Q Exactive Plus	['Present']	Untreated (DMSO @U2OS cells)
36060052	CIT	S1993	REKSPGRMLSTRRERSPGRLFEDSSRGRLPA		1	Profiling	PPM1D inhibition	SILAC	TiO2	Q Exactive Plus	['Present']	Untreated (DMSO @U2OS cells)
36060052	CIT	S480	CHKMEQEMTRLHRRVSEVEAVLSQKEVELKA		1	Profiling	PPM1D inhibition	SILAC	TiO2	Q Exactive Plus	['Present']	Untreated (DMSO @U2OS cells)
36060052	CIT	S440	LGILGRSESVVSGLDSPAKTSSMEKKLLIKS		0.999994	Profiling	PPM1D inhibition	SILAC	TiO2	Q Exactive Plus	['Present']	Untreated (DMSO @U2OS cells)
36183837	CIT	S1993	REKSPGRMLSTRRERSPGRLFEDSSRGRLPA	S(ph)PGRLFEDSSR	0.999994	Profiling	Malignant neoplasm of ovary	TMT	IMAC	Q Exactive	['Present', 'Present', 'Present']	Control(Ru@UWB cells)
36183837	CIT	S1993	REKSPGRMLSTRRERSPGRLFEDSSRGRLPA	S(ph)PGRLFEDSSR	0.999994	Profiling	Malignant neoplasm of ovary	TMT	IMAC	Q Exactive	['Present', 'Present', 'Present']	Control(Ru@UWB+B cells)
36183837	CIT	S1993	REKSPGRMLSTRRERSPGRLFEDSSRGRLPA	S(ph)PGRLFEDSSR	0.999994	Profiling	Malignant neoplasm of ovary	TMT	IMAC	Q Exactive	['Present', 'Present', 'Present']	Ru treated@UWB cells
36183837	CIT	S1993	REKSPGRMLSTRRERSPGRLFEDSSRGRLPA	S(ph)PGRLFEDSSR	0.999994	Profiling	Malignant neoplasm of ovary	TMT	IMAC	Q Exactive	['Present', 'Present', 'Present']	Ru treated@UWB+B cells
36357940	CIT	S440			100	Profiling	Signaling	TMT	IMAC	Q-Exactive-orbitrap	['Present', 'Present', 'Present', 'Present']	Treated(30 ÃŽÂ¼M JPH203-15min@KKU-055-BTC cell lines)
36357940	CIT	S440			100	Profiling	Signaling	TMT	IMAC	Q-Exactive-orbitrap	['Present', 'Present', 'Present', 'Present']	Treated(30 ÃŽÂ¼M JPH203-15min@KKU-100-BTC cell lines)
36357940	CIT	S480			100	Profiling	Signaling	TMT	IMAC	Q-Exactive-orbitrap	['Present', 'Present', 'Present', 'Present']	Treated(30 ÃŽÂ¼M JPH203-15min@KKU-100-BTC cell lines)
36357940	CIT	S480			100	Profiling	Signaling	TMT	IMAC	Q-Exactive-orbitrap	['Present', 'Present', 'Present', 'Present']	Treated(30 ÃŽÂ¼M JPH203-15min@KKU-213-BTC cell lines)
36357940	CIT	S440			100	Profiling	Signaling	TMT	IMAC	Q-Exactive-orbitrap	['Present', 'Present', 'Present', 'Present']	Treated(30 ÃŽÂ¼M JPH203-15min@KKU-213-BTC cell lines)
36357940	CIT	S480			100	Profiling	Signaling	TMT	IMAC	Q-Exactive-orbitrap	['Present', 'Present', 'Present', 'Present']	Treated(30 ÃŽÂ¼M JPH203-30min@KKU-055-BTC cell lines)
36357940	CIT	S440			100	Profiling	Signaling	TMT	IMAC	Q-Exactive-orbitrap	['Present', 'Present', 'Present', 'Present']	Treated(30 ÃŽÂ¼M JPH203-30min@KKU-055-BTC cell lines)
36357940	CIT	S433			100	Profiling	Signaling	TMT	IMAC	Q-Exactive-orbitrap	['Present', 'Present', 'Present', 'Present']	Treated(30 ÃŽÂ¼M JPH203-30min@KKU-055-BTC cell lines)
36357940	CIT	S440			100	Profiling	Signaling	TMT	IMAC	Q-Exactive-orbitrap	['Present', 'Present', 'Present', 'Present']	Treated(30 ÃŽÂ¼M JPH203-30min@KKU-100-BTC cell lines)
36357940	CIT	S480			100	Profiling	Signaling	TMT	IMAC	Q-Exactive-orbitrap	['Present', 'Present', 'Present', 'Present']	Treated(30 ÃŽÂ¼M JPH203-30min@KKU-213-BTC cell lines)
36357940	CIT	S440			100	Profiling	Signaling	TMT	IMAC	Q-Exactive-orbitrap	['Present', 'Present', 'Present', 'Present']	Treated(30 ÃŽÂ¼M JPH203-30min@KKU-213-BTC cell lines)
36357940	CIT	S440			100	Profiling	Signaling	TMT	IMAC	Q-Exactive-orbitrap	['Present', 'Present', 'Present', 'Present']	Untreated(control DMSO@KKU-055-BTC cell lines)
36357940	CIT	S433			100	Profiling	Signaling	TMT	IMAC	Q-Exactive-orbitrap	['Present', 'Present', 'Present', 'Present']	Untreated(control DMSO@KKU-055-BTC cell lines)
36357940	CIT	S440			100	Profiling	Signaling	TMT	IMAC	Q-Exactive-orbitrap	['Present', 'Present', 'Present', 'Present']	Untreated(control DMSO@KKU-055-BTC cell lines)
36357940	CIT	S480			100	Profiling	Signaling	TMT	IMAC	Q-Exactive-orbitrap	['Present', 'Present', 'Present', 'Present']	Untreated(control DMSO@KKU-055-BTC cell lines)
36357940	CIT	S440			100	Profiling	Signaling	TMT	IMAC	Q-Exactive-orbitrap	['Present', 'Present', 'Present', 'Present']	Untreated(control DMSO@KKU-100-BTC cell lines)
36357940	CIT	S440			100	Profiling	Signaling	TMT	IMAC	Q-Exactive-orbitrap	['Present', 'Present', 'Present', 'Present']	Untreated(control DMSO@KKU-100-BTC cell lines)
36357940	CIT	S480			100	Profiling	Signaling	TMT	IMAC	Q-Exactive-orbitrap	['Present', 'Present', 'Present', 'Present']	Untreated(control DMSO@KKU-100-BTC cell lines)
36357940	CIT	S480			100	Profiling	Signaling	TMT	IMAC	Q-Exactive-orbitrap	['Present', 'Present', 'Present', 'Present']	Untreated(control DMSO@KKU-213-BTC cell lines)
36357940	CIT	S440			100	Profiling	Signaling	TMT	IMAC	Q-Exactive-orbitrap	['Present', 'Present', 'Present', 'Present']	Untreated(control DMSO@KKU-213-BTC cell lines)
36357940	CIT	S440			100	Profiling	Signaling	TMT	IMAC	Q-Exactive-orbitrap	['Present', 'Present', 'Present', 'Present']	Untreated(control DMSO@KKU-213-BTC cell lines)
36357940	CIT	S480			100	Profiling	Signaling	TMT	IMAC	Q-Exactive-orbitrap	['Present', 'Present', 'Present', 'Present']	Untreated(control DMSO@KKU-213-BTC cell lines)
36477497	CIT	S1305		ATDHPHPS(ph)TPATAR	0.786982	Profiling	Salmonella infection	Label-free	Enrichment (no details)	Orbitrap	[0.789]	Infected (ipaJ@HeLa cells)
23898821	CIT	S1437	GPSTSRSPNKRGP		>75%	Profiling	Lung cancer	mTRAQ	IMAC	Q Exactive	['Present']	Treated(Control@H3122 cell line)
23898821	CIT	S1437	GPSTSRSPNKRGP		>75%	Profiling	Lung cancer	SILAC	IMAC	Q Exactive	['Present']	Treated(Control@H3122 cell line)
23898821	CIT	S1437	GPSTSRSPNKRGP		>75%	Profiling	Lung cancer	mTRAQ	IMAC	Q Exactive	['Present']	Treated(Crizotinib@H3122 cell line)
23898821	CIT	S1437	GPSTSRSPNKRGP		>75%	Profiling	Lung cancer	SILAC	IMAC	Q Exactive	['Present']	Treated(Crizotinib@H3122 cell line)
26572502	CIT	S44	MTQQQMSPLSREG	LNLFFQGKPPFMTQQQMS(ph)PLSR	0.876078	Profiling	Cancer	SILAC	TiO2	Q-Exactive Plus	['Present', 'Present ', 'Present ', 'Present ', 'Present ', 'Present ']	Treated( ATR inhibitor VE-821+hydroxyurea@U2OS cells)
26572502	CIT	S44	MTQQQMSPLSREG	LNLFFQGKPPFMTQQQMS(ph)PLSR	0.876078	Profiling	Cancer	SILAC	TiO2	Q-Exactive Plus	['Present', 'Present ', 'Present ', 'Present ', 'Present ', 'Present ']	Treated( DMSO@U2OS cells)
26572502	CIT	S44	MTQQQMSPLSREG	LNLFFQGKPPFMTQQQMS(ph)PLSR	0.876078	Profiling	Cancer	SILAC	TiO2	Q-Exactive Plus	['Present', 'Present ', 'Present ', 'Present ', 'Present ', 'Present ']	Treated( hydroxyurea@U2OS cells)
27174698	CIT	S1364		QQIAMSAIVRS(ph)PEHQPSAMSLLAPPSSR	0.998832	Profiling	Knockdown	Dimethyl labeling	TiO2	LTQ-Orbitrap Velos	['Present', 'Present', 'Present', 'Present']	(CHC siRNA-transfected@HeLa S3 cells)
27174698	CIT	S1364		QQIAMSAIVRS(ph)PEHQPSAMSLLAPPSSR	0.998832	Profiling	Knockdown	Dimethyl labeling	TiO2	LTQ-Orbitrap Velos	['Present', 'Present', 'Present', 'Present']	(Luc siRNA-transfected@HeLa S3 cells)
27642862	CIT	S1347	REEAAHRKATDHPHPSTPATARQQIAMSAIV	KATDHPHPS(ph)TPATAR	0.968131	Profile	Enrichment-study	Label-free	Src superbinder+Ti-IMAC	LTQ-Orbitrap Velos	[246140.0, 0.0, 0.0]	Condition(Pervanadate treated-Dataset S7@MCF10A cell line)
27642862	CIT	Y1971	PSTSRSSPNKRGPPTYNEHITKRVASSPAPP	GPPTY(ph)NEHITK	0.840272	Profile	Enrichment-study	Label-free	Src superbinder+Ti-IMAC	LTQ-Orbitrap Velos	[10156.0, 0.0, 0.0]	Condition(Pervanadate treated-Dataset S7@MCF7 cell line)
27642862	CIT	Y1971	PSTSRSSPNKRGPPTYNEHITKRVASSPAPP	GPPTY(ph)NEHITK	0.995387	Profiling	Enrichment analysis	Label free	Ti4+-IMAC	LTQ Orbitrap Velos	[78538.0, 0.0, 0.0]	Treated( Pervandate@ Jurkat T cells-Grb2superbinder-30x)
27642862	CIT	Y1971	PSTSRSSPNKRGPPTYNEHITKRVASSPAPP	GPPTY(ph)NEHITK	0.995387	Profiling	Enrichment analysis	Label free	Ti4+-IMAC	LTQ Orbitrap Velos	[36789.0, 0.0, 0.0]	Treated( Pervandate@ Jurkat T cells-Grb2superbinder-5x)
27642862	CIT	Y1971	PSTSRSSPNKRGPPTYNEHITKRVASSPAPP	GPPTY(ph)NEHITK	0.946633	Profiling	Enrichment analysis	Label free	Ni2+-NTA beads	LTQ Orbitrap Velos	[43488.0, 0.0, 0.0]	Treated( Pervandate@ Jurkat T cells-Src superbinder-5x)
29514088	CIT	S433	GFSYSKALGILGRSESVVSGLDSPAKTSSME	ALGILGRSES(ph)VVSGLDSPAK	0.77217	Profiling	Retinal pigment epithelial	SILAC	TiO2	Orbitrap HF	[18048000, '-', '-', '-']	Condition(Intensity-L@RPE-1 cell line)
30890564	CIT	S440	LGILGRSESVVSGLDSPAKTSSMEKKLLIKS	SESVVSGLDS(ph)PAK	0.999728	Profiling	Skin cancer	SILAC	TiO2	Q Exactive HF	['Present ']	Treated(Vemurafenib resistant @A375 cell line-Biological replicate 2)
30890564	CIT	S2035	REKSPGRMLSTRRERSPGRLFEDSSRGRLPA	ERS(ph)PGRLFEDSSR	0.999994	Profiling	Skin cancer	SILAC	TiO2	Q Exactive HF	['Present ']	Treated(Vemurafenib resistant @A375 cell line-Biological replicate 2)
30890564	CIT	S440	LGILGRSESVVSGLDSPAKTSSMEKKLLIKS	SESVVSGLDS(ph)PAK	0.999728	Profiling	Skin cancer	SILAC	TiO2	Q Exactive HF	['Present ']	Treated(Vemurafenib sensitive @A375 cell line-Biological replicate 2)
30890564	CIT	S2035	REKSPGRMLSTRRERSPGRLFEDSSRGRLPA	ERS(ph)PGRLFEDSSR	0.999994	Profiling	Skin cancer	SILAC	TiO2	Q Exactive HF	['Present ']	Treated(Vemurafenib sensitive @A375 cell line-Biological replicate 2)
35257745	CIT	S1474		dkMNS(ph)PGLQTk	100	Profiling	cardiovascular disease	TMT	TIO2	Orbitrap Fusion Tribrid	[0.110569112, 0.111564681]	Untreated(DMSO Omin@EA.hy926 cell line)
35257745	CIT	S1474		dkMNS(ph)PGLQTk	100	Profiling	cardiovascular disease	TMT	TIO2	Orbitrap Fusion Tribrid	[0.055852687, 0.152981762, 0.186636118]	treated (SB203580(10 min)@EA.hy926 cell line)
35257745	CIT	S1474		dkMNS(ph)PGLQTk	100	Profiling	cardiovascular disease	TMT	TIO2	Orbitrap Fusion Tribrid	[0.098430674, 0.182572717]	treated (SB203580(Omin)@EA.hy926 cell line)
35838755	CIT	S440	LGILGRSESVVSGLDSPAKTSSMEKKLLIKS	SESVVSGLDS(ph)PAK	0.761273	Profiling	Renal cancer	SILAC	Enrichment (no details)	Mass spec( no details)	[18541000.0, 21713000.0]	Control(DMSO@A498 cancer cell)
35838755	CIT	S440	LGILGRSESVVSGLDSPAKTSSMEKKLLIKS	SESVVSGLDS(ph)PAK	0.761273	Profiling	Renal cancer	SILAC	Enrichment (no details)	Mass spec(no details)	[18541000.0, 21713000.0]	Treated(EA treated @A498 cancer cell)
29449344	CIT	S440	LGILGRSESVVSGLDSPAKTSSMEKKLLIKS	SESVVSGLDS(ph)PAK	0.999791	Profiling	Benzonase digestion		Fe3+-IMAC	Orbitrap Q- Exactive HF	Present	Optimised cell lysis@HEK cells
30624053	CIT	S1971		RDKS(ph)PGRPLER	100	Profiling	Colon carcinoma	Not mentioned	TiO2	Q-Exactive HF	Presesnt	SCX-RPLC-CZE-MS/MS@HCT116 cell
30624053	CIT	S1993		ERS(ph)PGRLFEDSSR	100	Profiling	Colon carcinoma	Not mentioned	TiO2	Q-Exactive HF	Presesnt	SCX-RPLC-CZE-MS/MS@HCT116 cell
30624053	CIT	S480		RVS(ph)EVEAVLSQK	100	Profiling	Colon carcinoma	Not mentioned	TiO2	Q-Exactive HF	Presesnt	SCX-RPLC-CZE-MS/MS@HCT116 cell
20873877	CIT	S433	ILGRSESVVSGLD	SES(ph)VVS(ph)GLDSPAK	0.995408	Profiling	No disease	Label free	TiO2	LTQ-Orbitrap Velos instrument	[543720.0]	Treated(high collision dissociation fragment-HCD1@HeLa S3 cells)
25159151	CIT	S1940	GPPTYNEHITKRVASSPAPPEGPSHPREPST		0.927667	Profiling	Cancer	label-free	TiO2	Q Exactive mass spectrometer	[0, 0, 0, 0, 'Yes', 'Yes']	Treated(EGF-15min@HeLa cell line)
25159151	CIT	S433	GFSYSKALGILGRSESVVSGLDSPAKTSSME		0.994573	Profiling	Cancer	label-free	TiO2	Q Exactive mass spectrometer	[28635000, 0, 0, 17869000, 'Yes', 'Yes']	Treated(EGF-15min@HeLa cell line)
25159151	CIT	S1940	GPPTYNEHITKRVASSPAPPEGPSHPREPST		0.927667	Profiling	Cancer	label-free	pY	Q Exactive	[21705000000.0, 0.0, 0.0, 0.0]	Treated(EGF-5min@Hela cell line)
25159151	CIT	S433	GFSYSKALGILGRSESVVSGLDSPAKTSSME		0.994573	Profiling	Cancer	label-free	pY	Q Exactive	[150590000.0, 0.0, 0.0, 0.0]	Treated(EGF-5min@Hela cell line)
25159151	CIT	S1940	GPPTYNEHITKRVASSPAPPEGPSHPREPST		0.927667	Profiling	Cancer	label-free	TiO2	Q Exactive mass spectrometer	[3755840000, 4672380000, 4596700000, 4207520000, 'Yes', 'Yes']	Treated(Nocodazole@HeLa cell line)
25159151	CIT	S433	GFSYSKALGILGRSESVVSGLDSPAKTSSME		0.994573	Profiling	Cancer	label-free	TiO2	Q Exactive mass spectrometer	[0, 0, 0, 0, 'Yes', 'Yes']	Treated(Nocodazole@HeLa cell line)
25159151	CIT	S433	GFSYSKALGILGRSESVVSGLDSPAKTSSME		0.994573	Profiling	Cancer	label-free	TiO2	Q Exactive mass spectrometer	[18354000, 21955000, 12220000, 34122000, 17433000, 0]	Untreated(HeLa cell line)
26471730	CIT	S1940	TKRVASSPAPPEG	VASS(ph)PAPPEGPSHPR	0.876257	Profiling	Parkinson's disease (PD)	SILAC	TiO2	LTQ-Orbitrap Velos Pro	['Present', 'Present ', 'Present ', 'Present', 'Present', 'Present']	KO( PINK1-HEK293 cells)
26471730	CIT	S776	MDSKIRSLEQRIV	S(ph)LEQRIVELSEANK	0.999985	Profiling	Parkinson's disease (PD)	SILAC	TiO2	LTQ-Orbitrap Velos Pro	['Present', 'Present ', 'Present ', 'Present', 'Present', 'Present']	KO( PINK1-HEK293 cells)
26471730	CIT	S582	VSARRRSDLYESE	RRS(ph)DLYESELR	0.999979	Profiling	Parkinson's disease (PD)	SILAC	TiO2	LTQ-Orbitrap Velos Pro	['Present', 'Present ', 'Present ', 'Present', 'Present', 'Present']	KO( PINK1-HEK293 cells)
26471730	CIT	S1940	TKRVASSPAPPEG	VASS(ph)PAPPEGPSHPR	0.876257	Profiling	Parkinson's disease (PD)	SILAC	TiO2	LTQ-Orbitrap Velos Pro	['Present', 'Present ', 'Present ', 'Present', 'Present', 'Present']	WT( PINK1Ã¢â‚¬ÂFLAG-HEK293 cells)
26471730	CIT	S776	MDSKIRSLEQRIV	S(ph)LEQRIVELSEANK	0.999985	Profiling	Parkinson's disease (PD)	SILAC	TiO2	LTQ-Orbitrap Velos Pro	['Present', 'Present ', 'Present ', 'Present', 'Present', 'Present']	WT( PINK1Ã¢â‚¬ÂFLAG-HEK293 cells)
26471730	CIT	S582	VSARRRSDLYESE	RRS(ph)DLYESELR	0.999979	Profiling	Parkinson's disease (PD)	SILAC	TiO2	LTQ-Orbitrap Velos Pro	['Present', 'Present ', 'Present ', 'Present', 'Present', 'Present']	WT( PINK1Ã¢â‚¬ÂFLAG-HEK293 cells)
27050516	CIT	S1993	REKSPGRMLSTRRERSPGRLFEDSSRGRLPA	ERS(ph)PGRLFEDSSR	0.984636	Profiling	Inflammation	SILAC	TiO2	Orbitrap LTQ	[11611000]	Treated(Cortistatin A@HCT116 cells)
27050516	CIT	S1993	REKSPGRMLSTRRERSPGRLFEDSSRGRLPA	ERS(ph)PGRLFEDSSR	0.984636	Profiling	Inflammation	SILAC	TiO2	Orbitrap LTQ	[11611000]	Treated(DMSO@HCT116 cells)
28209619	CIT	S1940	GPPTYNEHITKRVASSPAPPEGPSHPREPST	_VASS(ph)PAPPEGPSHPR_	0.95543	Profiling	Breast cancer	dimethyl labeling	IMAC	Q Exactive	[199717000, 196227000, 153160000, 183448000]	treated (lapatinib) 1 ÃŽÂ¼mol/L 30 min @BT-474 cell (parental))
28209619	CIT	S1940	GPPTYNEHITKRVASSPAPPEGPSHPREPST	_VASS(ph)PAPPEGPSHPR_	0.95543	Profiling	Breast cancer	dimethyl labeling	IMAC	Q Exactive	[101449000, 95093600, 160218000, 133512000]	treated (lapatinib) 1 ÃŽÂ¼mol/L 30 min @BT-474-J4(Resistant))
28209619	CIT	S1940	GPPTYNEHITKRVASSPAPPEGPSHPREPST	_VASS(ph)PAPPEGPSHPR_	0.95543	Profiling	Breast cancer	dimethyl labeling	IMAC	Q Exactive	[185363000, 195209000, 173152000, 169569000]	Untreated (BT-474 cells (parental))
28302921	CIT	S440	SESVVSGLDSPAK	SESVVSGLDS(ph)PAK	0.999417	Profiling	Lung cancer	SILAC	FeCl3-TiO2	LTQ-Orbitrap XL	['Present', 'Present', 'Present', 'Present']	Control(Sham irradiated@A549 cell line)
29083192	CIT	S440	LGILGRSESVVSGLDSPAKTSSMEKKLLIKS	SESVVSGLDS(ph)PAK	0.940649	Profile	Fractionation-study	TMT	TiO2	LTQ Orbitrap Velos	[5160300.0, '-', '-', '-']	Condition(BRP-R2@HeLa cell line)
29083192	CIT	S1432	YATHFTEAFCRDKMNSPGLQTKEPSSSLHLE	DKMNS(ph)PGLQTK	0.999648	Profile	Fractionation-study	TMT	TiO2	LTQ Orbitrap Velos	[1404500.0, '-', '-', '-']	Condition(CSCX-R1@HeLa cell line)
29083192	CIT	S440	LGILGRSESVVSGLDSPAKTSSMEKKLLIKS	SESVVSGLDS(ph)PAK	0.99928	Profile	Fractionation-study	TMT	TiO2	LTQ Orbitrap Velos	[2307300.0, '-', '-', '-']	Condition(SCX-R2@HeLa cell line)
29523821	CIT	S440	LGILGRSESVVSGLDSPAKTSSMEKKLLIKS	SESVVSGLDS(ph)PAK	0.999984	Profiling	Stimuli	SILAC	TiO2	Q Exactive or Q Exactive Plus	['Present', 'Present', 'Present', 'Present']	Treated(MK2/3/5 inhibitor(PF-3644022)+IR-UV@U2OS cells)
29523821	CIT	S1322	PATARQQIAMSAIVRSPEHQPSAMSLLAPPS	QQIAMSAIVRS(ph)PEHQPSAMSLLAPPSSR	0.890351	Profiling	Stimuli	SILAC	TiO2	Q Exactive or Q Exactive Plus	['Present', 'Present', 'Present', 'Present']	Treated(p38 inhibitor(SB203580)+IR-UV@U2OS cells)
29523821	CIT	S440	LGILGRSESVVSGLDSPAKTSSMEKKLLIKS	SESVVSGLDS(ph)PAK	0.999984	Profiling	Stimuli	SILAC	TiO2	Q Exactive or Q Exactive Plus	['Present', 'Present', 'Present', 'Present']	Treated(p38 inhibitor(SB203580)+IR-UV@U2OS cells)
29523821	CIT	S1322	PATARQQIAMSAIVRSPEHQPSAMSLLAPPS	QQIAMSAIVRS(ph)PEHQPSAMSLLAPPSSR	0.890351	Profiling	Stimuli	SILAC	TiO2	Q Exactive or Q Exactive Plus	['Present', 'Present', 'Present', 'Present']	mock-treated(DMSO@U2OS cells)
30001349	CIT	S480	CHKMEQEMTRLHRRVSEVEAVLSQKEVELKA	RVS(ph)EVEAVLSQK	Class I	Profiling	T-Lymphoblast	SILAC	TiO	Exactive	['Present', 'Present', 'Present']	Control(Low dose-IR+IR@MOLT-4 cell line)
30001349	CIT	S1993	REKSPGRMLSTRRERSPGRLFEDSSRGRLPA	ERS(ph)PGRLFEDSSR	Class I	Profiling	T-Lymphoblast	SILAC	TiO	Exactive	['Present', 'Present', 'Present']	Control(Low dose-IR+IR@MOLT-4 cell line)
30001349	CIT	S1971	PHRYREGRTELRRDKSPGRPLEREKSPGRML	DKS(ph)PGRPLER	Class I	Profiling	T-Lymphoblast	SILAC	TiO	Exactive	['Present', 'Present', 'Present']	Control(Low dose-IR+IR@MOLT-4 cell line)
30001349	CIT	S1940	GPPTYNEHITKRVASSPAPPEGPSHPREPST	VASS(ph)PAPPEGPSHPR	Class I	Profiling	T-Lymphoblast	SILAC	TiO	Exactive	['Present', 'Present', 'Present']	Control(Low dose-IR+IR@MOLT-4 cell line)
30001349	CIT	S480	CHKMEQEMTRLHRRVSEVEAVLSQKEVELKA	RVS(ph)EVEAVLSQK	Class I	Profiling	T-Lymphoblast	SILAC	TiO	Exactive	['Present', 'Present', 'Present']	Treated(VE-821+IR@MOLT-4 cell line)
30001349	CIT	S1993	REKSPGRMLSTRRERSPGRLFEDSSRGRLPA	ERS(ph)PGRLFEDSSR	Class I	Profiling	T-Lymphoblast	SILAC	TiO	Exactive	['Present', 'Present', 'Present']	Treated(VE-821+IR@MOLT-4 cell line)
30001349	CIT	S1971	PHRYREGRTELRRDKSPGRPLEREKSPGRML	DKS(ph)PGRPLER	Class I	Profiling	T-Lymphoblast	SILAC	TiO	Exactive	['Present', 'Present', 'Present']	Treated(VE-821+IR@MOLT-4 cell line)
30001349	CIT	S1940	GPPTYNEHITKRVASSPAPPEGPSHPREPST	VASS(ph)PAPPEGPSHPR	Class I	Profiling	T-Lymphoblast	SILAC	TiO	Exactive	['Present', 'Present', 'Present']	Treated(VE-821+IR@MOLT-4 cell line)
30061712	CIT	S1939			0.81539	Profiling	Colorectal Cancer	TMT	IMAC	Q Exactive	[-1.020544]	Untreated (2D cultured HCT116 spheroids-Rep 1)
30061712	CIT	S582			0.999989	Profiling	Colorectal Cancer	TMT	IMAC	Q Exactive	[-0.7645779]	Untreated (2D cultured(Acetone)HCT116 spheroids-Rep 3)
30061712	CIT	S582			0.999989	Profiling	Colorectal Cancer	TMT	IMAC	Q Exactive	[-1.555859]	Untreated (3D cultured(Cell Recovery)HCT116 spheroids-Rep 1)
30061712	CIT	S440			0.99555	Profiling	Colorectal Cancer	TMT	IMAC	Q Exactive	[0.08885384]	Untreated (3D cultured(Cell Recovery)HCT116 spheroids-Rep 1)
30061712	CIT	S1939			0.815539	Profiling	Colorectal Cancer	TMT	IMAC	Q Exactive	[-3.214741]	Untreated (3D cultured(Cell Recovery)HCT116 spheroids-Rep 2)
30061712	CIT	S1432			0.99966	Profiling	Colorectal Cancer	TMT	IMAC	Q Exactive	[-2.28825]	Untreated (3D cultured(Dispase)HCT116 spheroids-Rep 1)
30890564	CIT	S440	LGILGRSESVVSGLDSPAKTSSMEKKLLIKS	SESVVSGLDS(ph)PAK	0.999989	Profiling	Skin cancer	SILAC	TiO2	Q Exactive HF	[4476700]	Treated(A375 NESKO @A375 cell line-Biological replicate 1)
30890564	CIT	S1432	YATHFTEAFCRDKMNSPGLQTKEPSSSLHLE	MNS(ph)PGLQTK	0.999937	Profiling	Skin cancer	SILAC	TiO2	Q Exactive HF	[2532000]	Treated(A375 S @A375 cell line-Biological replicate 1)
30890564	CIT	S440	LGILGRSESVVSGLDSPAKTSSMEKKLLIKS	SESVVSGLDS(ph)PAK	0.999989	Profiling	Skin cancer	SILAC	TiO2	Q Exactive HF	[33676000]	Treated(A375 S @A375 cell line-Biological replicate 1)
31772060	CIT	S440	LGILGRSESVVSGLDSPAKTSSMEKKLLIKS	SVVSGLDS(ph)PAKTSSM	0.999979	Profiling	Breast-cancer	Label-free	Fe(III)-IMAC	Q Exactive HF	[-0.031143188, -1.369655609, -0.837457657, '-']	Control(DMSO-Cal51 +Hs578T cell line)
31772060	CIT	S440	LGILGRSESVVSGLDSPAKTSSMEKKLLIKS	SVVSGLDS(ph)PAKTSSM	0.999979	Profiling	Breast-cancer	Label-free	Fe(III)-IMAC	Q Exactive HF	[-3.307209969, -3.118671417, -2.116048813, '-']	Treated(EGFRi(Gefitinib)+ROCKi(GSK269962A)@Cal51 +Hs578T cell line)
31772060	CIT	S440	LGILGRSESVVSGLDSPAKTSSMEKKLLIKS	SVVSGLDS(ph)PAKTSSM	0.999979	Profiling	Breast-cancer	Label-free	Fe(III)-IMAC	Q Exactive HF	[-1.750310898, -1.653449059, -0.450342178, '-']	Treated(EGFRi(Gefitinib)@Cal51 +Hs578T cell line)
31772060	CIT	S440	LGILGRSESVVSGLDSPAKTSSMEKKLLIKS	SVVSGLDS(ph)PAKTSSM	0.999979	Profiling	Breast-cancer	Label-free	Fe(III)-IMAC	Q Exactive HF	[-1.118861198, -3.302896976, -3.534030199, '-']	Treated(ROCKi(GSK269962A)@Cal51 +Hs578T cell line)
31859329	CIT	S1993	REKSPGRMLSTRRERSPGRLFEDSSRGRLPA	LS(ph)TRRERS(ph)PGRLFED	0.999911	Profiling	Breast Cancer	TMT	IMAC(Fe-NTA)	Q Exactive Plus Hybrid Quadrupole-Orbitrap	[1.05046, 1.02625, 1.03614, 1.02814]	Treated(monacolin K(0.5mM)(24h)@MDA-MB-231 cells)
31859329	CIT	S1993	REKSPGRMLSTRRERSPGRLFEDSSRGRLPA	LS(ph)TRRERS(ph)PGRLFED	0.999911	Profiling	Breast Cancer	TMT	IMAC(Fe-NTA)	Q Exactive Plus Hybrid Quadrupole-Orbitrap	[0.961745, 1.01564, 1.01815, 1.00248]	Treated(monacolin K(0.5mM)(30min)@MDA-MB-231 cells)
31859329	CIT	S1993	REKSPGRMLSTRRERSPGRLFEDSSRGRLPA	LS(ph)TRRERS(ph)PGRLFED	0.999911	Profiling	Breast Cancer	TMT	IMAC(Fe-NTA)	Q Exactive Plus Hybrid Quadrupole-Orbitrap	[1.31924, 1.00097, 0.985896, 1.01281]	Treated(monacolin K(0.5mM)(6h)@MDA-MB-231 cells)
31859329	CIT	S1993	REKSPGRMLSTRRERSPGRLFEDSSRGRLPA	LS(ph)TRRERS(ph)PGRLFED	0.999911	Profiling	Breast Cancer	TMT	IMAC(Fe-NTA)	Q Exactive Plus Hybrid Quadrupole-Orbitrap	[1.0017, 1.03239, 0.975633, 0.986199]	Treated(monacolin K(5mM)(24h)@MDA-MB-231 cells)
31859329	CIT	S1993	REKSPGRMLSTRRERSPGRLFEDSSRGRLPA	LS(ph)TRRERS(ph)PGRLFED	0.999911	Profiling	Breast Cancer	TMT	IMAC(Fe-NTA)	Q Exactive Plus Hybrid Quadrupole-Orbitrap	[1.00531, 1.02854, 1.01132, 0.978097]	Treated(monacolin K(5mM)(30min)@MDA-MB-231 cells)
31859329	CIT	S1993	REKSPGRMLSTRRERSPGRLFEDSSRGRLPA	LS(ph)TRRERS(ph)PGRLFED	0.999911	Profiling	Breast Cancer	TMT	IMAC(Fe-NTA)	Q Exactive Plus Hybrid Quadrupole-Orbitrap	[1.14101, 1.00747, 1.00607, 1.04465]	Treated(monacolin K(5mM)(6h)@MDA-MB-231 cells)
31994402	CIT	S440	LGILGRSESVVSGLDSPAKTSSMEKKLLIKS	SESVVSGLDS(ph)PAK	0.99944	Profiling	Cancer-study	Label-free	TiO2	Q-Exactive HF	[7177400.0, 7494100.0, '-', '-']	Control(PCDH-empty vector@Huh7 cell line)
31994402	CIT	S440	LGILGRSESVVSGLDSPAKTSSMEKKLLIKS	SESVVSGLDS(ph)PAK	0.99944	Profiling	Cancer-study	Label-free	TiO2	Q-Exactive HF	[10857000.0, 9874733.333, '-', '-']	Treated(PIM@Huh7 cell line)
32071079	CIT	S1993	ERSPGRLFEDSSR		Class I	Profiling	Cervical cancer	Label-free	TiO2	Q Exactive quadrupole-orbitrap	['Present', '-', '-', '-']	Control(DMSO@@HeLa cell line)
32071079	CIT	S1993	ERSPGRLFEDSSR		Class I	Profiling	Cervical cancer	Label-free	TiO2	Q Exactive quadrupole-orbitrap	['Present', '-', '-', '-']	Treated(CIP2A@HeLa cell line)
32071079	CIT	S1993	ERSPGRLFEDSSR		Class I	Profiling	Cervical cancer	Label-free	TiO2	Q Exactive quadrupole-orbitrap	['Present', '-', '-', '-']	Treated(PME-1@HeLa cell line)
32071079	CIT	S1993	ERSPGRLFEDSSR		Class I	Profiling	Cervical cancer	Label-free	TiO2	Q Exactive quadrupole-orbitrap	['Present', '-', '-', '-']	Treated(PPP2R1A@HeLa cell line)
32071079	CIT	S1993	ERSPGRLFEDSSR		Class I	Profiling	Cervical cancer	Label-free	TiO2	Q Exactive quadrupole-orbitrap	['Present', '-', '-', '-']	Treated(SET@HeLa cell line)
33619172	CIT	S2026	VRTPLSQVNKVWDQSSV______________	VWDQSS(ph)V	0.98013	Profile	Signalling-study	TMT	IMAC	Q Exactive HF-X	[9.28528689151655, 9.40693160683048, 9.27275072452331, '-']	Treated(Temporal-24H-ARS1620@Calu1 cell line)
33619172	CIT	S2026	VRTPLSQVNKVWDQSSV______________	VWDQSS(ph)V	0.98013	Profile	Signalling-study	TMT	IMAC	Q Exactive HF-X	[9.99569380684518, 9.86172786431397, 9.57645336577414, '-']	Treated(Temporal-6H-ARS1620@Calu1 cell line)
33797919	CIT	S440	SESVVSGLDSPAK		0.991769	Profiling	Cervical cancer	SILAC	TiO2	Q Exactive	[18153000, 'PRESENT', 'PRESENT', 'PRESENT']	Control(non-treated-Experiment3@HeLa cell line)
33797919	CIT	S1432	DKMNSPGLQTK		0.99925	Profiling	Cervical cancer	SILAC	TiO2	Q Exactive	[15958000, 'PRESENT', 'PRESENT', 'PRESENT']	Treated(0.1 -Ã‚ÂµM rapamycin-Experiment1@HeLa cell line)
33797919	CIT	S440	SESVVSGLDSPAK		0.991769	Profiling	Cervical cancer	SILAC	TiO2	Q Exactive	[28985000, 'PRESENT', 'PRESENT', 'PRESENT']	Treated(0.1 -Ã‚ÂµM rapamycin-Experiment3@HeLa cell line)
33819647	CIT	S440	LGILGRSESVVSGLDSPAKTSSMEKKLLIKS	SESVVSGLDS(ph)PAK	0.99999	Profiling	osteosarcoma	Label free	TiO2	Q Exactive HF	[22.8446973580853, 22.0551926542566, 22.4573839312658, 22.1594432964982, 22.3327823068867, 22.1537921392623]	Treated(IR-RNAB@ U2OS cell)
33819647	CIT	S582	MMNQLEEDLVSARRRSDLYESELRESRLAAE	RRS(ph)DLYESELR	0.999474	Profiling	osteosarcoma	Label free	TiO2	Q Exactive HF	[21.9864559912263, 22.2512810320166, 22.4867965392838, 22.9104181575221, 23.0080749393925, 20.939459461315]	Treated(IR-Urea@ U2OS cell)
33845483	CIT	T1306	EEAAHRKATDHPHPSTPATARQQIAMSAIVR		provided	Profiling	SARS-Infection	Label-free	Fe3+NTA	Orbitrap Exploris 480	['Present', 'Present', 'Present', 'Present']	Control(DMSO- 12Hours@A549 lung carcinoma cell lines)
33845483	CIT	S1940	GPPTYNEHITKRVASSPAPPEGPSHPREPST		provided	Profiling	SARS-Infection	Label-free	Fe3+NTA	Orbitrap Exploris 480	['Present', 'Present', 'Present', 'Present']	Control(DMSO- 12Hours@A549 lung carcinoma cell lines)
33845483	CIT	S440	LGILGRSESVVSGLDSPAKTSSMEKKLLIKS		provided	Profiling	SARS-Infection	Label-free	Fe3+NTA	Orbitrap Exploris 480	['Present', 'Present', 'Present', 'Present']	Control(DMSO- 24Hours@A549 lung carcinoma cell lines)
33845483	CIT	S480	CHKMEQEMTRLHRRVSEVEAVLSQKEVELKA		provided	Profiling	SARS-Infection	Label-free	Fe3+NTA	Orbitrap Exploris 480	['Present', 'Present', 'Present', 'Present']	Control(DMSO- 24Hours@A549 lung carcinoma cell lines)
33845483	CIT	S1940	GPPTYNEHITKRVASSPAPPEGPSHPREPST		provided	Profiling	SARS-Infection	Label-free	Fe3+NTA	Orbitrap Exploris 480	['Present', 'Present', 'Present', 'Present']	Control(DMSO- 24Hours@A549 lung carcinoma cell lines)
33845483	CIT	S440	LGILGRSESVVSGLDSPAKTSSMEKKLLIKS		provided	Profiling	SARS-Infection	Label-free	Fe3+NTA	Orbitrap Exploris 480	['Present', 'Present', 'Present', 'Present']	Control(DMSO- 36Hours@A549 lung carcinoma cell lines)
33845483	CIT	S480	CHKMEQEMTRLHRRVSEVEAVLSQKEVELKA		provided	Profiling	SARS-Infection	Label-free	Fe3+NTA	Orbitrap Exploris 480	['Present', 'Present', 'Present', 'Present']	Control(DMSO- 36Hours@A549 lung carcinoma cell lines)
33845483	CIT	S1940	GPPTYNEHITKRVASSPAPPEGPSHPREPST		provided	Profiling	SARS-Infection	Label-free	Fe3+NTA	Orbitrap Exploris 480	['Present', 'Present', 'Present', 'Present']	Control(DMSO- 36Hours@A549 lung carcinoma cell lines)
33845483	CIT	S440	LGILGRSESVVSGLDSPAKTSSMEKKLLIKS		provided	Profiling	SARS-Infection	Label-free	Fe3+NTA	Orbitrap Exploris 480	['Present', 'Present', 'Present', 'Present']	Control(DMSO- 6Hours@A549 lung carcinoma cell lines)
33845483	CIT	S582	MMNQLEEDLVSARRRSDLYESELRESRLAAE		provided	Profiling	SARS-Infection	Label-free	Fe3+NTA	Orbitrap Exploris 480	['Present', 'Present', 'Present', 'Present']	Treated(SARS-CoV- 12Hours@A549 lung carcinoma cell lines)
33845483	CIT	S1940	GPPTYNEHITKRVASSPAPPEGPSHPREPST		provided	Profiling	SARS-Infection	Label-free	Fe3+NTA	Orbitrap Exploris 480	['Present', 'Present', 'Present', 'Present']	Treated(SARS-CoV- 12Hours@A549 lung carcinoma cell lines)
33845483	CIT	S582	MMNQLEEDLVSARRRSDLYESELRESRLAAE		provided	Profiling	SARS-Infection	Label-free	Fe3+NTA	Orbitrap Exploris 480	['Present', 'Present', 'Present', 'Present']	Treated(SARS-CoV- 24Hours@A549 lung carcinoma cell lines)
33845483	CIT	S1322	PATARQQIAMSAIVRSPEHQPSAMSLLAPPS		provided	Profiling	SARS-Infection	Label-free	Fe3+NTA	Orbitrap Exploris 480	['Present', 'Present', 'Present', 'Present']	Treated(SARS-CoV- 24Hours@A549 lung carcinoma cell lines)
33845483	CIT	S582	MMNQLEEDLVSARRRSDLYESELRESRLAAE		provided	Profiling	SARS-Infection	Label-free	Fe3+NTA	Orbitrap Exploris 480	['Present', 'Present', 'Present', 'Present']	Treated(SARS-CoV- 36Hours@A549 lung carcinoma cell lines)
33845483	CIT	S1432	YATHFTEAFCRDKMNSPGLQTKEPSSSLHLE		provided	Profiling	SARS-Infection	Label-free	Fe3+NTA	Orbitrap Exploris 480	['Present', 'Present', 'Present', 'Present']	Treated(SARS-CoV- 36Hours@A549 lung carcinoma cell lines)
33845483	CIT	S440	LGILGRSESVVSGLDSPAKTSSMEKKLLIKS		provided	Profiling	SARS-Infection	Label-free	Fe3+NTA	Orbitrap Exploris 480	['Present', 'Present', 'Present', 'Present']	Treated(SARS-CoV- 36Hours@A549 lung carcinoma cell lines)
33845483	CIT	S1971	PHRYREGRTELRRDKSPGRPLEREKSPGRML		provided	Profiling	SARS-Infection	Label-free	Fe3+NTA	Orbitrap Exploris 480	['Present', 'Present', 'Present', 'Present']	Treated(SARS-CoV- 36Hours@A549 lung carcinoma cell lines)
33845483	CIT	S1322	PATARQQIAMSAIVRSPEHQPSAMSLLAPPS		provided	Profiling	SARS-Infection	Label-free	Fe3+NTA	Orbitrap Exploris 480	['Present', 'Present', 'Present', 'Present']	Treated(SARS-CoV- 36Hours@A549 lung carcinoma cell lines)
33845483	CIT	S1940	GPPTYNEHITKRVASSPAPPEGPSHPREPST		provided	Profiling	SARS-Infection	Label-free	Fe3+NTA	Orbitrap Exploris 480	['Present', 'Present', 'Present', 'Present']	Treated(SARS-CoV- 36Hours@A549 lung carcinoma cell lines)
33845483	CIT	S440	LGILGRSESVVSGLDSPAKTSSMEKKLLIKS		provided	Profiling	SARS-Infection	Label-free	Fe3+NTA	Orbitrap Exploris 480	['Present', 'Present', 'Present', 'Present']	Treated(SARS-CoV- 6Hours@A549 lung carcinoma cell lines)
33845483	CIT	T1306	EEAAHRKATDHPHPSTPATARQQIAMSAIVR		provided	Profiling	SARS-Infection	Label-free	Fe3+NTA	Orbitrap Exploris 480	['Present', 'Present', 'Present', 'Present']	Treated(SARS-CoV2- 12Hours@A549 lung carcinoma cell lines)
33845483	CIT	S1940	GPPTYNEHITKRVASSPAPPEGPSHPREPST		provided	Profiling	SARS-Infection	Label-free	Fe3+NTA	Orbitrap Exploris 480	['Present', 'Present', 'Present', 'Present']	Treated(SARS-CoV2- 12Hours@A549 lung carcinoma cell lines)
33845483	CIT	S440	LGILGRSESVVSGLDSPAKTSSMEKKLLIKS		provided	Profiling	SARS-Infection	Label-free	Fe3+NTA	Orbitrap Exploris 480	['Present', 'Present', 'Present', 'Present']	Treated(SARS-CoV2- 24Hours@A549 lung carcinoma cell lines)
33845483	CIT	S480	CHKMEQEMTRLHRRVSEVEAVLSQKEVELKA		provided	Profiling	SARS-Infection	Label-free	Fe3+NTA	Orbitrap Exploris 480	['Present', 'Present', 'Present', 'Present']	Treated(SARS-CoV2- 24Hours@A549 lung carcinoma cell lines)
33845483	CIT	S1940	GPPTYNEHITKRVASSPAPPEGPSHPREPST		provided	Profiling	SARS-Infection	Label-free	Fe3+NTA	Orbitrap Exploris 480	['Present', 'Present', 'Present', 'Present']	Treated(SARS-CoV2- 24Hours@A549 lung carcinoma cell lines)
33845483	CIT	S440	LGILGRSESVVSGLDSPAKTSSMEKKLLIKS		provided	Profiling	SARS-Infection	Label-free	Fe3+NTA	Orbitrap Exploris 480	['Present', 'Present', 'Present', 'Present']	Treated(SARS-CoV2- 36Hours@A549 lung carcinoma cell lines)
33845483	CIT	S480	CHKMEQEMTRLHRRVSEVEAVLSQKEVELKA		provided	Profiling	SARS-Infection	Label-free	Fe3+NTA	Orbitrap Exploris 480	['Present', 'Present', 'Present', 'Present']	Treated(SARS-CoV2- 36Hours@A549 lung carcinoma cell lines)
33845483	CIT	S1940	GPPTYNEHITKRVASSPAPPEGPSHPREPST		provided	Profiling	SARS-Infection	Label-free	Fe3+NTA	Orbitrap Exploris 480	['Present', 'Present', 'Present', 'Present']	Treated(SARS-CoV2- 36Hours@A549 lung carcinoma cell lines)
33845483	CIT	S440	LGILGRSESVVSGLDSPAKTSSMEKKLLIKS		provided	Profiling	SARS-Infection	Label-free	Fe3+NTA	Orbitrap Exploris 480	['Present', 'Present', 'Present', 'Present']	Treated(SARS-CoV2- 6Hours@A549 lung carcinoma cell lines)
33889818	CIT	S2026	VRTPLSQVNKVWDQSSV______________		0.967709	Profiling	Neuroblastoma cancer	TMT	Ti02	QExactive HF	[0.09234238, 0, -0.08395576]	Untreated(@ SH-SY5Y cell line)
33889818	CIT	S440	LGILGRSESVVSGLDSPAKTSSMEKKLLIKS		0.999989	Profiling	Neuroblastoma cancer	TMT	Ti02	QExactive HF	[0.03906345, -0.08909607, -0.04559517]	treated( CBLsKD@ SH-SY5Y cell line)
33889818	CIT	S2026	VRTPLSQVNKVWDQSSV______________		0.967709	Profiling	Neuroblastoma cancer	TMT	Ti02	QExactive HF	[-0.4529696, 0.338397, 0]	treated( CBLsKD@ SH-SY5Y cell line)
33889818	CIT	S440	LGILGRSESVVSGLDSPAKTSSMEKKLLIKS		0.999989	Profiling	Neuroblastoma cancer	TMT	Ti02	QExactive HF	[-0.1181993, 0.1420069, 0.1118994]	treated( retinoic acid@ SH-SY5Y cell line)
33889818	CIT	S2026	VRTPLSQVNKVWDQSSV______________		0.967709	Profiling	Neuroblastoma cancer	TMT	Ti02	QExactive HF	[0, -0.5421705, 0.3543692]	treated( retinoic acid@ SH-SY5Y cell line)
33953186	CIT	S440			0.999991	Profiling	Lung cancer	TMT	IMAC	LTQ Orbitrap Fusion Lumos Tribrid	[413510000.0, 348080000.0, 372600000.0]	treated(pervanadate-DDA method@CL68 cell line)
34018748	CIT	Y1929	PSTSRSSPNKRGPPTYNEHITKRVASSPAPP		0.906113	Profiling	pTyr-mediated signaling	TMT	pY-SH2 superbinder	Orbitrap Eclipse Tribrid	[1213900.0, 0.0, 0.0]	Treated-(TCR Stimulation@Jurkat-OT-1)
34018748	CIT	Y1929	PSTSRSSPNKRGPPTYNEHITKRVASSPAPP		0.906113	Profiling	pTyr-mediated signaling	TMT	pY-SH2 superbinder	Orbitrap Eclipse Tribrid	[1790500.0, 0.0, 0.0]	Treated-(TCR Stimulation@Jurkat-OT-1)-TMT
34186244	CIT	S440	LGILGRSESVVSGLDSPAKTSSMEKKLLIKS	-	Class I	Profiling	Kinase-study	TMT	TIO2(HAMMOC)	Orbitrap Fusion Lumos or Q Exactive	[989301.0629, 923946.681, 969445.3185, '-']	Control1(HEK293T cell line)
34186244	CIT	S480	CHKMEQEMTRLHRRVSEVEAVLSQKEVELKA	-	Class I	Profiling	Kinase-study	TMT	TIO2(HAMMOC)	Orbitrap Fusion Lumos or Q Exactive	[186827.8625, 195207.651, 209501.3478, '-']	Control1(HEK293T cell line)
34186244	CIT	S1940	GPPTYNEHITKRVASSPAPPEGPSHPREPST	-	Class I	Profiling	Kinase-study	TMT	TIO2(HAMMOC)	Orbitrap Fusion Lumos or Q Exactive	[347860.6829, 361002.693, 403357.6241, '-']	Control1(HEK293T cell line)
34186244	CIT	S1939	RGPPTYNEHITKRVASSPAPPEGPSHPREPS	-	Class I	Profiling	Kinase-study	TMT	TIO2(HAMMOC)	Orbitrap Fusion Lumos or Q Exactive	[304831.0002, 324565.4874, 350195.2525, '-']	Control1(HEK293T cell line)
34186244	CIT	S440	LGILGRSESVVSGLDSPAKTSSMEKKLLIKS	-	Class I	Profiling	Kinase-study	TMT	TIO2(HAMMOC)	Orbitrap Fusion Lumos or Q Exactive	[1260618, 1234932, 1156313, '-']	Control2(HEK293T cell line)
34186244	CIT	S480	CHKMEQEMTRLHRRVSEVEAVLSQKEVELKA	-	Class I	Profiling	Kinase-study	TMT	TIO2(HAMMOC)	Orbitrap Fusion Lumos or Q Exactive	[199884, 191941, 217975, '-']	Control2(HEK293T cell line)
34186244	CIT	S1940	GPPTYNEHITKRVASSPAPPEGPSHPREPST	-	Class I	Profiling	Kinase-study	TMT	TIO2(HAMMOC)	Orbitrap Fusion Lumos or Q Exactive	[89755, 89761, 95057, '-']	Control2(HEK293T cell line)
34186244	CIT	S1939	RGPPTYNEHITKRVASSPAPPEGPSHPREPS	-	Class I	Profiling	Kinase-study	TMT	TIO2(HAMMOC)	Orbitrap Fusion Lumos or Q Exactive	[326925, 327220, 362520, '-']	Control2(HEK293T cell line)
34186244	CIT	S440	LGILGRSESVVSGLDSPAKTSSMEKKLLIKS	-	Class I	Profiling	Kinase-study	TMT	TIO2(HAMMOC)	Orbitrap Fusion Lumos or Q Exactive	[1338188.591, 1204080.238, 1214263.496, '-']	Treated(CX-4945@HEK293T cell line)
34186244	CIT	S480	CHKMEQEMTRLHRRVSEVEAVLSQKEVELKA	-	Class I	Profiling	Kinase-study	TMT	TIO2(HAMMOC)	Orbitrap Fusion Lumos or Q Exactive	[225262.8715, 216664.0253, 215383.7812, '-']	Treated(CX-4945@HEK293T cell line)
34186244	CIT	S1940	GPPTYNEHITKRVASSPAPPEGPSHPREPST	-	Class I	Profiling	Kinase-study	TMT	TIO2(HAMMOC)	Orbitrap Fusion Lumos or Q Exactive	[400502.0268, 319952.9192, 396084.8765, '-']	Treated(CX-4945@HEK293T cell line)
34186244	CIT	S1939	RGPPTYNEHITKRVASSPAPPEGPSHPREPS	-	Class I	Profiling	Kinase-study	TMT	TIO2(HAMMOC)	Orbitrap Fusion Lumos or Q Exactive	[410906.3267, 331534.643, 401057.6458, '-']	Treated(CX-4945@HEK293T cell line)
34186244	CIT	S440	LGILGRSESVVSGLDSPAKTSSMEKKLLIKS	-	Class I	Profiling	Kinase-study	TMT	TIO2(HAMMOC)	Orbitrap Fusion Lumos or Q Exactive	[931309, 980936, 816504, '-']	Treated(Forskolin@HEK293T cell line)
34186244	CIT	S480	CHKMEQEMTRLHRRVSEVEAVLSQKEVELKA	-	Class I	Profiling	Kinase-study	TMT	TIO2(HAMMOC)	Orbitrap Fusion Lumos or Q Exactive	[622408, 679258, 663023, '-']	Treated(Forskolin@HEK293T cell line)
34186244	CIT	S1940	GPPTYNEHITKRVASSPAPPEGPSHPREPST	-	Class I	Profiling	Kinase-study	TMT	TIO2(HAMMOC)	Orbitrap Fusion Lumos or Q Exactive	[68371, 50242, 59306, '-']	Treated(Forskolin@HEK293T cell line)
34186244	CIT	S1939	RGPPTYNEHITKRVASSPAPPEGPSHPREPS	-	Class I	Profiling	Kinase-study	TMT	TIO2(HAMMOC)	Orbitrap Fusion Lumos or Q Exactive	[386444, 367580, 412347, '-']	Treated(Forskolin@HEK293T cell line)
34417301	CIT	S1317	PHPSTPATARQQIAMSAIVRSPEHQPSAMSL	VASS(ph)PAPPEGPSHPREPSTPHRYR	0.928016	Profiling	KIF2A	SILAC	TiO2	Orbitrap	[186000000, 180000000.0]	Control(RPE1 cells@ Medium labeled-G1 arrest-Mitotic)
34417301	CIT	S1317	PHPSTPATARQQIAMSAIVRSPEHQPSAMSL	VASS(ph)PAPPEGPSHPREPSTPHRYR	0.928016	Profiling	KIF2A	SILAC	TiO2	Orbitrap	[95400000, 114000000.0]	Treated(RPE1 cells@Heavy labeled-DKK1)
34673281	CIT	S1322	PATARQQIAMSAIVRSPEHQPSAMSLLAPPS	QQIAMSAIVRSPEHQPSAMSLLAPPSSR	0.770604	Profiling	Melanoma	SILAC	TiO2	Quadrupole Orbitrap	[0, 0, 14000000]	Untreated(BRAFi Sensitive A375 cells)
35022314	CIT	S1993		ERS(ph)PGRLFEDSSR	0.999439	Profiling	Kinase-Signalling	TMT10plex	IMAC	Q Exactive Plus	[11.7371442048832, 11.8095559887407, 11.8116104738262]	Control(DMSO@H1299 cell line)
35022314	CIT	S1993		ERS(ph)PGRLFEDSSR	0.999439	Profiling	Kinase-Signalling	TMT10plex	IMAC	Q Exactive Plus	[10.4665462333358, 10.9468962309503, 10.7167417106254]	Treatment(30mins-RXDX-106@H1299 cell line)
35022314	CIT	S1993		ERS(ph)PGRLFEDSSR	0.999439	Profiling	Kinase-Signalling	TMT10plex	IMAC	Q Exactive Plus	[10.3716917841719, 10.2018831445341, 10.5709827395664]	Treatment(4hours-RXDX-106@H1299 cell line)
35688186	CIT	S433	GFSYSKALGILGRSESVVSGLDSPAKTSSME	SES(ph)VVSGLDSPAK	0.97959	Profiling	Signaling	label-free	Enrichment (no details)	Orbitrap Lumos	[8589500.0, 0.0, 0.0]	Treatred(Intensities 0.2 ÃŽÂ¼M treated Quercetin@HepG2 cells)
35688186	CIT	S433	GFSYSKALGILGRSESVVSGLDSPAKTSSME	SES(ph)VVSGLDSPAK	0.97959	Profiling	Signaling	label-free	Enrichment (no details)	Orbitrap Lumos	[21650000.0, 9710400.0, 15375000.0]	Treatred(Intensities 10 ÃŽÂ¼M treated Quercetin@HepG2 cells)
36060052	CIT	S1322	PATARQQIAMSAIVRSPEHQPSAMSLLAPPS		0.932439	Profiling	PPM1D inhibition	SILAC	TiO2	Q Exactive Plus	['Present']	Treated (Eto @HCT116 cells)
36060052	CIT	S1322	PATARQQIAMSAIVRSPEHQPSAMSLLAPPS		0.932439	Profiling	PPM1D inhibition	SILAC	TiO2	Q Exactive Plus	['Present']	Treated (Eto+PPM1Di @HCT116 cells)
36060052	CIT	S1322	PATARQQIAMSAIVRSPEHQPSAMSLLAPPS		0.932439	Profiling	PPM1D inhibition	SILAC	TiO2	Q Exactive Plus	['Present']	Untreated (DMSO @HCT116 cells)
36477497	CIT	S440		SESVVSGLDS(ph)PAK	0.999879	Profiling	Salmonella infection	Label-free	Enrichment (no details)	Orbitrap	[1.41]	Infected (WT@HeLa cells)
36477497	CIT	S582		RRS(ph)DLYESELR	0.999989	Profiling	Salmonella infection	Label-free	Enrichment (no details)	Orbitrap	[0.863]	Infected (ipaJ@HeLa cells)
36477497	CIT	S440		SESVVSGLDS(ph)PAK	0.999879	Profiling	Salmonella infection	Label-free	Enrichment (no details)	Orbitrap	[0.818]	Infected (ipaJ@HeLa cells)
36590899	CIT	S2026	VWDQSSV		99.2	Profiling	Infection	TMT	IMAC	Q Exactive HF Hybrid Quadrupole-Orbitrap	[10343.5174765677, 5364.69051781742, 6204.46942133285]	SARS-CoV-2 infection(0h)@Calu-3 cells
36590899	CIT	S2026	STSQGSINSPVYSR		99.2	Profiling	Infection	TMT	IMAC	Q Exactive HF Hybrid Quadrupole-Orbitrap	[9798.25600958457, 2645.73530505878, 3354.4019890893]	SARS-CoV-2 infection(48h)@Calu-3 cells
36645220	CIT	S582		RRS(ph)DLYESELR	0.999691	Profiling	Esophageal squamous cell carcinoma	Not mentioned	IMAC	Not mentioned	[0.411187438665358]	Treated(DMSO@KYSE150 cells)
36645220	CIT	S582		RRS(ph)DLYESELR	0.999691	Profiling	Esophageal squamous cell carcinoma	Not mentioned	IMAC	Not mentioned	[1.65966386554622, 1.30894308943089, 1.04725897920605]	Treated(Daurisoline (20ÃŽÂ¼M)@KYSE150 cells)
26265067	CIT	S1364	MSAIVRSPEHQPS	S(ph)PEHQPSAMSLLAPPSSR	54.2049	Profiling	Pancreatic cancer	TMT	TiO2	Orbitrap Fusion	[155.751103225, 147.720272239, 152.578954027]	(serum starvation+Mock treatment@PaSC)
26378887	CIT	S440		SESVVSGLDS(ph)PAK	0.972313	Profiling	Kinase activity	Label Free	Fe-IMAC	Orbitrap Q-Exactive	[26.7423]	Treated(pervanadate@SK-N-BE cell line )
26378887	CIT	S440		SESVVSGLDS(ph)PAK	0.972313	Profiling	Kinase activity	Label Free	Fe-IMAC	Orbitrap Q-Exactive	[26.7423]	Untreated(SK-N-BE cell line )
27642862	CIT	Y1971	PSTSRSSPNKRGPPTYNEHITKRVASSPAPP	GPPTY(ph)NEHITK	0.99543	Profiling	Enrichment analysis	Label free	Ti4+-IMAC	LTQ Orbitrap Velos	[23527.0, 0.0, 0.0]	Treated( Pervandate@ Jurkat T cells-Grb2superbinder-1x)
34974192	CIT	S436	YSKALGILGRSESVVSGLDSPAKTSSMEKKL	SESVVS(ph)GLDSPAK	0.860075	Profiling	Mitophagy	Dimethyl Labeling	IMAC	Q Exactive HF	[26723000, 0, 0, 0]	Treated(CCP(0h)@WT Parkin HeLa cells)
34974192	CIT	S436	YSKALGILGRSESVVSGLDSPAKTSSMEKKL	SESVVS(ph)GLDSPAK	0.860075	Profiling	Mitophagy	Dimethyl Labeling	IMAC	Q Exactive HF	[43893000, 0]	Treated(CCP(2h)@WT Parkin HeLa cells)
34974192	CIT	S436	YSKALGILGRSESVVSGLDSPAKTSSMEKKL	SESVVS(ph)GLDSPAK	0.860075	Profiling	Mitophagy	Dimethyl Labeling	IMAC	Q Exactive HF	[37662000, 0]	Treated(CCP(6h)@WT Parkin HeLa cells)
30624053	CIT	S440		SESVVSGLDS(ph)PAKTSSMEK	99.2	Profiling	Colon carcinoma	Not mentioned	TiO2	Q-Exactive HF	Presesnt	SCX-RPLC-CZE-MS/MS@HCT116 cell
19691289	CIT	T307	SPFAEGTSARTFN	SPFAEGT(ph)SAR	0.953461	Profiling	Cervical cancer	SILAC	TiO2	Orbitrap	['Present', 'Present ', 'Present', 'Present']	Control(0mins-Noscapine block@HeLa cell line)
19691289	CIT	S440	VVSGLDSPAKTSS	SESVVSGLDS(ph)PAK	1	Profiling	Cervical cancer	SILAC	TiO2	Orbitrap	['Present', 'Present ', 'Present', 'Present']	Control(0mins-Noscapine block@HeLa cell line)
19691289	CIT	S1322	MSAIVRSPEHQPS	S(ph)PEHQPSAMSLLAPPSSR	0.999397	Profiling	Cervical cancer	SILAC	TiO2	Orbitrap	['Present', 'Present ', 'Present', 'Present']	Control(0mins-Noscapine block@HeLa cell line)
19691289	CIT	T307	SPFAEGTSARTFN	SPFAEGT(ph)SAR	0.953461	Profiling	Cervical cancer	SILAC	TiO2	Orbitrap	['Present', 'Present ', 'Present', 'Present']	Treated(15mins-Noscapine release@HeLa cell line)
19691289	CIT	S440	VVSGLDSPAKTSS	SESVVSGLDS(ph)PAK	1	Profiling	Cervical cancer	SILAC	TiO2	Orbitrap	['Present', 'Present ', 'Present', 'Present']	Treated(15mins-Noscapine release@HeLa cell line)
19691289	CIT	S1322	MSAIVRSPEHQPS	S(ph)PEHQPSAMSLLAPPSSR	0.999397	Profiling	Cervical cancer	SILAC	TiO2	Orbitrap	['Present', 'Present ', 'Present', 'Present']	Treated(15mins-Noscapine release@HeLa cell line)
19691289	CIT	T307	SPFAEGTSARTFN	SPFAEGT(ph)SAR	0.953461	Profiling	Cervical cancer	SILAC	TiO2	Orbitrap	['Present', 'Present ', 'Present', 'Present']	Treated(60mins-Noscapine release@HeLa cell line)
19691289	CIT	S440	VVSGLDSPAKTSS	SESVVSGLDS(ph)PAK	1	Profiling	Cervical cancer	SILAC	TiO2	Orbitrap	['Present', 'Present ', 'Present', 'Present']	Treated(60mins-Noscapine release@HeLa cell line)
19691289	CIT	S1322	MSAIVRSPEHQPS	S(ph)PEHQPSAMSLLAPPSSR	0.999397	Profiling	Cervical cancer	SILAC	TiO2	Orbitrap	['Present', 'Present ', 'Present', 'Present']	Treated(60mins-Noscapine release@HeLa cell line)
20363803	CIT	T741	DLADKETLENMMQ	ET(ph)LENMMQRHEEEAHEK	1	Profiling	Signaling network	SILAC	TIO2	LTQ-Orbitrap	[1.0259]	Untreated(Ang II (15min)@AT1R-HEK cell line)
20363803	CIT	S1971	ELRRDKSPGRPLE	S(ph)PGRPLER	1	Profiling	Signaling network	SILAC	TIO2	LTQ-Orbitrap	[0.99774]	Untreated(Ang II (15min)@AT1R-HEK cell line)
20363803	CIT	S1971	ELRRDKSPGRPLE	S(ph)PGRPLER	1	Profiling	Signaling network	SILAC	TIO2	LTQ-Orbitrap	[0.85114]	Untreated(Ang II (3min)@AT1R-HEK cell line)
20363803	CIT	T741	DLADKETLENMMQ	ET(ph)LENMMQRHEEEAHEK	1	Profiling	Signaling network	SILAC	TIO2	LTQ-Orbitrap	[1.0945]	Untreated(SII Ang II(15min)@AT1R-HEK cell line)
20363803	CIT	S1971	ELRRDKSPGRPLE	S(ph)PGRPLER	1	Profiling	Signaling network	SILAC	TIO2	LTQ-Orbitrap	[1.0724]	Untreated(SII Ang II(15min)@AT1R-HEK cell line)
20363803	CIT	S1971	ELRRDKSPGRPLE	S(ph)PGRPLER	1	Profiling	Signaling network	SILAC	TIO2	LTQ-Orbitrap	[1.0232]	Untreated(SII Ang II(3min)@AT1R-HEK cell line)
20873877	CIT	S440	VVSGLDSPAKTSS	SESVVSGLDS(ph)PAK	0.999999	Profiling	No Disease	Label free	TiO2	LTQ-Orbitrap Velos instrument	[377340.0]	Treated(collisional induced dissociation-CID1@HeLa S3 cells)
20873877	CIT	S1328	SPEHQPSAMSLLA	SPEHQPS(ph)AMSLLAPPSSR	0.773207	Profiling	No Disease	Label free	TiO2	LTQ-Orbitrap Velos instrument	[1843200.0]	Treated(collisional induced dissociation-CID1@HeLa S3 cells)
20873877	CIT	S436	RSESVVSGLDSPA	SES(ph)VVS(ph)GLDSPAK	1	Profiling	No Disease	Label free	TiO2	LTQ-Orbitrap Velos instrument	[1019400.0]	Treated(collisional induced dissociation-CID1@HeLa S3 cells)
20873877	CIT	S1971	ELRRDKSPGRPLE	DKS(ph)PGRPLER	1	Profiling	No disease	Label free	TiO2	LTQ-Orbitrap Velos instrument	[6727500.0]	Treated(high collision dissociation fragment-HCD1@HeLa S3 cells)
20873877	CIT	S582	VSARRRSDLYESE	RRS(ph)DLYESELR	0.998377	Profiling	No disease	Label free	TiO2	LTQ-Orbitrap Velos instrument	[223360.0]	Treated(high collision dissociation fragment-HCD1@HeLa S3 cells)
20873877	CIT	S440	VVSGLDSPAKTSS	SESVVSGLDS(ph)PAK	1	Profiling	No disease	Label free	TiO2	LTQ-Orbitrap Velos instrument	[485310.0]	Treated(high collision dissociation fragment-HCD1@HeLa S3 cells)
20873877	CIT	S436	RSESVVSGLDSPA	SES(ph)VVS(ph)GLDSPAK	0.999999	Profiling	No disease	Label free	TiO2	LTQ-Orbitrap Velos instrument	[543720.0]	Treated(high collision dissociation fragment-HCD1@HeLa S3 cells)
20873877	CIT	S1971	ELRRDKSPGRPLE	DKS(ph)PGRPLER	1	Profiling	No Disease	Label free	TiO2	LTQ-Orbitrap Velos instrument	[4651800.0]	Treated(high collision dissociation fragment-HCD2@HeLa S3 cells)
21406692	CIT	S1971	SPGRPLER	S(ph)PGRPLER	1	Profiling	no disease	Label free	TiO2	Q Exactive HF	['Presnt']	Treated(NCM-1hr@HUES9 cell lines)
21406692	CIT	S1993	SPGRLFEDSSR	S(ph)PGRLFEDSSR	1	Profiling	no disease	Label free	TiO2	Q Exactive HF	['Presnt']	Treated(NCM-1hr@HUES9 cell lines)
21406692	CIT	S440	SESVVSGLDSPAK	SESVVSGLDS(ph)PAK	1	Profiling	no disease	Label free	TiO2	Q Exactive HF	['Presnt']	Treated(NCM-1hr@HUES9 cell lines)
21406692	CIT	S1971	SPGRPLER	S(ph)PGRPLER	1	Profiling	no disease	Label free	TiO2	Q Exactive HF	['Presnt']	Treated(NCM-24hr@HUES9 cell lines)
21406692	CIT	S1993	SPGRLFEDSSR	S(ph)PGRLFEDSSR	1	Profiling	no disease	Label free	TiO2	Q Exactive HF	['Presnt']	Treated(NCM-24hr@HUES9 cell lines)
21406692	CIT	S440	SESVVSGLDSPAK	SESVVSGLDS(ph)PAK	1	Profiling	no disease	Label free	TiO2	Q Exactive HF	['Presnt']	Treated(NCM-24hr@HUES9 cell lines)
21406692	CIT	S1971	SPGRPLER	S(ph)PGRPLER	1	Profiling	no disease	Label free	TiO2	Q Exactive HF	['Presnt']	Treated(NCM-6hr@HUES9 cell lines)
21406692	CIT	S1993	SPGRLFEDSSR	S(ph)PGRLFEDSSR	1	Profiling	no disease	Label free	TiO2	Q Exactive HF	['Presnt']	Treated(NCM-6hr@HUES9 cell lines)
21406692	CIT	S440	SESVVSGLDSPAK	SESVVSGLDS(ph)PAK	1	Profiling	no disease	Label free	TiO2	Q Exactive HF	['Presnt']	Treated(NCM-6hr@HUES9 cell lines)
21406692	CIT	S1971	SPGRPLER	S(ph)PGRPLER	1	Profiling	no disease	Label free	TiO2	Q Exactive HF	['Present']	Treated(PMA-1hr@HUES9 cell lines)
21406692	CIT	S1993	SPGRLFEDSSR	S(ph)PGRLFEDSSR	1	Profiling	no disease	Label free	TiO2	Q Exactive HF	['Present']	Treated(PMA-1hr@HUES9 cell lines)
21406692	CIT	S440	SESVVSGLDSPAK	SESVVSGLDS(ph)PAK	1	Profiling	no disease	Label free	TiO2	Q Exactive HF	['Present']	Treated(PMA-1hr@HUES9 cell lines)
21406692	CIT	S1971	SPGRPLER	S(ph)PGRPLER	1	Profiling	no disease	Label free	TiO2	Q Exactive HF	['Present']	Treated(PMA-24hr@HUES9 cell lines)
21406692	CIT	S1993	SPGRLFEDSSR	S(ph)PGRLFEDSSR	1	Profiling	no disease	Label free	TiO2	Q Exactive HF	['Present']	Treated(PMA-24hr@HUES9 cell lines)
21406692	CIT	S440	SESVVSGLDSPAK	SESVVSGLDS(ph)PAK	1	Profiling	no disease	Label free	TiO2	Q Exactive HF	['Present']	Treated(PMA-24hr@HUES9 cell lines)
21406692	CIT	S1971	SPGRPLER	S(ph)PGRPLER	1	Profiling	no disease	Label free	TiO2	Q Exactive HF	['Present']	Treated(PMA-30mins@HUES9 cell lines)
21406692	CIT	S1993	SPGRLFEDSSR	S(ph)PGRLFEDSSR	1	Profiling	no disease	Label free	TiO2	Q Exactive HF	['Present']	Treated(PMA-30mins@HUES9 cell lines)
21406692	CIT	S440	SESVVSGLDSPAK	SESVVSGLDS(ph)PAK	1	Profiling	no disease	Label free	TiO2	Q Exactive HF	['Present']	Treated(PMA-30mins@HUES9 cell lines)
21406692	CIT	S1971	SPGRPLER	S(ph)PGRPLER	1	Profiling	no disease	Label free	TiO2	Q Exactive HF	['Present']	Treated(PMA-6hr@HUES9 cell lines)
21406692	CIT	S1993	SPGRLFEDSSR	S(ph)PGRLFEDSSR	1	Profiling	no disease	Label free	TiO2	Q Exactive HF	['Present']	Treated(PMA-6hr@HUES9 cell lines)
21406692	CIT	S440	SESVVSGLDSPAK	SESVVSGLDS(ph)PAK	1	Profiling	no disease	Label free	TiO2	Q Exactive HF	['Present']	Treated(PMA-6hr@HUES9 cell lines)
21949786	CIT	S2001	GRLFEDSSRGRLP	ERSPGRLFEDS(ph)SR	0.770535	Profiling	Inflammation	SILAC	IMAC	hybrid LTQ Orbitrap	[0, 3685200]	Treated(Heavy labeled-light CXCL12-stimulated 1 @ CEM cell line)
21949786	CIT	S2001	GRLFEDSSRGRLP	ERSPGRLFEDS(ph)SR	0.770535	Profiling	Inflammation	SILAC	IMAC	hybrid LTQ Orbitrap	[517600]	Treated(Light labeled-heavy CXCL12-stimulated @ CEM cell line)
22424773	CIT	S440	VVSGLDSPAKTSS	SESVVSGLDS(ph)PAK	1	Profiling	DNA damage response	SILAC	TiO2	LTQ Orbitrap	['Present', 'Present', 'Present', 'Present']	Treated( Etoposide for 24 hours@U2OS cells)
22424773	CIT	S1971	ELRRDKSPGRPLE	S(ph)PGRPLER	1	Profiling	DNA damage response	SILAC	TiO2	LTQ Orbitrap	['Present', 'Present', 'Present', 'Present']	Treated( Etoposide for 24 hours@U2OS cells)
22424773	CIT	S440	VVSGLDSPAKTSS	SESVVSGLDS(ph)PAK	1	Profiling	DNA damage response	SILAC	TiO2	LTQ Orbitrap	['Present', 'Present', 'Present', 'Present']	Treated( IR for 1hours@U2OS cells)
22424773	CIT	S1971	ELRRDKSPGRPLE	S(ph)PGRPLER	1	Profiling	DNA damage response	SILAC	TiO2	LTQ Orbitrap	['Present', 'Present', 'Present', 'Present']	Treated( IR for 1hours@U2OS cells)
22424773	CIT	S1432	CRDKMNSPGLQTK	MNS(ph)PGLQTK	0.999999	Profiling	DNA damage response	SILAC	TiO2	LTQ Orbitrap	['Present', 'Present', 'Present', 'Present']	Treated( IR for 1hours@U2OS cells)
22424773	CIT	S480	RLHRRVSEVEAVL	RVS(ph)EVEAVLSQK	1	Profiling	DNA damage response	SILAC	TiO2	LTQ Orbitrap	['Present', 'Present', 'Present', 'Present']	Treated( IR for 1hours@U2OS cells)
22424773	CIT	S440	VVSGLDSPAKTSS	SESVVSGLDS(ph)PAK	1	Profiling	DNA damage response	SILAC	TiO2	LTQ Orbitrap	['Present', 'Present', 'Present', 'Present']	Untreated( DMSO(IR study)@U2OS cells)
22424773	CIT	S1971	ELRRDKSPGRPLE	S(ph)PGRPLER	1	Profiling	DNA damage response	SILAC	TiO2	LTQ Orbitrap	['Present', 'Present', 'Present', 'Present']	Untreated( DMSO(IR study)@U2OS cells)
22424773	CIT	S1432	CRDKMNSPGLQTK	MNS(ph)PGLQTK	0.999999	Profiling	DNA damage response	SILAC	TiO2	LTQ Orbitrap	['Present', 'Present', 'Present', 'Present']	Untreated( DMSO(IR study)@U2OS cells)
22424773	CIT	S480	RLHRRVSEVEAVL	RVS(ph)EVEAVLSQK	1	Profiling	DNA damage response	SILAC	TiO2	LTQ Orbitrap	['Present', 'Present', 'Present', 'Present']	Untreated( DMSO(IR study)@U2OS cells)
22424773	CIT	S440	VVSGLDSPAKTSS	SESVVSGLDS(ph)PAK	1	Profiling	DNA damage response	SILAC	TiO2	LTQ Orbitrap	['Present', 'Present', 'Present', 'Present']	Untreated(DMSO@U2OS cells)
22424773	CIT	S1971	ELRRDKSPGRPLE	S(ph)PGRPLER	1	Profiling	DNA damage response	SILAC	TiO2	LTQ Orbitrap	['Present', 'Present', 'Present', 'Present']	Untreated(DMSO@U2OS cells)
23684312	CIT	S480	RLHRRVSEVEAVL	RVS(ph)EVEAVLSQK	1	Profiling	HIV-1-Infection	SILAC	IMAC	Hybrid LTQ Orbitrap	[366200]	Treated( Heavy labeled @CD4+ T cells -RM )
23684312	CIT	S440	VVSGLDSPAKTSS	SESVVSGLDS(ph)PAK	1	Profiling	HIV-1-Infection	SILAC	IMAC	Hybrid LTQ Orbitrap	[5998700]	Treated( Heavy labeled @CD4+ T cells -RM )
23684312	CIT	S440	VVSGLDSPAKTSS	SESVVSGLDS(ph)PAK	0.999999	Profiling	HIV-1-Infection	SILAC	IMAC	Hybrid LTQ Orbitrap	[1702600]	Treated( Heavy labeled @CD4+ T cells -RV )
23684312	CIT	S480	RLHRRVSEVEAVL	RVS(ph)EVEAVLSQK	1	Profiling	HIV-1 Infection	SILAC	IMAC	Hybrid LTQ Orbitrap	[110600]	treated( Light labeled @CD4+ T cells -RM )
23684312	CIT	S440	VVSGLDSPAKTSS	SESVVSGLDS(ph)PAK	1	Profiling	HIV-1 Infection	SILAC	IMAC	Hybrid LTQ Orbitrap	[378220]	treated( Light labeled @CD4+ T cells -RM )
23836654	CIT	S1993	ERSPGRLFEDSSR	ERS(ph)PGRLFEDSSR	0.9855	Profiling	Lung cancer	SILAC	IMAC	LTQ-Orbitrap	['Present', 'Present', 'Present', 'Present']	Treated(infected sh-TBK1@A549 cell line)
23836654	CIT	S1971	DKSPGRPLER	DKS(ph)PGRPLER	1	Profiling	Lung cancer	SILAC	IMAC	LTQ-Orbitrap	['Present', 'Present', 'Present', 'Present']	Treated(infected sh-TBK1@A549 cell line)
23836654	CIT	S1993	ERSPGRLFEDSSR	ERS(ph)PGRLFEDSSR	0.9855	Profiling	Lung cancer	SILAC	IMAC	LTQ-Orbitrap	['Present', 'Present', 'Present', 'Present']	Untreated(@A549 cell line)
23836654	CIT	S1971	DKSPGRPLER	DKS(ph)PGRPLER	1	Profiling	Lung cancer	SILAC	IMAC	LTQ-Orbitrap	['Present', 'Present', 'Present', 'Present']	Untreated(@A549 cell line)
25002506	CIT	S1971		DKS(ph)PGRPLER	1	Profiling	skin cancer	SILAC	TiO2	Orbitrap	['Present', 'Present', 'Present', 'Present', 'Present']	Treated (PD184352+ PMA-30min@HEK293 cells)
25002506	CIT	S440		SESVVSGLDS(ph)PAK	1	Profiling	skin cancer	SILAC	TiO2	Orbitrap	['Present', 'Present', 'Present', 'Present', 'Present']	Treated (PD184352+ PMA-30min@HEK293 cells)
25002506	CIT	S1305		ATDHPHPS(ph)TPATAR	0.890395	Profiling	skin cancer	SILAC	TiO2	Orbitrap	['Present', 'Present', 'Present', 'Present', 'Present']	Treated (PD184352+ PMA-30min@HEK293 cells)
25002506	CIT	S480		RVS(ph)EVEAVLSQK	1	Profiling	skin cancer	SILAC	TiO2	Orbitrap	['Present', 'Present', 'Present', 'Present', 'Present']	Treated (PD184352+ PMA-30min@HEK293 cells)
25002506	CIT	S1971		DKS(ph)PGRPLER	1	Profiling	skin cancer	SILAC	TiO2	Orbitrap	['Present', 'Present', 'Present', 'Present', 'Present']	Treated (BI-D1870+ PMA-30min@HEK293 cells)
25002506	CIT	S440		SESVVSGLDS(ph)PAK	1	Profiling	skin cancer	SILAC	TiO2	Orbitrap	['Present', 'Present', 'Present', 'Present', 'Present']	Treated (BI-D1870+ PMA-30min@HEK293 cells)
25002506	CIT	S1305		ATDHPHPS(ph)TPATAR	0.890395	Profiling	skin cancer	SILAC	TiO2	Orbitrap	['Present', 'Present', 'Present', 'Present', 'Present']	Treated (BI-D1870+ PMA-30min@HEK293 cells)
25002506	CIT	S480		RVS(ph)EVEAVLSQK	1	Profiling	skin cancer	SILAC	TiO2	Orbitrap	['Present', 'Present', 'Present', 'Present', 'Present']	Treated (BI-D1870+ PMA-30min@HEK293 cells)
25002506	CIT	S1971		DKS(ph)PGRPLER	1	Profiling	skin cancer	SILAC	TiO2	Orbitrap	['Present', 'Present', 'Present', 'Present', 'Present']	Treated (BI-D1870-2hr@A375 cells)
25002506	CIT	S440		SESVVSGLDS(ph)PAK	1	Profiling	skin cancer	SILAC	TiO2	Orbitrap	['Present', 'Present', 'Present', 'Present', 'Present']	Treated (BI-D1870-2hr@A375 cells)
25002506	CIT	S1305		ATDHPHPS(ph)TPATAR	0.890395	Profiling	skin cancer	SILAC	TiO2	Orbitrap	['Present', 'Present', 'Present', 'Present', 'Present']	Treated (BI-D1870-2hr@A375 cells)
25002506	CIT	S480		RVS(ph)EVEAVLSQK	1	Profiling	skin cancer	SILAC	TiO2	Orbitrap	['Present', 'Present', 'Present', 'Present', 'Present']	Treated (BI-D1870-2hr@A375 cells)
25002506	CIT	S1971		DKS(ph)PGRPLER	1	Profiling	skin cancer	SILAC	TiO2	Orbitrap	['Present', 'Present', 'Present', 'Present', 'Present']	Treated (Control RNAi @A375 cells)
25002506	CIT	S440		SESVVSGLDS(ph)PAK	1	Profiling	skin cancer	SILAC	TiO2	Orbitrap	['Present', 'Present', 'Present', 'Present', 'Present']	Treated (Control RNAi @A375 cells)
25002506	CIT	S1305		ATDHPHPS(ph)TPATAR	0.890395	Profiling	skin cancer	SILAC	TiO2	Orbitrap	['Present', 'Present', 'Present', 'Present', 'Present']	Treated (Control RNAi @A375 cells)
25002506	CIT	S480		RVS(ph)EVEAVLSQK	1	Profiling	skin cancer	SILAC	TiO2	Orbitrap	['Present', 'Present', 'Present', 'Present', 'Present']	Treated (Control RNAi @A375 cells)
25002506	CIT	S1971		DKS(ph)PGRPLER	1	Profiling	skin cancer	SILAC	TiO2	Orbitrap	['Present', 'Present', 'Present', 'Present', 'Present']	Treated (Control RNAi PMA-30min@HEK293 cells)
25002506	CIT	S440		SESVVSGLDS(ph)PAK	1	Profiling	skin cancer	SILAC	TiO2	Orbitrap	['Present', 'Present', 'Present', 'Present', 'Present']	Treated (Control RNAi PMA-30min@HEK293 cells)
25002506	CIT	S1305		ATDHPHPS(ph)TPATAR	0.890395	Profiling	skin cancer	SILAC	TiO2	Orbitrap	['Present', 'Present', 'Present', 'Present', 'Present']	Treated (Control RNAi PMA-30min@HEK293 cells)
25002506	CIT	S480		RVS(ph)EVEAVLSQK	1	Profiling	skin cancer	SILAC	TiO2	Orbitrap	['Present', 'Present', 'Present', 'Present', 'Present']	Treated (Control RNAi PMA-30min@HEK293 cells)
25002506	CIT	S1971		DKS(ph)PGRPLER	1	Profiling	skin cancer	SILAC	TiO2	Orbitrap	['Present', 'Present', 'Present', 'Present', 'Present']	Treated (DMSO@A375 cells)
25002506	CIT	S440		SESVVSGLDS(ph)PAK	1	Profiling	skin cancer	SILAC	TiO2	Orbitrap	['Present', 'Present', 'Present', 'Present', 'Present']	Treated (DMSO@A375 cells)
25002506	CIT	S1305		ATDHPHPS(ph)TPATAR	0.890395	Profiling	skin cancer	SILAC	TiO2	Orbitrap	['Present', 'Present', 'Present', 'Present', 'Present']	Treated (DMSO@A375 cells)
25002506	CIT	S480		RVS(ph)EVEAVLSQK	1	Profiling	skin cancer	SILAC	TiO2	Orbitrap	['Present', 'Present', 'Present', 'Present', 'Present']	Treated (DMSO@A375 cells)
25002506	CIT	S1971		DKS(ph)PGRPLER	1	Profiling	skin cancer	SILAC	TiO2	Orbitrap	['Present', 'Present', 'Present', 'Present', 'Present']	Treated (PD184352-2hr@A375 cells)
25002506	CIT	S440		SESVVSGLDS(ph)PAK	1	Profiling	skin cancer	SILAC	TiO2	Orbitrap	['Present', 'Present', 'Present', 'Present', 'Present']	Treated (PD184352-2hr@A375 cells)
25002506	CIT	S1305		ATDHPHPS(ph)TPATAR	0.890395	Profiling	skin cancer	SILAC	TiO2	Orbitrap	['Present', 'Present', 'Present', 'Present', 'Present']	Treated (PD184352-2hr@A375 cells)
25002506	CIT	S480		RVS(ph)EVEAVLSQK	1	Profiling	skin cancer	SILAC	TiO2	Orbitrap	['Present', 'Present', 'Present', 'Present', 'Present']	Treated (PD184352-2hr@A375 cells)
25002506	CIT	S1971		DKS(ph)PGRPLER	1	Profiling	skin cancer	SILAC	TiO2	Orbitrap	['Present', 'Present', 'Present', 'Present', 'Present']	Treated (PMA-30min@HEK293 cells)
25002506	CIT	S440		SESVVSGLDS(ph)PAK	1	Profiling	skin cancer	SILAC	TiO2	Orbitrap	['Present', 'Present', 'Present', 'Present', 'Present']	Treated (PMA-30min@HEK293 cells)
25002506	CIT	S1305		ATDHPHPS(ph)TPATAR	0.890395	Profiling	skin cancer	SILAC	TiO2	Orbitrap	['Present', 'Present', 'Present', 'Present', 'Present']	Treated (PMA-30min@HEK293 cells)
25002506	CIT	S480		RVS(ph)EVEAVLSQK	1	Profiling	skin cancer	SILAC	TiO2	Orbitrap	['Present', 'Present', 'Present', 'Present', 'Present']	Treated (PMA-30min@HEK293 cells)
25002506	CIT	S1971		DKS(ph)PGRPLER	1	Profiling	skin cancer	SILAC	TiO2	Orbitrap	['Present', 'Present', 'Present', 'Present', 'Present']	Treated (RSK1/2 RNAi @A375 cells)
25002506	CIT	S440		SESVVSGLDS(ph)PAK	1	Profiling	skin cancer	SILAC	TiO2	Orbitrap	['Present', 'Present', 'Present', 'Present', 'Present']	Treated (RSK1/2 RNAi @A375 cells)
25002506	CIT	S1305		ATDHPHPS(ph)TPATAR	0.890395	Profiling	skin cancer	SILAC	TiO2	Orbitrap	['Present', 'Present', 'Present', 'Present', 'Present']	Treated (RSK1/2 RNAi @A375 cells)
25002506	CIT	S480		RVS(ph)EVEAVLSQK	1	Profiling	skin cancer	SILAC	TiO2	Orbitrap	['Present', 'Present', 'Present', 'Present', 'Present']	Treated (RSK1/2 RNAi @A375 cells)
25002506	CIT	S1971		DKS(ph)PGRPLER	1	Profiling	skin cancer	SILAC	TiO2	Orbitrap	['Present', 'Present', 'Present', 'Present', 'Present']	Treated (RSK1/2 RNAi PMA-30min@HEK293 cells)
25002506	CIT	S440		SESVVSGLDS(ph)PAK	1	Profiling	skin cancer	SILAC	TiO2	Orbitrap	['Present', 'Present', 'Present', 'Present', 'Present']	Treated (RSK1/2 RNAi PMA-30min@HEK293 cells)
25002506	CIT	S1305		ATDHPHPS(ph)TPATAR	0.890395	Profiling	skin cancer	SILAC	TiO2	Orbitrap	['Present', 'Present', 'Present', 'Present', 'Present']	Treated (RSK1/2 RNAi PMA-30min@HEK293 cells)
25002506	CIT	S480		RVS(ph)EVEAVLSQK	1	Profiling	skin cancer	SILAC	TiO2	Orbitrap	['Present', 'Present', 'Present', 'Present', 'Present']	Treated (RSK1/2 RNAi PMA-30min@HEK293 cells)
25003641	CIT	S1971	PHRYREGRTELRRDKSPGRPLEREKSPGRML	DKS(ph)PGRPLER	1	Profiling	leukemia	SILAC	TiO2	Q Exactive	['Present', 'Present', 'Present', 'Present', 'Present', 'Present']	Treated(DMSO@HL-60 cells)
25003641	CIT	S1971	PHRYREGRTELRRDKSPGRPLEREKSPGRML	DKS(ph)PGRPLER	1	Profiling	leukemia	SILAC	TiO2	Q Exactive	['Present', 'Present', 'Present', 'Present', 'Present', 'Present']	Treated(inhibitor-VE-821@HL-60 cells)
25159151	CIT	Y1929	PSTSRSSPNKRGPPTYNEHITKRVASSPAPP		0.999852	Profiling	Cancer	label-free	pY	Q Exactive	[22455000.0, 23260000.0, 22548000.0, 27566000.0]	Treated( pervanadate@Hela cell line)
25159151	CIT	S440	LGILGRSESVVSGLDSPAKTSSMEKKLLIKS		0.999995	Profiling	Cancer	label-free	TiO2	Q Exactive mass spectrometer	[619150000, 558770000, 349750000, 425820000, 'Yes', 'Yes']	Treated(EGF-15min@HeLa cell line)
25159151	CIT	S1432	YATHFTEAFCRDKMNSPGLQTKEPSSSLHLE		1	Profiling	Cancer	label-free	TiO2	Q Exactive mass spectrometer	[201460000, 171970000, 101890000, 55154000, 'Yes', 'Yes']	Treated(EGF-15min@HeLa cell line)
25159151	CIT	S371	CHPFFSKIDWNNIRNSPPPFVPTLKSDDDTS		0.999972	Profiling	Cancer	label-free	TiO2	Q Exactive mass spectrometer	[10770000, 0, 0, 0, 'Yes', 'Yes']	Treated(EGF-15min@HeLa cell line)
25159151	CIT	T1306	EEAAHRKATDHPHPSTPATARQQIAMSAIVR		0.984045	Profiling	Cancer	label-free	TiO2	Q Exactive mass spectrometer	[40618000, 0, 0, 0, 'Yes', 'Yes']	Treated(EGF-15min@HeLa cell line)
25159151	CIT	S480	CHKMEQEMTRLHRRVSEVEAVLSQKEVELKA		1	Profiling	Cancer	label-free	TiO2	Q Exactive mass spectrometer	[51843000, 46760000, 22130000, 52953000, 'Yes', 'Yes']	Treated(EGF-15min@HeLa cell line)
25159151	CIT	Y1929	PSTSRSSPNKRGPPTYNEHITKRVASSPAPP		0.999852	Profiling	Cancer	label-free	TiO2	Q Exactive mass spectrometer	[0, 0, 0, 0, 'Yes', 'Yes']	Treated(EGF-15min@HeLa cell line)
25159151	CIT	S1971	PHRYREGRTELRRDKSPGRPLEREKSPGRML		1	Profiling	Cancer	label-free	TiO2	Q Exactive mass spectrometer	[0, 0, 7057700, 11938000, 'Yes', 'Yes']	Treated(EGF-15min@HeLa cell line)
25159151	CIT	S1432	YATHFTEAFCRDKMNSPGLQTKEPSSSLHLE		1	Profiling	Cancer	label-free	pY	Q Exactive	[4796700000.0, 0.0, 0.0, 0.0]	Treated(EGF-5min@Hela cell line)
25159151	CIT	S440	LGILGRSESVVSGLDSPAKTSSMEKKLLIKS		0.999995	Profiling	Cancer	label-free	pY	Q Exactive	[20002000000.0, 0.0, 0.0, 0.0]	Treated(EGF-5min@Hela cell line)
25159151	CIT	S371	CHPFFSKIDWNNIRNSPPPFVPTLKSDDDTS		0.999972	Profiling	Cancer	label-free	pY	Q Exactive	[86724000.0, 0.0, 0.0, 0.0]	Treated(EGF-5min@Hela cell line)
25159151	CIT	T1306	EEAAHRKATDHPHPSTPATARQQIAMSAIVR		0.984045	Profiling	Cancer	label-free	pY	Q Exactive	[1058400000.0, 0.0, 0.0, 0.0]	Treated(EGF-5min@Hela cell line)
25159151	CIT	S480	CHKMEQEMTRLHRRVSEVEAVLSQKEVELKA		1	Profiling	Cancer	label-free	pY	Q Exactive	[382900000.0, 0.0, 0.0, 0.0]	Treated(EGF-5min@Hela cell line)
25159151	CIT	Y1929	PSTSRSSPNKRGPPTYNEHITKRVASSPAPP		0.999852	Profiling	Cancer	label-free	pY	Q Exactive	[95830000.0, 0.0, 0.0, 0.0]	Treated(EGF-5min@Hela cell line)
25159151	CIT	S1971	PHRYREGRTELRRDKSPGRPLEREKSPGRML		1	Profiling	Cancer	label-free	pY	Q Exactive	[17053000000.0, 0.0, 0.0, 0.0]	Treated(EGF-5min@Hela cell line)
25159151	CIT	S440	LGILGRSESVVSGLDSPAKTSSMEKKLLIKS		0.999995	Profiling	Cancer	label-free	TiO2	Q Exactive mass spectrometer	[2482300000, 4692700000, 3750000000, 3956700000, 'Yes', 'Yes']	Treated(Nocodazole@HeLa cell line)
25159151	CIT	S1432	YATHFTEAFCRDKMNSPGLQTKEPSSSLHLE		1	Profiling	Cancer	label-free	TiO2	Q Exactive mass spectrometer	[670980000, 593920000, 1125300000, 650400000, 'Yes', 'Yes']	Treated(Nocodazole@HeLa cell line)
25159151	CIT	S371	CHPFFSKIDWNNIRNSPPPFVPTLKSDDDTS		0.999972	Profiling	Cancer	label-free	TiO2	Q Exactive mass spectrometer	[0, 0, 75954000, 0, 'Yes', 'Yes']	Treated(Nocodazole@HeLa cell line)
25159151	CIT	T1306	EEAAHRKATDHPHPSTPATARQQIAMSAIVR		0.984045	Profiling	Cancer	label-free	TiO2	Q Exactive mass spectrometer	[225960000, 170880000, 278590000, 262710000, 'Yes', 'Yes']	Treated(Nocodazole@HeLa cell line)
25159151	CIT	S480	CHKMEQEMTRLHRRVSEVEAVLSQKEVELKA		1	Profiling	Cancer	label-free	TiO2	Q Exactive mass spectrometer	[0, 0, 0, 41712000, 'Yes', 'Yes']	Treated(Nocodazole@HeLa cell line)
25159151	CIT	Y1929	PSTSRSSPNKRGPPTYNEHITKRVASSPAPP		0.999852	Profiling	Cancer	label-free	TiO2	Q Exactive mass spectrometer	[0, 0, 0, 0, 'Yes', 'Yes']	Treated(Nocodazole@HeLa cell line)
25159151	CIT	S1971	PHRYREGRTELRRDKSPGRPLEREKSPGRML		1	Profiling	Cancer	label-free	TiO2	Q Exactive mass spectrometer	[80326000, 32269000, 0, 48491000, 'Yes', 'Yes']	Treated(Nocodazole@HeLa cell line)
25159151	CIT	S440	LGILGRSESVVSGLDSPAKTSSMEKKLLIKS		0.999995	Profiling	Cancer	label-free	TiO2	Q Exactive mass spectrometer	[741240000, 464330000, 382520000, 585430000, 526790000, 466850000]	Untreated(HeLa cell line)
25159151	CIT	S1432	YATHFTEAFCRDKMNSPGLQTKEPSSSLHLE		1	Profiling	Cancer	label-free	TiO2	Q Exactive mass spectrometer	[112660000, 35891000, 57986000, 57043000, 138420000, 41830000]	Untreated(HeLa cell line)
25159151	CIT	T1306	EEAAHRKATDHPHPSTPATARQQIAMSAIVR		0.984045	Profiling	Cancer	label-free	TiO2	Q Exactive mass spectrometer	[481660, 0, 60742000, 0, 0, 0]	Untreated(HeLa cell line)
25159151	CIT	S480	CHKMEQEMTRLHRRVSEVEAVLSQKEVELKA		1	Profiling	Cancer	label-free	TiO2	Q Exactive mass spectrometer	[39664000, 74159000, 20949000, 0, 0, 32731000]	Untreated(HeLa cell line)
25159151	CIT	S1971	PHRYREGRTELRRDKSPGRPLEREKSPGRML		1	Profiling	Cancer	label-free	TiO2	Q Exactive mass spectrometer	[33130000, 44812000, 29728000, 31987000, 49582000, 61954000]	Untreated(HeLa cell line)
25404012	CIT	S1971		DKS(ph)PGRPLER	1	Profiling	lung cancer	SILAC	TiO2	LTQ Orbitrap XL	['Present', 'Present', 'Present', 'Present']	Treated(EGF treatment @ H3255cell line)
25404012	CIT	S1993		ERS(ph)PGRLFEDSSR	0.999999	Profiling	lung cancer	SILAC	TiO2	LTQ Orbitrap XL	['Present', 'Present', 'Present', 'Present']	Treated(EGF treatment @ H3255cell line)
25404012	CIT	S1971		DKS(ph)PGRPLER	1	Profiling	lung cancer	SILAC	TiO2	LTQ Orbitrap XL	['Present', 'Present', 'Present', 'Present']	Treated(EGF+Erlotinib @H1975 cell line)
25404012	CIT	S1993		ERS(ph)PGRLFEDSSR	0.999952	Profiling	lung cancer	SILAC	TiO2	LTQ Orbitrap XL	['Present', 'Present', 'Present', 'Present']	Treated(EGF+Erlotinib @H1975 cell line)
25404012	CIT	S1971		DKS(ph)PGRPLER	1	Profiling	lung cancer	SILAC	TiO2	LTQ Orbitrap XL	['Present', 'Present', 'Present', 'Present']	Treated(Erlotinib @H1975 cell line)
25404012	CIT	S1993		ERS(ph)PGRLFEDSSR	0.999952	Profiling	lung cancer	SILAC	TiO2	LTQ Orbitrap XL	['Present', 'Present', 'Present', 'Present']	Treated(Erlotinib @H1975 cell line)
25404012	CIT	S1971		DKS(ph)PGRPLER	1	Profiling	lung cancer	SILAC	TiO2	LTQ Orbitrap XL	['Present', 'Present', 'Present', 'Present']	Treated(erlotinib + EGF treatment @ H3255cell line)
25404012	CIT	S1993		ERS(ph)PGRLFEDSSR	0.999999	Profiling	lung cancer	SILAC	TiO2	LTQ Orbitrap XL	['Present', 'Present', 'Present', 'Present']	Treated(erlotinib + EGF treatment @ H3255cell line)
25404012	CIT	S1971		DKS(ph)PGRPLER	1	Profiling	lung cancer	SILAC	TiO2	LTQ Orbitrap XL	['Present', 'Present', 'Present', 'Present']	Untreated(control @ H3255cell line)
25404012	CIT	S1993		ERS(ph)PGRLFEDSSR	0.999999	Profiling	lung cancer	SILAC	TiO2	LTQ Orbitrap XL	['Present', 'Present', 'Present', 'Present']	Untreated(control @ H3255cell line)
25404012	CIT	S1971		DKS(ph)PGRPLER	1	Profiling	lung cancer	SILAC	TiO2	LTQ Orbitrap XL	['Present', 'Present', 'Present', 'Present']	Untreated(control @H1975 cell line)
25404012	CIT	S1993		ERS(ph)PGRLFEDSSR	0.999952	Profiling	lung cancer	SILAC	TiO2	LTQ Orbitrap XL	['Present', 'Present', 'Present', 'Present']	Untreated(control @H1975 cell line)
25599653	CIT	S1971		DKS(ph)PGRPLER	1	Profiling	Colorectal cancer	SILAC	TiO2	LTQ-OrbitrapXL	['Present', 'Present', 'Present', 'Present']	Treated(KRAS Mutant(G12D, G12V, or G13D)@SW48 cell line)
25816343	CIT	S440			1	Profiling	Infection	SILAC	TiO2	LTQ Orbitrap Velos hybrid	['Present', 'Present', 'Present', 'Present']	Treated(mock treated@16HBE14o- cells)
25816343	CIT	S480			1	Profiling	Infection	SILAC	TiO2	LTQ Orbitrap Velos hybrid	['Present', 'Present', 'Present', 'Present']	Treated(mock treated@16HBE14o- cells)
25816343	CIT	S1971			1	Profiling	Infection	SILAC	TiO2	LTQ Orbitrap Velos hybrid	['Present', 'Present', 'Present', 'Present']	Treated(mock treated@16HBE14o- cells)
25816343	CIT	S1971			1	Profiling	Infection	SILAC	TiO2	LTQ Orbitrap Velos hybrid	['Present', 'Present', 'Present', 'Present']	Treated(mock treated@S9 cells)
25816343	CIT	S440			1	Profiling	Infection	SILAC	TiO2	LTQ Orbitrap Velos hybrid	['Present', 'Present', 'Present', 'Present']	Treated(mock treated@S9 cells)
25816343	CIT	S480			1	Profiling	Infection	SILAC	TiO2	LTQ Orbitrap Velos hybrid	['Present', 'Present', 'Present', 'Present']	Treated(mock treated@S9 cells)
25816343	CIT	S1971			1	Profiling	Infection	SILAC	TiO2	LTQ Orbitrap Velos hybrid	['Present', 'Present', 'Present', 'Present']	Treated(rHla@16HBE14o- cells)
25816343	CIT	S480			1	Profiling	Infection	SILAC	TiO2	LTQ Orbitrap Velos hybrid	['Present', 'Present', 'Present', 'Present']	Treated(rHla@16HBE14o- cells)
25816343	CIT	S440			1	Profiling	Infection	SILAC	TiO2	LTQ Orbitrap Velos hybrid	['Present', 'Present', 'Present', 'Present']	Treated(rHla@16HBE14o- cells)
25816343	CIT	S1971			1	Profiling	Infection	SILAC	TiO2	LTQ Orbitrap Velos hybrid	['Present', 'Present', 'Present', 'Present']	Treated(rHla@S9 cells)
25816343	CIT	S440			1	Profiling	Infection	SILAC	TiO2	LTQ Orbitrap Velos hybrid	['Present', 'Present', 'Present', 'Present']	Treated(rHla@S9 cells)
25816343	CIT	S480			1	Profiling	Infection	SILAC	TiO2	LTQ Orbitrap Velos hybrid	['Present', 'Present', 'Present', 'Present']	Treated(rHla@S9 cells)
26029660	CIT	S1971		DKS(ph)PGRPLER	1	Profiling	skin cancer	Label Free	TiO2	Q-Exactive	[22.6049, 23.77746, 24.22273]	Treated(DMSO@LM-MEL-28)
26029660	CIT	S1971		DKS(ph)PGRPLER	1	Profiling	skin cancer	Label Free	TiO2	Q-Exactive	[24.50948, 24.64361, 24.73469]	Treated(Drug-PLX4072@LM-MEL-28(LM-MEL-28R) )
26471730	CIT	S1432	CRDKMNSPGLQTK	MNS(ph)PGLQTK	1	Profiling	Parkinson's disease (PD)	SILAC	TiO2	LTQ-Orbitrap Velos Pro	['Present', 'Present ', 'Present ', 'Present', 'Present', 'Present']	KO( PINK1-HEK293 cells)
26471730	CIT	S1971	ELRRDKSPGRPLE	DKS(ph)PGRPLER	1	Profiling	Parkinson's disease (PD)	SILAC	TiO2	LTQ-Orbitrap Velos Pro	['Present', 'Present ', 'Present ', 'Present', 'Present', 'Present']	KO( PINK1-HEK293 cells)
26471730	CIT	S1432	CRDKMNSPGLQTK	MNS(ph)PGLQTK	1	Profiling	Parkinson's disease (PD)	SILAC	TiO2	LTQ-Orbitrap Velos Pro	['Present', 'Present ', 'Present ', 'Present', 'Present', 'Present']	WT( PINK1Ã¢â‚¬ÂFLAG-HEK293 cells)
26471730	CIT	S1971	ELRRDKSPGRPLE	DKS(ph)PGRPLER	1	Profiling	Parkinson's disease (PD)	SILAC	TiO2	LTQ-Orbitrap Velos Pro	['Present', 'Present ', 'Present ', 'Present', 'Present', 'Present']	WT( PINK1Ã¢â‚¬ÂFLAG-HEK293 cells)
27050516	CIT	S480	CHKMEQEMTRLHRRVSEVEAVLSQKEVELKA	RVS(ph)EVEAVLSQK	1	Profiling	Inflammation	SILAC	TiO2	Orbitrap LTQ	[37180000]	Treated(Cortistatin A@HCT116 cells)
27050516	CIT	S1971	PHRYREGRTELRRDKSPGRPLEREKSPGRML	DKS(ph)PGRPLER	1	Profiling	Inflammation	SILAC	TiO2	Orbitrap LTQ	[13018000]	Treated(Cortistatin A@HCT116 cells)
27050516	CIT	S480	CHKMEQEMTRLHRRVSEVEAVLSQKEVELKA	RVS(ph)EVEAVLSQK	1	Profiling	Inflammation	SILAC	TiO2	Orbitrap LTQ	[37180000]	Treated(DMSO@HCT116 cells)
27050516	CIT	S1971	PHRYREGRTELRRDKSPGRPLEREKSPGRML	DKS(ph)PGRPLER	1	Profiling	Inflammation	SILAC	TiO2	Orbitrap LTQ	[13018000]	Treated(DMSO@HCT116 cells)
27134283	CIT	S440	VVSGLDSPAKTSS	SESVVSGLDS(ph)PAKTSSMEK	1	Profiling	Cdk1 inhibition	SILAC	TiO2	Q-Exactive Plus	['Present', 'Present', 'Present']	Treated(DMSO@HeLa cells)
27134283	CIT	S1993	STRRERSPGRLFE	ERS(ph)PGRLFEDSSG	1	Profiling	Cdk1 inhibition	SILAC	TiO2	Q-Exactive Plus	['Present', 'Present', 'Present']	Treated(DMSO@HeLa cells)
27134283	CIT	S582	VSARRRSDLYESE	RRS(ph)DLYESELE	1	Profiling	Cdk1 inhibition	SILAC	TiO2	Q-Exactive Plus	['Present', 'Present', 'Present']	Treated(DMSO@HeLa cells)
27134283	CIT	S440	VVSGLDSPAKTSS	SESVVSGLDS(ph)PAKTSSMEK	1	Profiling	Cdk1 inhibition	SILAC	TiO2	Q-Exactive Plus	['Present', 'Present', 'Present']	Treated(Flavopiridol@HeLa cells)
27134283	CIT	S1993	STRRERSPGRLFE	ERS(ph)PGRLFEDSSG	1	Profiling	Cdk1 inhibition	SILAC	TiO2	Q-Exactive Plus	['Present', 'Present', 'Present']	Treated(Flavopiridol@HeLa cells)
27134283	CIT	S582	VSARRRSDLYESE	RRS(ph)DLYESELE	1	Profiling	Cdk1 inhibition	SILAC	TiO2	Q-Exactive Plus	['Present', 'Present', 'Present']	Treated(Flavopiridol@HeLa cells)
27134283	CIT	S440	VVSGLDSPAKTSS	SESVVSGLDS(ph)PAKTSSMEK	1	Profiling	Cdk1 inhibition	SILAC	TiO2	Q-Exactive Plus	['Present', 'Present', 'Present']	Treated(RO-3306@HeLa cells)
27134283	CIT	S1993	STRRERSPGRLFE	ERS(ph)PGRLFEDSSG	1	Profiling	Cdk1 inhibition	SILAC	TiO2	Q-Exactive Plus	['Present', 'Present', 'Present']	Treated(RO-3306@HeLa cells)
27134283	CIT	S582	VSARRRSDLYESE	RRS(ph)DLYESELE	1	Profiling	Cdk1 inhibition	SILAC	TiO2	Q-Exactive Plus	['Present', 'Present', 'Present']	Treated(RO-3306@HeLa cells)
27155012	CIT	S480	CHKMEQEMTRLHRRVSEVEAVLSQKEVELKA		1	Profiling	Burkitt's lymphoma	SILAC	TiO2	LTQ Orbitrap Velos	['Present', 'Present', 'Present', 'Present', 'Present', 'Present']	(BCR stimulation(10min)@DG75 cells)
27155012	CIT	S1993	REKSPGRMLSTRRERSPGRLFEDSSRGRLPA		1	Profiling	Burkitt's lymphoma	SILAC	TiO2	LTQ Orbitrap Velos	['Present', 'Present', 'Present', 'Present', 'Present', 'Present']	(BCR stimulation(10min)@DG75 cells)
27155012	CIT	S1971	PHRYREGRTELRRDKSPGRPLEREKSPGRML		1	Profiling	Burkitt's lymphoma	SILAC	TiO2	LTQ Orbitrap Velos	['Present', 'Present', 'Present', 'Present', 'Present', 'Present']	(BCR stimulation(10min)@DG75 cells)
27155012	CIT	S480	CHKMEQEMTRLHRRVSEVEAVLSQKEVELKA		1	Profiling	Burkitt's lymphoma	SILAC	TiO2	LTQ Orbitrap Velos	['Present', 'Present', 'Present', 'Present', 'Present', 'Present']	(BCR stimulation(10min)@Daudi cells)
27155012	CIT	S1993	REKSPGRMLSTRRERSPGRLFEDSSRGRLPA		1	Profiling	Burkitt's lymphoma	SILAC	TiO2	LTQ Orbitrap Velos	['Present', 'Present', 'Present', 'Present', 'Present', 'Present']	(BCR stimulation(10min)@Daudi cells)
27155012	CIT	S1971	PHRYREGRTELRRDKSPGRPLEREKSPGRML		1	Profiling	Burkitt's lymphoma	SILAC	TiO2	LTQ Orbitrap Velos	['Present', 'Present', 'Present', 'Present', 'Present', 'Present']	(BCR stimulation(10min)@Daudi cells)
27155012	CIT	S480	CHKMEQEMTRLHRRVSEVEAVLSQKEVELKA		1	Profiling	Burkitt's lymphoma	SILAC	TiO2	LTQ Orbitrap Velos	['Present', 'Present', 'Present', 'Present', 'Present', 'Present']	(BCR stimulation(20min)@DG75 cells)
27155012	CIT	S1993	REKSPGRMLSTRRERSPGRLFEDSSRGRLPA		1	Profiling	Burkitt's lymphoma	SILAC	TiO2	LTQ Orbitrap Velos	['Present', 'Present', 'Present', 'Present', 'Present', 'Present']	(BCR stimulation(20min)@DG75 cells)
27155012	CIT	S1971	PHRYREGRTELRRDKSPGRPLEREKSPGRML		1	Profiling	Burkitt's lymphoma	SILAC	TiO2	LTQ Orbitrap Velos	['Present', 'Present', 'Present', 'Present', 'Present', 'Present']	(BCR stimulation(20min)@DG75 cells)
27155012	CIT	S480	CHKMEQEMTRLHRRVSEVEAVLSQKEVELKA		1	Profiling	Burkitt's lymphoma	SILAC	TiO2	LTQ Orbitrap Velos	['Present', 'Present', 'Present', 'Present', 'Present', 'Present']	(BCR stimulation(2min)@DG75 cells)
27155012	CIT	S1993	REKSPGRMLSTRRERSPGRLFEDSSRGRLPA		1	Profiling	Burkitt's lymphoma	SILAC	TiO2	LTQ Orbitrap Velos	['Present', 'Present', 'Present', 'Present', 'Present', 'Present']	(BCR stimulation(2min)@DG75 cells)
27155012	CIT	S1971	PHRYREGRTELRRDKSPGRPLEREKSPGRML		1	Profiling	Burkitt's lymphoma	SILAC	TiO2	LTQ Orbitrap Velos	['Present', 'Present', 'Present', 'Present', 'Present', 'Present']	(BCR stimulation(2min)@DG75 cells)
27155012	CIT	S480	CHKMEQEMTRLHRRVSEVEAVLSQKEVELKA		1	Profiling	Burkitt's lymphoma	SILAC	TiO2	LTQ Orbitrap Velos	['Present', 'Present', 'Present', 'Present', 'Present', 'Present']	(BCR stimulation(2min)@Daudi cells)
27155012	CIT	S1993	REKSPGRMLSTRRERSPGRLFEDSSRGRLPA		1	Profiling	Burkitt's lymphoma	SILAC	TiO2	LTQ Orbitrap Velos	['Present', 'Present', 'Present', 'Present', 'Present', 'Present']	(BCR stimulation(2min)@Daudi cells)
27155012	CIT	S1971	PHRYREGRTELRRDKSPGRPLEREKSPGRML		1	Profiling	Burkitt's lymphoma	SILAC	TiO2	LTQ Orbitrap Velos	['Present', 'Present', 'Present', 'Present', 'Present', 'Present']	(BCR stimulation(2min)@Daudi cells)
27155012	CIT	S480	CHKMEQEMTRLHRRVSEVEAVLSQKEVELKA		1	Profiling	Burkitt's lymphoma	SILAC	TiO2	LTQ Orbitrap Velos	['Present', 'Present', 'Present', 'Present', 'Present', 'Present']	(BCR stimulation(5min)@DG75 cells)
27155012	CIT	S1993	REKSPGRMLSTRRERSPGRLFEDSSRGRLPA		1	Profiling	Burkitt's lymphoma	SILAC	TiO2	LTQ Orbitrap Velos	['Present', 'Present', 'Present', 'Present', 'Present', 'Present']	(BCR stimulation(5min)@DG75 cells)
27155012	CIT	S1971	PHRYREGRTELRRDKSPGRPLEREKSPGRML		1	Profiling	Burkitt's lymphoma	SILAC	TiO2	LTQ Orbitrap Velos	['Present', 'Present', 'Present', 'Present', 'Present', 'Present']	(BCR stimulation(5min)@DG75 cells)
27155012	CIT	S480	CHKMEQEMTRLHRRVSEVEAVLSQKEVELKA		1	Profiling	Burkitt's lymphoma	SILAC	TiO2	LTQ Orbitrap Velos	['Present', 'Present', 'Present', 'Present', 'Present', 'Present']	(CD79a KD@DG75 cells)
27155012	CIT	S1971	PHRYREGRTELRRDKSPGRPLEREKSPGRML		1	Profiling	Burkitt's lymphoma	SILAC	TiO2	LTQ Orbitrap Velos	['Present', 'Present', 'Present', 'Present', 'Present', 'Present']	(CD79a KD@DG75 cells)
27155012	CIT	S480	CHKMEQEMTRLHRRVSEVEAVLSQKEVELKA		1	Profiling	Burkitt's lymphoma	SILAC	TiO2	LTQ Orbitrap Velos	['Present', 'Present', 'Present', 'Present', 'Present', 'Present']	(SYK inhibition@DG75 cells)
27155012	CIT	S1971	PHRYREGRTELRRDKSPGRPLEREKSPGRML		1	Profiling	Burkitt's lymphoma	SILAC	TiO2	LTQ Orbitrap Velos	['Present', 'Present', 'Present', 'Present', 'Present', 'Present']	(SYK inhibition@DG75 cells)
27155012	CIT	S480	CHKMEQEMTRLHRRVSEVEAVLSQKEVELKA		1	Profiling	Burkitt's lymphoma	SILAC	TiO2	LTQ Orbitrap Velos	['Present', 'Present', 'Present', 'Present', 'Present', 'Present']	(Unstimulated@DG75 cells)
27155012	CIT	S1993	REKSPGRMLSTRRERSPGRLFEDSSRGRLPA		1	Profiling	Burkitt's lymphoma	SILAC	TiO2	LTQ Orbitrap Velos	['Present', 'Present', 'Present', 'Present', 'Present', 'Present']	(Unstimulated@DG75 cells)
27155012	CIT	S1971	PHRYREGRTELRRDKSPGRPLEREKSPGRML		1	Profiling	Burkitt's lymphoma	SILAC	TiO2	LTQ Orbitrap Velos	['Present', 'Present', 'Present', 'Present', 'Present', 'Present']	(Unstimulated@DG75 cells)
27155012	CIT	S480	CHKMEQEMTRLHRRVSEVEAVLSQKEVELKA		1	Profiling	Burkitt's lymphoma	SILAC	TiO2	LTQ Orbitrap Velos	['Present', 'Present', 'Present', 'Present', 'Present', 'Present']	(Unstimulated@Daudi cells)
27155012	CIT	S1993	REKSPGRMLSTRRERSPGRLFEDSSRGRLPA		1	Profiling	Burkitt's lymphoma	SILAC	TiO2	LTQ Orbitrap Velos	['Present', 'Present', 'Present', 'Present', 'Present', 'Present']	(Unstimulated@Daudi cells)
27155012	CIT	S1971	PHRYREGRTELRRDKSPGRPLEREKSPGRML		1	Profiling	Burkitt's lymphoma	SILAC	TiO2	LTQ Orbitrap Velos	['Present', 'Present', 'Present', 'Present', 'Present', 'Present']	(Unstimulated@Daudi cells)
27436111	CIT	S1971	DKSPGRPLER	DKS(ph)PGRPLER		Profiling	SCX fractionation method	Labelling (not mentioned)	IMAC	Q Exactive hybrid quadrupole-Orbitrap	[3820200.0, 76788000.0]	Untreated( acid-based SCX fractionation method@DLD-1 )
27436111	CIT	S1971	DKSPGRPLER	DKS(ph)PGRPLER		Profiling	SCX fractionation method	Labelling (not mentioned)	IMAC	Q Exactive hybrid quadrupole-Orbitrap	[364360000.0, 897120000.0]	Untreated(Experiment 1@SNU-16 cell line )
27436111	CIT	T1306	ATDHPHPSTPATAR	ATDHPHPST(ph)PATAR		Profiling	SCX fractionation method	Labelling (not mentioned)	IMAC	Q Exactive hybrid quadrupole-Orbitrap	[22862000.0]	Untreated(Experiment 1@SNU-16 cell line )
27436111	CIT	S1940	VASSPAPPEGPSHPR	VASS(ph)PAPPEGPSHPR		Profiling	SCX fractionation method	Labelling (not mentioned)	IMAC	Q Exactive hybrid quadrupole-Orbitrap	[166120000.0, 59954000.0]	Untreated(Experiment 1@SNU-16 cell line )
27436111	CIT	S440	SESVVSGLDSPAK	SESVVSGLDS(ph)PAK		Profiling	SCX fractionation method	Labelling (not mentioned)	IMAC	Q Exactive hybrid quadrupole-Orbitrap	[519850000.0, 35458000.0]	Untreated(Experiment 1@SNU-16 cell line )
27436111	CIT	S433	SESVVSGLDSPAK	SES(ph)VVSGLDSPAK		Profiling	SCX fractionation method	Labelling (not mentioned)	IMAC	Q Exactive hybrid quadrupole-Orbitrap	[22661000.0]	Untreated(Experiment 1@SNU-16 cell line )
27436111	CIT	S1432	MNSPGLQTK	MNS(ph)PGLQTK		Profiling	SCX fractionation method	Labelling (not mentioned)	IMAC	Q Exactive hybrid quadrupole-Orbitrap	[36536000.0]	Untreated(Experiment 1@SNU-16 cell line )
27436111	CIT	S1971	DKSPGRPLER	DKS(ph)PGRPLER		Profiling	SCX fractionation method	Labelling (not mentioned)	IMAC	Q Exactive hybrid quadrupole-Orbitrap	[7145800.0, 349840000.0]	Untreated(Experiment 2@SNU-16 cell line )
27436111	CIT	S1940	VASSPAPPEGPSHPR	VASS(ph)PAPPEGPSHPR		Profiling	SCX fractionation method	Labelling (not mentioned)	IMAC	Q Exactive hybrid quadrupole-Orbitrap	[89356000.0, 156980000.0]	Untreated(Experiment 2@SNU-16 cell line )
27436111	CIT	S1432	MNSPGLQTK	MNS(ph)PGLQTK		Profiling	SCX fractionation method	Labelling (not mentioned)	IMAC	Q Exactive hybrid quadrupole-Orbitrap	[11959000.0, 12261000.0]	Untreated(Experiment 2@SNU-16 cell line )
27436111	CIT	S433	SESVVSGLDSPAK	SES(ph)VVSGLDSPAK		Profiling	SCX fractionation method	Labelling (not mentioned)	IMAC	Q Exactive hybrid quadrupole-Orbitrap	[18137000.0]	Untreated(Experiment 2@SNU-16 cell line )
27436111	CIT	S440	SESVVSGLDSPAK	SESVVSGLDS(ph)PAK		Profiling	SCX fractionation method	Labelling (not mentioned)	IMAC	Q Exactive hybrid quadrupole-Orbitrap	[32922000.0]	Untreated(salt-based gradient from C18-SCX @DLD-1 )
27732954	CIT	S1432	YATHFTEAFCRDKMNSPGLQTKEPSSSLHLE	DKMNS(ph)PGLQTK	0.999817	Profiling	Inhibition	SILAC	IMAC	LTQ-Orbitrap Elite	[1513600, 0]	Treated(Crizotinib@NB1 cell-line)
27732954	CIT	S480	CHKMEQEMTRLHRRVSEVEAVLSQKEVELKA	RVS(ph)EVEAVLSQK	0.999995	Profiling	Inhibition	SILAC	IMAC	LTQ-Orbitrap Elite	[0, 5153200]	Treated(Crizotinib@NB1 cell-line)
27732954	CIT	S1582	VSREKAEADAKLLGNSLLKLEGDDRLDMNCT	LLGNS(ph)LLK	1	Profiling	Inhibition	SILAC	IMAC	LTQ-Orbitrap Elite	[1223900, 1370800]	Treated(Crizotinib@NB1643 cell-line)
27732954	CIT	S1432	YATHFTEAFCRDKMNSPGLQTKEPSSSLHLE	MNS(ph)PGLQTK	1	Profiling	Inhibition	SILAC	IMAC	LTQ-Orbitrap Elite	[17918000, 14871000]	Treated(Crizotinib@SHSY5Y cell-line)
27732954	CIT	S480	CHKMEQEMTRLHRRVSEVEAVLSQKEVELKA	RVS(ph)EVEAVLSQK	0.999999	Profiling	Inhibition	SILAC	IMAC	LTQ-Orbitrap Elite	[5074800, 0]	Treated(Crizotinib@SHSY5Y cell-line)
27732954	CIT	S1971	PHRYREGRTELRRDKSPGRPLEREKSPGRML	DKS(ph)PGRPLER	1	Profiling	Inhibition	SILAC	IMAC	LTQ-Orbitrap Elite	[107430000, 96576000]	Treated(Crizotinib@SHSY5Y cell-line)
27732954	CIT	S1432	YATHFTEAFCRDKMNSPGLQTKEPSSSLHLE	DKMNS(ph)PGLQTK	0.999817	Profiling	Inhibition	SILAC	IMAC	LTQ-Orbitrap Elite	[1825855, 0]	Treated(DMSO@NB1 cell-line)
27732954	CIT	S480	CHKMEQEMTRLHRRVSEVEAVLSQKEVELKA	RVS(ph)EVEAVLSQK	0.999995	Profiling	Inhibition	SILAC	IMAC	LTQ-Orbitrap Elite	[0, 4523400]	Treated(DMSO@NB1 cell-line)
27732954	CIT	S1582	VSREKAEADAKLLGNSLLKLEGDDRLDMNCT	LLGNS(ph)LLK	1	Profiling	Inhibition	SILAC	IMAC	LTQ-Orbitrap Elite	[1121500, 897380]	Treated(DMSO@NB1643 cell-line)
27732954	CIT	S1432	YATHFTEAFCRDKMNSPGLQTKEPSSSLHLE	MNS(ph)PGLQTK	1	Profiling	Inhibition	SILAC	IMAC	LTQ-Orbitrap Elite	[12318800, 8489185]	Treated(DMSO@SHSY5Y cell-line)
27732954	CIT	S480	CHKMEQEMTRLHRRVSEVEAVLSQKEVELKA	RVS(ph)EVEAVLSQK	0.999999	Profiling	Inhibition	SILAC	IMAC	LTQ-Orbitrap Elite	[4272200, 0]	Treated(DMSO@SHSY5Y cell-line)
27732954	CIT	S1971	PHRYREGRTELRRDKSPGRPLEREKSPGRML	DKS(ph)PGRPLER	1	Profiling	Inhibition	SILAC	IMAC	LTQ-Orbitrap Elite	[84663805, 105917702.5]	Treated(DMSO@SHSY5Y cell-line)
27794612	CIT	S1582		LLGNS(ph)LLK	1	Profiling	Squamous cell carcinoma	TMT	Fe IMAC	Q Exactive	[15.9132, 15.9303, 15.9222]	Treated(Gefitinib+FGF2@A431cell line
27794612	CIT	S1971		DKS(ph)PGRPLER	1	Profiling	Squamous cell carcinoma	TMT	Fe IMAC	Q Exactive	[17.1395, 17.1633, 17.1235]	Treated(Gefitinib+FGF2@A431cell line
27794612	CIT	S1940		VASS(ph)PAPPEGPSHPR	0.87047	Profiling	Squamous cell carcinoma	TMT	Fe IMAC	Q Exactive	[16.6641, 16.7738, 16.6678]	Treated(Gefitinib+FGF2@A431cell line
27794612	CIT	S1582		LLGNS(ph)LLK	1	Profiling	Squamous cell carcinoma	TMT	Fe IMAC	Q Exactive	[15.8596, 15.8641, 15.8661]	Treated(Gefitinib@A431cell line
27794612	CIT	S1971		DKS(ph)PGRPLER	1	Profiling	Squamous cell carcinoma	TMT	Fe IMAC	Q Exactive	[16.714, 16.7867, 16.7806]	Treated(Gefitinib@A431cell line
27794612	CIT	S1940		VASS(ph)PAPPEGPSHPR	0.87047	Profiling	Squamous cell carcinoma	TMT	Fe IMAC	Q Exactive	[16.5846, 16.5197, 16.59]	Treated(Gefitinib@A431cell line
27794612	CIT	S1582		LLGNS(ph)LLK	1	Profiling	Squamous cell carcinoma	TMT	Fe IMAC	Q Exactive	[16.1766, 16.0315, 16.1129, 'Na']	Untreated( DMSO@A431cell line
27794612	CIT	S1971		DKS(ph)PGRPLER	1	Profiling	Squamous cell carcinoma	TMT	Fe IMAC	Q Exactive	[17.0566, 16.9599, 17.0372, 'Na']	Untreated( DMSO@A431cell line
27794612	CIT	S1940		VASS(ph)PAPPEGPSHPR	0.87047	Profiling	Squamous cell carcinoma	TMT	Fe IMAC	Q Exactive	[16.7269, 16.8653, 16.6662, 'Na']	Untreated( DMSO@A431cell line
27834733	CIT	S1993	ERSPGRLFEDSSR	ERS(ph)PGRLFEDSSR		Profiling	Glioblastoma	SILAC	TiO2	Orbitrap Fusion	[638740]	Control(SILAC DMEM-H21-Heavy@RAS-NHA )
27834733	CIT	S1993	ERSPGRLFEDSSR	ERS(ph)PGRLFEDSSR		Profiling	Glioblastoma	SILAC	TiO2	Orbitrap Fusion	[242800]	Control(SILAC DMEM-H21-Heavy@RAS-NHA )
27834733	CIT	S1993	ERSPGRLFEDSSR	ERS(ph)PGRLFEDSSR		Profiling	Glioblastoma	SILAC	TiO2	Orbitrap Fusion	[518060]	Control(SILAC DMEM-H21-Light@NHA cells)
27834733	CIT	S1993	ERSPGRLFEDSSR	ERS(ph)PGRLFEDSSR		Profiling	Glioblastoma	SILAC	TiO2	Orbitrap Fusion	[316130]	Control(SILAC DMEM-H21-Light@NHA cells)
27834733	CIT	S1993	ERSPGRLFEDSSR	ERS(ph)PGRLFEDSSR		Profiling	Glioblastoma	SILAC	TiO2	Orbitrap Fusion	[167720]	Control(SILAC DMEM-H21-Medium@RAS|mutant IDH1-NHA Cells )
27834733	CIT	S1993	ERSPGRLFEDSSR	ERS(ph)PGRLFEDSSR		Profiling	Glioblastoma	SILAC	TiO2	Orbitrap Fusion	[113960]	Control(SILAC DMEM-H21-Medium@RAS|mutant IDH1-NHA Cells )
28009266	CIT	S440	VVSGLDSPAKTSS	None	1	Profiling	Breast cancer	SILAC	TiO2	LTQ-Orbitrap Velos	[16.38038]	Treated(EGF stimulation-10 min@MCF7 cell line)
28009266	CIT	S440	VVSGLDSPAKTSS	None	1	Profiling	Breast cancer	SILAC	TiO2	LTQ-Orbitrap Velos	[16.50165]	Untreated(WT@MCF7 cell line)
28450419	CIT	S1432	YATHFTEAFCRDKMNSPGLQTKEPSSSLHLE	MNS(ph)PGLQTK		profiling	Blood cancer	SILAC	IMAC	LTQ Orbitrap Velos mass spectrometer	['Present']	Treated( 0.01Ã‚ÂµM Sorafenib@MV4-11 cells)
28450419	CIT	S440	LGILGRSESVVSGLDSPAKTSSMEKKLLIKS	SESVVSGLDS(ph)PAK		profiling	Blood cancer	SILAC	IMAC	LTQ Orbitrap Velos mass spectrometer	['Present']	Treated( 0.01Ã‚ÂµM Sorafenib@MV4-11 cells)
28450419	CIT	S480	CHKMEQEMTRLHRRVSEVEAVLSQKEVELKA	RVS(ph)EVEAVLSQK		profiling	Blood cancer	SILAC	IMAC	LTQ Orbitrap Velos mass spectrometer	['Present']	Treated( 0.01Ã‚ÂµM Sorafenib@MV4-11 cells)
28450419	CIT	S1993	REKSPGRMLSTRRERSPGRLFEDSSRGRLPA	S(ph)PGRLFEDSSR		profiling	Blood cancer	SILAC	IMAC	LTQ Orbitrap Velos mass spectrometer	['Present']	Treated( 0.01Ã‚ÂµM Sorafenib@MV4-11 cells)
28450419	CIT	S433	GFSYSKALGILGRSESVVSGLDSPAKTSSME	SES(ph)VVSGLDSPAK		profiling	Blood cancer	SILAC	IMAC	LTQ Orbitrap Velos mass spectrometer	['Present']	Treated( 0.01Ã‚ÂµM Sorafenib@MV4-11 cells)
28450419	CIT	S1432	YATHFTEAFCRDKMNSPGLQTKEPSSSLHLE	MNS(ph)PGLQTK		profiling	Blood cancer	SILAC	IMAC	LTQ Orbitrap Velos mass spectrometer	['Present']	Treated( 0.2Ã‚ÂµM Sorafenib@MONO-MAC-1 cells)
28450419	CIT	S440	LGILGRSESVVSGLDSPAKTSSMEKKLLIKS	SESVVSGLDS(ph)PAK		profiling	Blood cancer	SILAC	IMAC	LTQ Orbitrap Velos mass spectrometer	['Present']	Treated( 0.2Ã‚ÂµM Sorafenib@MONO-MAC-1 cells)
28450419	CIT	S480	CHKMEQEMTRLHRRVSEVEAVLSQKEVELKA	RVS(ph)EVEAVLSQK		profiling	Blood cancer	SILAC	IMAC	LTQ Orbitrap Velos mass spectrometer	['Present']	Treated( 0.2Ã‚ÂµM Sorafenib@MONO-MAC-1 cells)
28450419	CIT	S1993	REKSPGRMLSTRRERSPGRLFEDSSRGRLPA	S(ph)PGRLFEDSSR		profiling	Blood cancer	SILAC	IMAC	LTQ Orbitrap Velos mass spectrometer	['Present']	Treated( 0.2Ã‚ÂµM Sorafenib@MONO-MAC-1 cells)
28450419	CIT	S433	GFSYSKALGILGRSESVVSGLDSPAKTSSME	SES(ph)VVSGLDSPAK		profiling	Blood cancer	SILAC	IMAC	LTQ Orbitrap Velos mass spectrometer	['Present']	Treated( 0.2Ã‚ÂµM Sorafenib@MONO-MAC-1 cells)
28450419	CIT	S1432	YATHFTEAFCRDKMNSPGLQTKEPSSSLHLE	MNS(ph)PGLQTK		profiling	Blood cancer	SILAC	IMAC	LTQ Orbitrap Velos mass spectrometer	['Present']	Treated( 0.2Ã‚ÂµM Sorafenib@MV4-11 cells)
28450419	CIT	S440	LGILGRSESVVSGLDSPAKTSSMEKKLLIKS	SESVVSGLDS(ph)PAK		profiling	Blood cancer	SILAC	IMAC	LTQ Orbitrap Velos mass spectrometer	['Present']	Treated( 0.2Ã‚ÂµM Sorafenib@MV4-11 cells)
28450419	CIT	S480	CHKMEQEMTRLHRRVSEVEAVLSQKEVELKA	RVS(ph)EVEAVLSQK		profiling	Blood cancer	SILAC	IMAC	LTQ Orbitrap Velos mass spectrometer	['Present']	Treated( 0.2Ã‚ÂµM Sorafenib@MV4-11 cells)
28450419	CIT	S1993	REKSPGRMLSTRRERSPGRLFEDSSRGRLPA	S(ph)PGRLFEDSSR		profiling	Blood cancer	SILAC	IMAC	LTQ Orbitrap Velos mass spectrometer	['Present']	Treated( 0.2Ã‚ÂµM Sorafenib@MV4-11 cells)
28450419	CIT	S433	GFSYSKALGILGRSESVVSGLDSPAKTSSME	SES(ph)VVSGLDSPAK		profiling	Blood cancer	SILAC	IMAC	LTQ Orbitrap Velos mass spectrometer	['Present']	Treated( 0.2Ã‚ÂµM Sorafenib@MV4-11 cells)
28450419	CIT	S1432	YATHFTEAFCRDKMNSPGLQTKEPSSSLHLE	MNS(ph)PGLQTK		profiling	Blood cancer	SILAC	IMAC	LTQ Orbitrap Velos mass spectrometer	['Present']	Treated( 0.2Ã‚ÂµM Sorafenib@SKM-1 cells)
28450419	CIT	S440	LGILGRSESVVSGLDSPAKTSSMEKKLLIKS	SESVVSGLDS(ph)PAK		profiling	Blood cancer	SILAC	IMAC	LTQ Orbitrap Velos mass spectrometer	['Present']	Treated( 0.2Ã‚ÂµM Sorafenib@SKM-1 cells)
28450419	CIT	S480	CHKMEQEMTRLHRRVSEVEAVLSQKEVELKA	RVS(ph)EVEAVLSQK		profiling	Blood cancer	SILAC	IMAC	LTQ Orbitrap Velos mass spectrometer	['Present']	Treated( 0.2Ã‚ÂµM Sorafenib@SKM-1 cells)
28450419	CIT	S1993	REKSPGRMLSTRRERSPGRLFEDSSRGRLPA	S(ph)PGRLFEDSSR		profiling	Blood cancer	SILAC	IMAC	LTQ Orbitrap Velos mass spectrometer	['Present']	Treated( 0.2Ã‚ÂµM Sorafenib@SKM-1 cells)
28450419	CIT	S433	GFSYSKALGILGRSESVVSGLDSPAKTSSME	SES(ph)VVSGLDSPAK		profiling	Blood cancer	SILAC	IMAC	LTQ Orbitrap Velos mass spectrometer	['Present']	Treated( 0.2Ã‚ÂµM Sorafenib@SKM-1 cells)
28450419	CIT	S1432	YATHFTEAFCRDKMNSPGLQTKEPSSSLHLE	MNS(ph)PGLQTK		profiling	Blood cancer	SILAC	IMAC	LTQ Orbitrap Velos mass spectrometer	['Present']	Treated(0.01Ã‚ÂµM Sorafenib@MONO-MAC-1 cells)
28450419	CIT	S440	LGILGRSESVVSGLDSPAKTSSMEKKLLIKS	SESVVSGLDS(ph)PAK		profiling	Blood cancer	SILAC	IMAC	LTQ Orbitrap Velos mass spectrometer	['Present']	Treated(0.01Ã‚ÂµM Sorafenib@MONO-MAC-1 cells)
28450419	CIT	S480	CHKMEQEMTRLHRRVSEVEAVLSQKEVELKA	RVS(ph)EVEAVLSQK		profiling	Blood cancer	SILAC	IMAC	LTQ Orbitrap Velos mass spectrometer	['Present']	Treated(0.01Ã‚ÂµM Sorafenib@MONO-MAC-1 cells)
28450419	CIT	S1993	REKSPGRMLSTRRERSPGRLFEDSSRGRLPA	S(ph)PGRLFEDSSR		profiling	Blood cancer	SILAC	IMAC	LTQ Orbitrap Velos mass spectrometer	['Present']	Treated(0.01Ã‚ÂµM Sorafenib@MONO-MAC-1 cells)
28450419	CIT	S433	GFSYSKALGILGRSESVVSGLDSPAKTSSME	SES(ph)VVSGLDSPAK		profiling	Blood cancer	SILAC	IMAC	LTQ Orbitrap Velos mass spectrometer	['Present']	Treated(0.01Ã‚ÂµM Sorafenib@MONO-MAC-1 cells)
28450419	CIT	S1432	YATHFTEAFCRDKMNSPGLQTKEPSSSLHLE	MNS(ph)PGLQTK		profiling	Blood cancer	SILAC	IMAC	LTQ Orbitrap Velos mass spectrometer	['Present']	Treated(0.01Ã‚ÂµM Sorafenib@SKM-1 cells)
28450419	CIT	S440	LGILGRSESVVSGLDSPAKTSSMEKKLLIKS	SESVVSGLDS(ph)PAK		profiling	Blood cancer	SILAC	IMAC	LTQ Orbitrap Velos mass spectrometer	['Present']	Treated(0.01Ã‚ÂµM Sorafenib@SKM-1 cells)
28450419	CIT	S480	CHKMEQEMTRLHRRVSEVEAVLSQKEVELKA	RVS(ph)EVEAVLSQK		profiling	Blood cancer	SILAC	IMAC	LTQ Orbitrap Velos mass spectrometer	['Present']	Treated(0.01Ã‚ÂµM Sorafenib@SKM-1 cells)
28450419	CIT	S1993	REKSPGRMLSTRRERSPGRLFEDSSRGRLPA	S(ph)PGRLFEDSSR		profiling	Blood cancer	SILAC	IMAC	LTQ Orbitrap Velos mass spectrometer	['Present']	Treated(0.01Ã‚ÂµM Sorafenib@SKM-1 cells)
28450419	CIT	S433	GFSYSKALGILGRSESVVSGLDSPAKTSSME	SES(ph)VVSGLDSPAK		profiling	Blood cancer	SILAC	IMAC	LTQ Orbitrap Velos mass spectrometer	['Present']	Treated(0.01Ã‚ÂµM Sorafenib@SKM-1 cells)
28450419	CIT	S1432	YATHFTEAFCRDKMNSPGLQTKEPSSSLHLE	MNS(ph)PGLQTK		profiling	Blood cancer	SILAC	IMAC	LTQ Orbitrap Velos mass spectrometer	['Present']	Treated(DMSO@MONO-MAC-1 cells)
28450419	CIT	S440	LGILGRSESVVSGLDSPAKTSSMEKKLLIKS	SESVVSGLDS(ph)PAK		profiling	Blood cancer	SILAC	IMAC	LTQ Orbitrap Velos mass spectrometer	['Present']	Treated(DMSO@MONO-MAC-1 cells)
28450419	CIT	S480	CHKMEQEMTRLHRRVSEVEAVLSQKEVELKA	RVS(ph)EVEAVLSQK		profiling	Blood cancer	SILAC	IMAC	LTQ Orbitrap Velos mass spectrometer	['Present']	Treated(DMSO@MONO-MAC-1 cells)
28450419	CIT	S1993	REKSPGRMLSTRRERSPGRLFEDSSRGRLPA	S(ph)PGRLFEDSSR		profiling	Blood cancer	SILAC	IMAC	LTQ Orbitrap Velos mass spectrometer	['Present']	Treated(DMSO@MONO-MAC-1 cells)
28450419	CIT	S433	GFSYSKALGILGRSESVVSGLDSPAKTSSME	SES(ph)VVSGLDSPAK		profiling	Blood cancer	SILAC	IMAC	LTQ Orbitrap Velos mass spectrometer	['Present']	Treated(DMSO@MONO-MAC-1 cells)
28450419	CIT	S1432	YATHFTEAFCRDKMNSPGLQTKEPSSSLHLE	MNS(ph)PGLQTK		profiling	Blood cancer	SILAC	IMAC	LTQ Orbitrap Velos mass spectrometer	['Present']	Treated(DMSO@MV4-11 cells)
28450419	CIT	S440	LGILGRSESVVSGLDSPAKTSSMEKKLLIKS	SESVVSGLDS(ph)PAK		profiling	Blood cancer	SILAC	IMAC	LTQ Orbitrap Velos mass spectrometer	['Present']	Treated(DMSO@MV4-11 cells)
28450419	CIT	S480	CHKMEQEMTRLHRRVSEVEAVLSQKEVELKA	RVS(ph)EVEAVLSQK		profiling	Blood cancer	SILAC	IMAC	LTQ Orbitrap Velos mass spectrometer	['Present']	Treated(DMSO@MV4-11 cells)
28450419	CIT	S1993	REKSPGRMLSTRRERSPGRLFEDSSRGRLPA	S(ph)PGRLFEDSSR		profiling	Blood cancer	SILAC	IMAC	LTQ Orbitrap Velos mass spectrometer	['Present']	Treated(DMSO@MV4-11 cells)
28450419	CIT	S433	GFSYSKALGILGRSESVVSGLDSPAKTSSME	SES(ph)VVSGLDSPAK		profiling	Blood cancer	SILAC	IMAC	LTQ Orbitrap Velos mass spectrometer	['Present']	Treated(DMSO@MV4-11 cells)
28450419	CIT	S1432	YATHFTEAFCRDKMNSPGLQTKEPSSSLHLE	MNS(ph)PGLQTK		profiling	Blood cancer	SILAC	IMAC	LTQ Orbitrap Velos mass spectrometer	['Present']	Treated(DMSO@SKM-1 cells)
28450419	CIT	S440	LGILGRSESVVSGLDSPAKTSSMEKKLLIKS	SESVVSGLDS(ph)PAK		profiling	Blood cancer	SILAC	IMAC	LTQ Orbitrap Velos mass spectrometer	['Present']	Treated(DMSO@SKM-1 cells)
28450419	CIT	S480	CHKMEQEMTRLHRRVSEVEAVLSQKEVELKA	RVS(ph)EVEAVLSQK		profiling	Blood cancer	SILAC	IMAC	LTQ Orbitrap Velos mass spectrometer	['Present']	Treated(DMSO@SKM-1 cells)
28450419	CIT	S1993	REKSPGRMLSTRRERSPGRLFEDSSRGRLPA	S(ph)PGRLFEDSSR		profiling	Blood cancer	SILAC	IMAC	LTQ Orbitrap Velos mass spectrometer	['Present']	Treated(DMSO@SKM-1 cells)
28450419	CIT	S433	GFSYSKALGILGRSESVVSGLDSPAKTSSME	SES(ph)VVSGLDSPAK		profiling	Blood cancer	SILAC	IMAC	LTQ Orbitrap Velos mass spectrometer	['Present']	Treated(DMSO@SKM-1 cells)
28674419	CIT	S1432	FCRDKMNSPGLQTKE			Profiling	HiRIEF	TMT	TiO2	Q-Exactive	['Present', 'Present', 'Present', 'Present', 'Present', 'Present']	Treated(Mitotic@Hela cells )
28674419	CIT	S440	SVVSGLDSPAKTSSM			Profiling	HiRIEF	TMT	TiO2	Q-Exactive	['Present', 'Present', 'Present', 'Present', 'Present', 'Present']	Treated(Mitotic@Hela cells )
28674419	CIT	S1343	PSSRRKESSTPEEFS			Profiling	HiRIEF	TMT	TiO2	Q-Exactive	['Present', 'Present', 'Present', 'Present', 'Present', 'Present']	Treated(Mitotic@Hela cells )
28674419	CIT	T2013	LPAGAVRTPLSQVNK			Profiling	HiRIEF	TMT	TiO2	Q-Exactive	['Present', 'Present', 'Present', 'Present', 'Present', 'Present']	Treated(Mitotic@Hela cells )
28674419	CIT	S480	TRLHRRVSEVEAVLS			Profiling	HiRIEF	TMT	TiO2	Q-Exactive	['Present', 'Present', 'Present', 'Present', 'Present', 'Present']	Treated(Mitotic@Hela cells )
28674419	CIT	Y1929	NKRGPPTYNEHITKR			Profiling	HiRIEF	TMT	TiO2	Q-Exactive	['Present', 'Present', 'Present', 'Present', 'Present', 'Present']	Treated(Mitotic@Hela cells )
28674419	CIT	S1582	DAKLLGNSLLKLEGD			Profiling	HiRIEF	TMT	TiO2	Q-Exactive	['Present', 'Present', 'Present', 'Present', 'Present', 'Present']	Treated(Mitotic@Hela cells )
28674419	CIT	S1971	TELRRDKSPGRPLER			Profiling	HiRIEF	TMT	TiO2	Q-Exactive	['Present', 'Present', 'Present', 'Present', 'Present', 'Present']	Treated(Mitotic@Hela cells )
28674419	CIT	S1322	AMSAIVRSPEHQPSA			Profiling	HiRIEF	TMT	TiO2	Q-Exactive	['Present', 'Present', 'Present', 'Present', 'Present', 'Present']	Treated(Mitotic@Hela cells )
28674419	CIT	T1345	SRRKESSTPEEFSRR			Profiling	HiRIEF	TMT	TiO2	Q-Exactive	['Present', 'Present', 'Present', 'Present', 'Present', 'Present']	Treated(Mitotic@Hela cells )
28674419	CIT	S1940	ITKRVASSPAPPEGP			Profiling	HiRIEF	TMT	TiO2	Q-Exactive	['Present', 'Present', 'Present', 'Present', 'Present', 'Present']	Treated(Mitotic@Hela cells )
28674419	CIT	S1432	FCRDKMNSPGLQTKE			Profiling	HiRIEF	TMT	TiO2	Q-Exactive	['Present', 'Present', 'Present', 'Present', 'Present', 'Present']	Treated(Pervanadate@Hela cells )
28674419	CIT	S440	SVVSGLDSPAKTSSM			Profiling	HiRIEF	TMT	TiO2	Q-Exactive	['Present', 'Present', 'Present', 'Present', 'Present', 'Present']	Treated(Pervanadate@Hela cells )
28674419	CIT	S1343	PSSRRKESSTPEEFS			Profiling	HiRIEF	TMT	TiO2	Q-Exactive	['Present', 'Present', 'Present', 'Present', 'Present', 'Present']	Treated(Pervanadate@Hela cells )
28674419	CIT	T2013	LPAGAVRTPLSQVNK			Profiling	HiRIEF	TMT	TiO2	Q-Exactive	['Present', 'Present', 'Present', 'Present', 'Present', 'Present']	Treated(Pervanadate@Hela cells )
28674419	CIT	S480	TRLHRRVSEVEAVLS			Profiling	HiRIEF	TMT	TiO2	Q-Exactive	['Present', 'Present', 'Present', 'Present', 'Present', 'Present']	Treated(Pervanadate@Hela cells )
28674419	CIT	Y1929	NKRGPPTYNEHITKR			Profiling	HiRIEF	TMT	TiO2	Q-Exactive	['Present', 'Present', 'Present', 'Present', 'Present', 'Present']	Treated(Pervanadate@Hela cells )
28674419	CIT	S1582	DAKLLGNSLLKLEGD			Profiling	HiRIEF	TMT	TiO2	Q-Exactive	['Present', 'Present', 'Present', 'Present', 'Present', 'Present']	Treated(Pervanadate@Hela cells )
28674419	CIT	S1971	TELRRDKSPGRPLER			Profiling	HiRIEF	TMT	TiO2	Q-Exactive	['Present', 'Present', 'Present', 'Present', 'Present', 'Present']	Treated(Pervanadate@Hela cells )
28674419	CIT	S1322	AMSAIVRSPEHQPSA			Profiling	HiRIEF	TMT	TiO2	Q-Exactive	['Present', 'Present', 'Present', 'Present', 'Present', 'Present']	Treated(Pervanadate@Hela cells )
28674419	CIT	T1345	SRRKESSTPEEFSRR			Profiling	HiRIEF	TMT	TiO2	Q-Exactive	['Present', 'Present', 'Present', 'Present', 'Present', 'Present']	Treated(Pervanadate@Hela cells )
28674419	CIT	S1940	ITKRVASSPAPPEGP			Profiling	HiRIEF	TMT	TiO2	Q-Exactive	['Present', 'Present', 'Present', 'Present', 'Present', 'Present']	Treated(Pervanadate@Hela cells )
28674419	CIT	S1432	FCRDKMNSPGLQTKE			Profiling	HiRIEF	TMT	TiO2	Q-Exactive	['Present', 'Present', 'Present', 'Present', 'Present', 'Present']	Untreated(Hela cells )
28674419	CIT	S440	SVVSGLDSPAKTSSM			Profiling	HiRIEF	TMT	TiO2	Q-Exactive	['Present', 'Present', 'Present', 'Present', 'Present', 'Present']	Untreated(Hela cells )
28674419	CIT	S1343	PSSRRKESSTPEEFS			Profiling	HiRIEF	TMT	TiO2	Q-Exactive	['Present', 'Present', 'Present', 'Present', 'Present', 'Present']	Untreated(Hela cells )
28674419	CIT	T2013	LPAGAVRTPLSQVNK			Profiling	HiRIEF	TMT	TiO2	Q-Exactive	['Present', 'Present', 'Present', 'Present', 'Present', 'Present']	Untreated(Hela cells )
28674419	CIT	S480	TRLHRRVSEVEAVLS			Profiling	HiRIEF	TMT	TiO2	Q-Exactive	['Present', 'Present', 'Present', 'Present', 'Present', 'Present']	Untreated(Hela cells )
28674419	CIT	Y1929	NKRGPPTYNEHITKR			Profiling	HiRIEF	TMT	TiO2	Q-Exactive	['Present', 'Present', 'Present', 'Present', 'Present', 'Present']	Untreated(Hela cells )
28674419	CIT	S1582	DAKLLGNSLLKLEGD			Profiling	HiRIEF	TMT	TiO2	Q-Exactive	['Present', 'Present', 'Present', 'Present', 'Present', 'Present']	Untreated(Hela cells )
28674419	CIT	S1971	TELRRDKSPGRPLER			Profiling	HiRIEF	TMT	TiO2	Q-Exactive	['Present', 'Present', 'Present', 'Present', 'Present', 'Present']	Untreated(Hela cells )
28674419	CIT	S1322	AMSAIVRSPEHQPSA			Profiling	HiRIEF	TMT	TiO2	Q-Exactive	['Present', 'Present', 'Present', 'Present', 'Present', 'Present']	Untreated(Hela cells )
28674419	CIT	T1345	SRRKESSTPEEFSRR			Profiling	HiRIEF	TMT	TiO2	Q-Exactive	['Present', 'Present', 'Present', 'Present', 'Present', 'Present']	Untreated(Hela cells )
28674419	CIT	S1940	ITKRVASSPAPPEGP			Profiling	HiRIEF	TMT	TiO2	Q-Exactive	['Present', 'Present', 'Present', 'Present', 'Present', 'Present']	Untreated(Hela cells )
28842319	CIT	S582	LVSARRRSDLYESEL		0.999999	Profiling	Rhabdoid cancer	SILAC	IMAC+TiO2	LTQ velos orbitrap + Q Exactive HF	['Present', 'Present', 'Present', 'Present']	Treated(Dasatinib@A204 cell line)
28842319	CIT	S480	TRLHRRVSEVEAVLS		1	Profiling	Rhabdoid cancer	SILAC	IMAC+TiO2	LTQ velos orbitrap + Q Exactive HF	['Present', 'Present', 'Present', 'Present']	Treated(Dasatinib@A204 cell line)
28842319	CIT	S1993	LSTRRERSPGRLFED		1	Profiling	Rhabdoid cancer	SILAC	IMAC+TiO2	LTQ velos orbitrap + Q Exactive HF	['Present', 'Present', 'Present', 'Present']	Treated(Dasatinib@A204 cell line)
28842319	CIT	S1971	TELRRDKSPGRPLER		1	Profiling	Rhabdoid cancer	SILAC	IMAC+TiO2	LTQ velos orbitrap + Q Exactive HF	['Present', 'Present', 'Present', 'Present']	Treated(Dasatinib@A204 cell line)
28842319	CIT	S1940	ITKRVASSPAPPEGP		0.751413	Profiling	Rhabdoid cancer	SILAC	IMAC+TiO2	LTQ velos orbitrap + Q Exactive HF	['Present', 'Present', 'Present', 'Present']	Treated(Dasatinib@A204 cell line)
28842319	CIT	S582	LVSARRRSDLYESEL		0.999999	Profiling	Rhabdoid cancer	SILAC	IMAC+TiO2	LTQ velos orbitrap + Q Exactive HF	['Present', 'Present', 'Present', 'Present']	Treated(Pazopanib@A204 cell line)
28842319	CIT	S529	EQARMEVSQEDDKAL		1	Profiling	Rhabdoid cancer	SILAC	IMAC+TiO2	LTQ velos orbitrap + Q Exactive HF	['Present', 'Present', 'Present', 'Present']	Treated(Pazopanib@A204 cell line)
28842319	CIT	S480	TRLHRRVSEVEAVLS		1	Profiling	Rhabdoid cancer	SILAC	IMAC+TiO2	LTQ velos orbitrap + Q Exactive HF	['Present', 'Present', 'Present', 'Present']	Treated(Pazopanib@A204 cell line)
28842319	CIT	S1993	LSTRRERSPGRLFED		1	Profiling	Rhabdoid cancer	SILAC	IMAC+TiO2	LTQ velos orbitrap + Q Exactive HF	['Present', 'Present', 'Present', 'Present']	Treated(Pazopanib@A204 cell line)
28842319	CIT	S1971	TELRRDKSPGRPLER		1	Profiling	Rhabdoid cancer	SILAC	IMAC+TiO2	LTQ velos orbitrap + Q Exactive HF	['Present', 'Present', 'Present', 'Present']	Treated(Pazopanib@A204 cell line)
28842319	CIT	S1940	ITKRVASSPAPPEGP		0.751413	Profiling	Rhabdoid cancer	SILAC	IMAC+TiO2	LTQ velos orbitrap + Q Exactive HF	['Present', 'Present', 'Present', 'Present']	Treated(Pazopanib@A204 cell line)
29083192	CIT	S1971	PHRYREGRTELRRDKSPGRPLEREKSPGRML	DKS(ph)PGRPLER	1	Profile	Fractionation-study	TMT	TiO2	LTQ Orbitrap Velos	[8023400.0, '-', '-', '-']	Condition(BRP-R1@HeLa cell line)
29083192	CIT	S1971	PHRYREGRTELRRDKSPGRPLEREKSPGRML	DKS(ph)PGRPLER	1	Profile	Fractionation-study	TMT	TiO2	LTQ Orbitrap Velos	[22759000.0, '-', '-', '-']	Condition(CSCX-R1@HeLa cell line)
29083192	CIT	S1993	REKSPGRMLSTRRERSPGRLFEDSSRGRLPA	ERS(ph)PGRLFEDSSR	1	Profile	Fractionation-study	TMT	TiO2	LTQ Orbitrap Velos	[3203300.0, '-', '-', '-']	Condition(CSCX-TiO2@HeLa cell line)
29083192	CIT	S1971	PHRYREGRTELRRDKSPGRPLEREKSPGRML	DKS(ph)PGRPLER	1	Profile	Fractionation-study	TMT	TiO2	LTQ Orbitrap Velos	[16045000.0, '-', '-', '-']	Condition(SAX-R1@HeLa cell line)
29083192	CIT	S1971	PHRYREGRTELRRDKSPGRPLEREKSPGRML	DKS(ph)PGRPLER	1	Profile	Fractionation-study	TMT	TiO2	LTQ Orbitrap Velos	[17686000.0, '-', '-', '-']	Condition(SAX-R2@HeLa cell line)
29083192	CIT	S440	LGILGRSESVVSGLDSPAKTSSMEKKLLIKS	SESVVSGLDS(ph)PAK	0.999953	Profile	Fractionation-study	TMT	TiO2	LTQ Orbitrap Velos	[1989600.0, '-', '-', '-']	Condition(SCX-R1@HeLa cell line)
29083192	CIT	S1971	PHRYREGRTELRRDKSPGRPLEREKSPGRML	DKS(ph)PGRPLER	1	Profile	Fractionation-study	TMT	TiO2	LTQ Orbitrap Velos	[800290.0, '-', '-', '-']	Condition(SCX-R2@HeLa cell line)
29154753	CIT	S440		SESVVSGLDS(ph)PAKTSSMEK	1	Profiling	Stimuli	SILAC	TiO2	Q-Exactive Plus	['Present', 'Present']	(Mitotic arrest@RPE-1 cell)
29154753	CIT	S1322		QQIAMSAIVRS(ph)PEHQPSAMSLLAPPSSR	1	Profiling	Stimuli	SILAC	TiO2	Q-Exactive Plus	['Present', 'Present']	(Mitotic arrest@RPE-1 cell)
29154753	CIT	S1322		S(ph)PEHQPSAMSLLAPPSSR	1	Profiling	Stimuli	SILAC	TiO2	Q-Exactive Plus	['Present', 'Present']	(Mitotic arrest@RPE-1 cell)
29154753	CIT	S480		RVS(ph)EVEAVLSQE	1	Profiling	Stimuli	SILAC	TiO2	Q-Exactive Plus	['Present', 'Present']	(Mitotic arrest@RPE-1 cell)
29154753	CIT	S1343		RKES(ph)STPEEFSRL	1	Profiling	Stimuli	SILAC	TiO2	Q-Exactive Plus	['Present', 'Present']	(Mitotic arrest@RPE-1 cell)
29154753	CIT	S1940		RVASS(ph)PAPPEGPSHPREPSTPHY	1	Profiling	Stimuli	SILAC	TiO2	Q-Exactive Plus	['Present', 'Present']	(Mitotic arrest@RPE-1 cell)
29154753	CIT	S582		RRS(ph)DLYESELE	1	Profiling	Stimuli	SILAC	TiO2	Q-Exactive Plus	['Present', 'Present']	(Mitotic arrest@RPE-1 cell)
29154753	CIT	S1993		RERS(ph)PGRLFEDSSG	1	Profiling	Stimuli	SILAC	TiO2	Q-Exactive Plus	['Present', 'Present']	(Mitotic arrest@RPE-1 cell)
29154753	CIT	S1993		ERS(ph)PGRLFEDSSG	1	Profiling	Stimuli	SILAC	TiO2	Q-Exactive Plus	['Present', 'Present']	(Mitotic arrest@RPE-1 cell)
29154753	CIT	S440		SESVVSGLDS(ph)PAKTSSMEKL	1	Profiling	Stimuli	SILAC	TiO2	Q-Exactive Plus	['Present', 'Present']	(Mitotic arrest@RPE-1 cell)
29154753	CIT	T2013		GRLPAGAVRT(ph)PLSQVNV	1	Profiling	Stimuli	SILAC	TiO2	Q-Exactive Plus	['Present', 'Present']	(Mitotic arrest@RPE-1 cell)
29154753	CIT	S440		SESVVSGLDS(ph)PAT	1	Profiling	Stimuli	SILAC	TiO2	Q-Exactive Plus	['Present', 'Present']	(Mitotic arrest@RPE-1 cell)
29154753	CIT	S1971		DKS(ph)PGRPLEE	1	Profiling	Stimuli	SILAC	TiO2	Q-Exactive Plus	['Present', 'Present']	(Mitotic arrest@RPE-1 cell)
29154753	CIT	S1432		MNS(ph)PGLQTE	1	Profiling	Stimuli	SILAC	TiO2	Q-Exactive Plus	['Present', 'Present']	(Mitotic arrest@RPE-1 cell)
29154753	CIT	S1940		RVASS(ph)PAPPEGPSHPE	1	Profiling	Stimuli	SILAC	TiO2	Q-Exactive Plus	['Present', 'Present']	(Mitotic arrest@RPE-1 cell)
29154753	CIT	S1971		RDKS(ph)PGRPLEE	1	Profiling	Stimuli	SILAC	TiO2	Q-Exactive Plus	['Present', 'Present']	(Mitotic arrest@RPE-1 cell)
29154753	CIT	S1432		DKMNS(ph)PGLQTE	1	Profiling	Stimuli	SILAC	TiO2	Q-Exactive Plus	['Present', 'Present']	(Mitotic arrest@RPE-1 cell)
29154753	CIT	S529		MEVS(ph)QEDDKALQLLHDIE	1	Profiling	Stimuli	SILAC	TiO2	Q-Exactive Plus	['Present', 'Present']	(Mitotic arrest@RPE-1 cell)
29154753	CIT	T1299		KAT(ph)DHPHPSTPATAQ	1	Profiling	Stimuli	SILAC	TiO2	Q-Exactive Plus	['Present', 'Present']	(Mitotic arrest@RPE-1 cell)
29414761	CIT	S1971	DKSPGRPLER	DKS(ph)PGRPLER		Profiling	Obesity	SILAC	TiO2	Orbitrap Q-Exactive HF	[5915800.0]	Treated(palmitate @HepG2 cells)
29414761	CIT	S1971	DKSPGRPLER	DKS(ph)PGRPLER		Profiling	Obesity	SILAC	TiO2	Orbitrap Q-Exactive HF	[11012000.0]	Treated(palmitate @HepG2 cells)
29414761	CIT	S1971	DKSPGRPLER	DKS(ph)PGRPLER		Profiling	Obesity	SILAC	TiO2	Orbitrap Q-Exactive HF	[21714000.0]	Treated(palmitate @HepG2 cells)
29414761	CIT	S1971	DKSPGRPLER	DKS(ph)PGRPLER		Profiling	Obesity	SILAC	TiO2	Orbitrap Q-Exactive HF	[19605000.0]	Treated(palmitate @HepG2 cells)
29414761	CIT	S1971	DKSPGRPLER	DKS(ph)PGRPLER		Profiling	Obesity	SILAC	TiO2	Orbitrap Q-Exactive HF	[22249000.0]	Treated(palmitate @HepG2 cells)
29414761	CIT	S1971	DKSPGRPLER	DKS(ph)PGRPLER		Profiling	Obesity	SILAC	TiO2	Orbitrap Q-Exactive HF	[27964000.0]	Treated(palmitate @HepG2 cells)
29414761	CIT	S1971	DKSPGRPLER	DKS(ph)PGRPLER		Profiling	Obesity	SILAC	TiO2	Orbitrap Q-Exactive HF	[25259000.0]	Treated(palmitate @HepG2 cells)
29414761	CIT	S1971	DKSPGRPLER	DKS(ph)PGRPLER		Profiling	Obesity	SILAC	TiO2	Orbitrap Q-Exactive HF	[17752000.0]	Treated(palmitate @HepG2 cells)
29414761	CIT	S1971	DKSPGRPLER	DKS(ph)PGRPLER		Profiling	Obesity	SILAC	TiO2	Orbitrap Q-Exactive HF	[23344000.0]	Treated(palmitate @HepG2 cells)
29414761	CIT	S1971	DKSPGRPLER	DKS(ph)PGRPLER		Profiling	Obesity	SILAC	TiO2	Orbitrap Q-Exactive HF	[21039000.0]	Treated(palmitate @HepG2 cells)
29414761	CIT	S1971	DKSPGRPLER	DKS(ph)PGRPLER		Profiling	Obesity	SILAC	TiO2	Orbitrap Q-Exactive HF	[9997600.0]	Treated(palmitate @HepG2 cells)
29414761	CIT	S1971	DKSPGRPLER	DKS(ph)PGRPLER		Profiling	Obesity	SILAC	TiO2	Orbitrap Q-Exactive HF	[38399000.0]	Treated(palmitate @HepG2 cells)
29414761	CIT	S1971	DKSPGRPLER	DKS(ph)PGRPLER		Profiling	Obesity	SILAC	TiO2	Orbitrap Q-Exactive HF	[19286000.0]	Treated(palmitate @HepG2 cells)
29414761	CIT	S1971	DKSPGRPLER	DKS(ph)PGRPLER		Profiling	Obesity	SILAC	TiO2	Orbitrap Q-Exactive HF	[8199100.0]	Treated(palmitate @HepG2 cells)
29414761	CIT	S1971	DKSPGRPLER	DKS(ph)PGRPLER		Profiling	Obesity	SILAC	TiO2	Orbitrap Q-Exactive HF	[18892000.0]	Treated(palmitate @HepG2 cells)
29414761	CIT	S1971	DKSPGRPLER	DKS(ph)PGRPLER		Profiling	Obesity	SILAC	TiO2	Orbitrap Q-Exactive HF	[69502000.0]	Treated(palmitate @HepG2 cells)
29414761	CIT	S1971	DKSPGRPLER	DKS(ph)PGRPLER		Profiling	Obesity	SILAC	TiO2	Orbitrap Q-Exactive HF	[49749000.0]	Treated(palmitate @HepG2 cells)
29414761	CIT	S1971	DKSPGRPLER	DKS(ph)PGRPLER		Profiling	Obesity	SILAC	TiO2	Orbitrap Q-Exactive HF	[41755000.0]	Treated(palmitate @HepG2 cells)
29414761	CIT	S1971	DKSPGRPLER	DKS(ph)PGRPLER		Profiling	Obesity	SILAC	TiO2	Orbitrap Q-Exactive HF	[42994000.0]	Treated(palmitate @HepG2 cells)
29414761	CIT	S1971	DKSPGRPLER	DKS(ph)PGRPLER		Profiling	Obesity	SILAC	TiO2	Orbitrap Q-Exactive HF	[51170000.0]	Treated(palmitate @HepG2 cells)
29414761	CIT	S1971	DKSPGRPLER	DKS(ph)PGRPLER		Profiling	Obesity	SILAC	TiO2	Orbitrap Q-Exactive HF	[18712000.0]	Treated(palmitate @HepG2 cells)
29414761	CIT	S1971	DKSPGRPLER	DKS(ph)PGRPLER		Profiling	Obesity	SILAC	TiO2	Orbitrap Q-Exactive HF	[20679000.0]	Treated(palmitate @HepG2 cells)
29414761	CIT	S1971	DKSPGRPLER	DKS(ph)PGRPLER		Profiling	Obesity	SILAC	TiO2	Orbitrap Q-Exactive HF	[21179000.0]	Treated(palmitate @HepG2 cells)
29414761	CIT	S1971	DKSPGRPLER	DKS(ph)PGRPLER		Profiling	Obesity	SILAC	TiO2	Orbitrap Q-Exactive HF	[32664000.0]	Treated(palmitate @HepG2 cells)
29414761	CIT	S1971	DKSPGRPLER	DKS(ph)PGRPLER		Profiling	Obesity	SILAC	TiO2	Orbitrap Q-Exactive HF	[20030000.0]	Treated(palmitate @HepG2 cells)
29414761	CIT	S1971	DKSPGRPLER	DKS(ph)PGRPLER		Profiling	Obesity	SILAC	TiO2	Orbitrap Q-Exactive HF	[43637000.0]	Treated(palmitate @HepG2 cells)
29414761	CIT	S1971	DKSPGRPLER	DKS(ph)PGRPLER		Profiling	Obesity	SILAC	TiO2	Orbitrap Q-Exactive HF	[17674000.0]	Treated(palmitate @HepG2 cells)
29414761	CIT	S1971	DKSPGRPLER	DKS(ph)PGRPLER		Profiling	Obesity	SILAC	TiO2	Orbitrap Q-Exactive HF	[33902000.0]	Treated(palmitate @HepG2 cells)
29414761	CIT	S1971	DKSPGRPLER	DKS(ph)PGRPLER		Profiling	Obesity	SILAC	TiO2	Orbitrap Q-Exactive HF	[10696000.0]	Treated(palmitate @HepG2 cells)
29414761	CIT	S1971	DKSPGRPLER	DKS(ph)PGRPLER		Profiling	Obesity	SILAC	TiO2	Orbitrap Q-Exactive HF	[9524800.0]	Untreated(HepG2 cells)
29414761	CIT	S1971	DKSPGRPLER	DKS(ph)PGRPLER		Profiling	Obesity	SILAC	TiO2	Orbitrap Q-Exactive HF	[17989000.0]	Untreated(HepG2 cells)
29414761	CIT	S1971	DKSPGRPLER	DKS(ph)PGRPLER		Profiling	Obesity	SILAC	TiO2	Orbitrap Q-Exactive HF	[36996000.0]	Untreated(HepG2 cells)
29414761	CIT	S1971	DKSPGRPLER	DKS(ph)PGRPLER		Profiling	Obesity	SILAC	TiO2	Orbitrap Q-Exactive HF	[31315000.0]	Untreated(HepG2 cells)
29414761	CIT	S1971	DKSPGRPLER	DKS(ph)PGRPLER		Profiling	Obesity	SILAC	TiO2	Orbitrap Q-Exactive HF	[20827000.0]	Untreated(HepG2 cells)
29414761	CIT	S1971	DKSPGRPLER	DKS(ph)PGRPLER		Profiling	Obesity	SILAC	TiO2	Orbitrap Q-Exactive HF	[41045000.0]	Untreated(HepG2 cells)
29414761	CIT	S1971	DKSPGRPLER	DKS(ph)PGRPLER		Profiling	Obesity	SILAC	TiO2	Orbitrap Q-Exactive HF	[37151000.0]	Untreated(HepG2 cells)
29414761	CIT	S1971	DKSPGRPLER	DKS(ph)PGRPLER		Profiling	Obesity	SILAC	TiO2	Orbitrap Q-Exactive HF	[22486000.0]	Untreated(HepG2 cells)
29414761	CIT	S1971	DKSPGRPLER	DKS(ph)PGRPLER		Profiling	Obesity	SILAC	TiO2	Orbitrap Q-Exactive HF	[29864000.0]	Untreated(HepG2 cells)
29414761	CIT	S1971	DKSPGRPLER	DKS(ph)PGRPLER		Profiling	Obesity	SILAC	TiO2	Orbitrap Q-Exactive HF	[31524000.0]	Untreated(HepG2 cells)
29414761	CIT	S1971	DKSPGRPLER	DKS(ph)PGRPLER		Profiling	Obesity	SILAC	TiO2	Orbitrap Q-Exactive HF	[15504000.0]	Untreated(HepG2 cells)
29414761	CIT	S1971	DKSPGRPLER	DKS(ph)PGRPLER		Profiling	Obesity	SILAC	TiO2	Orbitrap Q-Exactive HF	[43645000.0]	Untreated(HepG2 cells)
29414761	CIT	S1971	DKSPGRPLER	DKS(ph)PGRPLER		Profiling	Obesity	SILAC	TiO2	Orbitrap Q-Exactive HF	[27628000.0]	Untreated(HepG2 cells)
29414761	CIT	S1971	DKSPGRPLER	DKS(ph)PGRPLER		Profiling	Obesity	SILAC	TiO2	Orbitrap Q-Exactive HF	[11708000.0]	Untreated(HepG2 cells)
29414761	CIT	S1971	DKSPGRPLER	DKS(ph)PGRPLER		Profiling	Obesity	SILAC	TiO2	Orbitrap Q-Exactive HF	[33686000.0]	Untreated(HepG2 cells)
29414761	CIT	S1971	DKSPGRPLER	DKS(ph)PGRPLER		Profiling	Obesity	SILAC	TiO2	Orbitrap Q-Exactive HF	[95520000.0]	Untreated(HepG2 cells)
29414761	CIT	S1971	DKSPGRPLER	DKS(ph)PGRPLER		Profiling	Obesity	SILAC	TiO2	Orbitrap Q-Exactive HF	[72200000.0]	Untreated(HepG2 cells)
29414761	CIT	S1971	DKSPGRPLER	DKS(ph)PGRPLER		Profiling	Obesity	SILAC	TiO2	Orbitrap Q-Exactive HF	[57272000.0]	Untreated(HepG2 cells)
29414761	CIT	S1971	DKSPGRPLER	DKS(ph)PGRPLER		Profiling	Obesity	SILAC	TiO2	Orbitrap Q-Exactive HF	[72153000.0]	Untreated(HepG2 cells)
29414761	CIT	S1971	DKSPGRPLER	DKS(ph)PGRPLER		Profiling	Obesity	SILAC	TiO2	Orbitrap Q-Exactive HF	[84426000.0]	Untreated(HepG2 cells)
29414761	CIT	S1971	DKSPGRPLER	DKS(ph)PGRPLER		Profiling	Obesity	SILAC	TiO2	Orbitrap Q-Exactive HF	[35181000.0]	Untreated(HepG2 cells)
29414761	CIT	S1971	DKSPGRPLER	DKS(ph)PGRPLER		Profiling	Obesity	SILAC	TiO2	Orbitrap Q-Exactive HF	[32218000.0]	Untreated(HepG2 cells)
29414761	CIT	S1971	DKSPGRPLER	DKS(ph)PGRPLER		Profiling	Obesity	SILAC	TiO2	Orbitrap Q-Exactive HF	[17271000.0]	Untreated(HepG2 cells)
29414761	CIT	S1971	DKSPGRPLER	DKS(ph)PGRPLER		Profiling	Obesity	SILAC	TiO2	Orbitrap Q-Exactive HF	[60801000.0]	Untreated(HepG2 cells)
29414761	CIT	S1971	DKSPGRPLER	DKS(ph)PGRPLER		Profiling	Obesity	SILAC	TiO2	Orbitrap Q-Exactive HF	[35832000.0]	Untreated(HepG2 cells)
29414761	CIT	S1971	DKSPGRPLER	DKS(ph)PGRPLER		Profiling	Obesity	SILAC	TiO2	Orbitrap Q-Exactive HF	[75701000.0]	Untreated(HepG2 cells)
29414761	CIT	S1971	DKSPGRPLER	DKS(ph)PGRPLER		Profiling	Obesity	SILAC	TiO2	Orbitrap Q-Exactive HF	[25537000.0]	Untreated(HepG2 cells)
29414761	CIT	S1971	DKSPGRPLER	DKS(ph)PGRPLER		Profiling	Obesity	SILAC	TiO2	Orbitrap Q-Exactive HF	[29729000.0]	Untreated(HepG2 cells)
29414761	CIT	S1971	DKSPGRPLER	DKS(ph)PGRPLER		Profiling	Obesity	SILAC	TiO2	Orbitrap Q-Exactive HF	[15416000.0]	Untreated(HepG2 cells)
29523821	CIT	S44	LFFQGKPPFMTQQQMSPLSREGILDALFVLF	LNLFFQGKPPFMTQQQMS(ph)PLSR	0.936909	Profiling	Stimuli	SILAC	TiO2	Q Exactive or Q Exactive Plus	['Present', 'Present', 'Present', 'Present']	Treated(MK2/3/5 inhibitor(PF-3644022)+IR-UV@U2OS cells)
29523821	CIT	S44	LFFQGKPPFMTQQQMSPLSREGILDALFVLF	LNLFFQGKPPFMTQQQMS(ph)PLSR	0.869322	Profiling	Stimuli	SILAC	TiO2	Q Exactive or Q Exactive Plus	['Present', 'Present', 'Present', 'Present']	Treated(p38 inhibitor(SB203580)+IR-UV@U2OS cells)
29523821	CIT	S44	LFFQGKPPFMTQQQMSPLSREGILDALFVLF	LNLFFQGKPPFMTQQQMS(ph)PLSR	0.936909	Profiling	Stimuli	SILAC	TiO2	Q Exactive or Q Exactive Plus	['Present', 'Present', 'Present', 'Present']	Treated(p38 inhibitor(SB203580)+IR-UV@U2OS cells)
29523821	CIT	S44	LFFQGKPPFMTQQQMSPLSREGILDALFVLF	LNLFFQGKPPFMTQQQMS(ph)PLSR	0.869322	Profiling	Stimuli	SILAC	TiO2	Q Exactive or Q Exactive Plus	['Present', 'Present', 'Present', 'Present']	mock-treated(DMSO@U2OS cells)
29967110	CIT	S1971	PHRYREGRTELRRDKSPGRPLEREKSPGRML		1	Profiling	Lung Cancer	Label free	Fe3+-IMAC	Orbitrap Q-Exactive HF	[1.997881, 3.146996, 2.603254]	Control( DMSO (negative control) or 1 or 10 ÃŽÂ¼mol/L afatinib (cytotoxic concentration as positive control@PC9 cell line)
29967110	CIT	S1993	REKSPGRMLSTRRERSPGRLFEDSSRGRLPA		1	Profiling	Lung Cancer	Label free	Fe3+-IMAC	Orbitrap Q-Exactive HF	[-1.745298, -0.8287582]	Control( DMSO (negative control) or 1 or 10 ÃŽÂ¼mol/L afatinib (cytotoxic concentration as positive control@PC9 cell line)
29967110	CIT	S480	CHKMEQEMTRLHRRVSEVEAVLSQKEVELKA		1	Profiling	Lung Cancer	Label free	Fe3+-IMAC	Orbitrap Q-Exactive HF	[-0.2423592, -0.942524, -1.28002]	Control( DMSO (negative control) or 1 or 10 ÃŽÂ¼mol/L afatinib (cytotoxic concentration as positive control@PC9 cell line)
29967110	CIT	S1971	PHRYREGRTELRRDKSPGRPLEREKSPGRML		1	Profiling	Lung Cancer	Label free	Fe3+-IMAC	Orbitrap Q-Exactive HF	[2.017473, 3.330421, 2.807295]	Treated(10 nmol/L afatinib for 30 minutes@ PC9 cell line)
29967110	CIT	S1993	REKSPGRMLSTRRERSPGRLFEDSSRGRLPA		1	Profiling	Lung Cancer	Label free	Fe3+-IMAC	Orbitrap Q-Exactive HF	[0.5714417, 0.6030674, 0.271656]	Treated(10 nmol/L afatinib for 30 minutes@ PC9 cell line)
29967110	CIT	S480	CHKMEQEMTRLHRRVSEVEAVLSQKEVELKA		1	Profiling	Lung Cancer	Label free	Fe3+-IMAC	Orbitrap Q-Exactive HF	[-2.731474, -1.893793, -1.523033]	Treated(10 nmol/L afatinib for 30 minutes@ PC9 cell line)
29967110	CIT	S1971	PHRYREGRTELRRDKSPGRPLEREKSPGRML		1	Profiling	Lung Cancer	Label free	Fe3+-IMAC	Orbitrap Q-Exactive HF	[1.988831, 1.533825, 1.579493]	Treated(afatinib-2day interval@PC9 cell line)
29967110	CIT	S1993	REKSPGRMLSTRRERSPGRLFEDSSRGRLPA		1	Profiling	Lung Cancer	Label free	Fe3+-IMAC	Orbitrap Q-Exactive HF	[-2.53739, -1.01977]	Treated(afatinib-2day interval@PC9 cell line)
29967110	CIT	S480	CHKMEQEMTRLHRRVSEVEAVLSQKEVELKA		1	Profiling	Lung Cancer	Label free	Fe3+-IMAC	Orbitrap Q-Exactive HF	[-2.177027]	Treated(afatinib-2day interval@PC9 cell line)
29967110	CIT	S1971	PHRYREGRTELRRDKSPGRPLEREKSPGRML		1	Profiling	Lung Cancer	Label free	Fe3+-IMAC	Orbitrap Q-Exactive HF	[2.589239, 2.090755, 3.11158]	Treated(afatinib-5day interval@PC9 cell line)
29967110	CIT	S1993	REKSPGRMLSTRRERSPGRLFEDSSRGRLPA		1	Profiling	Lung Cancer	Label free	Fe3+-IMAC	Orbitrap Q-Exactive HF	[0.7975254, 0.02770042, -0.5944729]	Treated(afatinib-5day interval@PC9 cell line)
29967110	CIT	S480	CHKMEQEMTRLHRRVSEVEAVLSQKEVELKA		1	Profiling	Lung Cancer	Label free	Fe3+-IMAC	Orbitrap Q-Exactive HF	[-0.3449478, -0.9247303, -1.087713]	Treated(afatinib-5day interval@PC9 cell line)
30001349	CIT	S480	CHKMEQEMTRLHRRVSEVEAVLSQKEVELKA	RVS(ph)EVEAVLSQK		Profiling	T-Lymphoblast	SILAC	TiO2	Q Exactive	['Present', 'Present', 'Present']	Treated(VE-821@MOLT-4 cell line)
30001349	CIT	S1993	REKSPGRMLSTRRERSPGRLFEDSSRGRLPA	ERS(ph)PGRLFEDSSR		Profiling	T-Lymphoblast	SILAC	TiO2	Q Exactive	['Present', 'Present', 'Present']	Treated(VE-821@MOLT-4 cell line)
30001349	CIT	S1971	PHRYREGRTELRRDKSPGRPLEREKSPGRML	DKS(ph)PGRPLER		Profiling	T-Lymphoblast	SILAC	TiO2	Q Exactive	['Present', 'Present', 'Present']	Treated(VE-821@MOLT-4 cell line)
30001349	CIT	S1940	GPPTYNEHITKRVASSPAPPEGPSHPREPST	VASS(ph)PAPPEGPSHPR		Profiling	T-Lymphoblast	SILAC	TiO2	Q Exactive	['Present', 'Present', 'Present']	Treated(VE-821@MOLT-4 cell line)
30061712	CIT	S1971			1	Profiling	Colorectal Cancer	TMT	IMAC	Q Exactive	[0.6371555]	Untreated (2D cultured HCT116 spheroids-Rep 1)
30061712	CIT	S1993			1	Profiling	Colorectal Cancer	TMT	IMAC	Q Exactive	[1.516177]	Untreated (2D cultured HCT116 spheroids-Rep 1)
30061712	CIT	S480			1	Profiling	Colorectal Cancer	TMT	IMAC	Q Exactive	[-0.4789658]	Untreated (2D cultured HCT116 spheroids-Rep 1)
30061712	CIT	S440			0.847527	Profiling	Colorectal Cancer	TMT	IMAC	Q Exactive	[-2.873293]	Untreated (2D cultured HCT116 spheroids-Rep 1)
30061712	CIT	S1971			1	Profiling	Colorectal Cancer	TMT	IMAC	Q Exactive	[3.274686]	Untreated (2D cultured HCT116 spheroids-Rep 2)
30061712	CIT	S1993			1	Profiling	Colorectal Cancer	TMT	IMAC	Q Exactive	[1.496014]	Untreated (2D cultured HCT116 spheroids-Rep 2)
30061712	CIT	S1582			1	Profiling	Colorectal Cancer	TMT	IMAC	Q Exactive	[-3.202721]	Untreated (2D cultured HCT116 spheroids-Rep 2)
30061712	CIT	S582			1	Profiling	Colorectal Cancer	TMT	IMAC	Q Exactive	[-1.152706]	Untreated (2D cultured HCT116 spheroids-Rep 2)
30061712	CIT	S480			1	Profiling	Colorectal Cancer	TMT	IMAC	Q Exactive	[-1.210033]	Untreated (2D cultured HCT116 spheroids-Rep 2)
30061712	CIT	S1971			1	Profiling	Colorectal Cancer	TMT	IMAC	Q Exactive	[3.59811]	Untreated (2D cultured HCT116 spheroids-Rep 3)
30061712	CIT	S1993			1	Profiling	Colorectal Cancer	TMT	IMAC	Q Exactive	[1.36729]	Untreated (2D cultured HCT116 spheroids-Rep 3)
30061712	CIT	S1582			1	Profiling	Colorectal Cancer	TMT	IMAC	Q Exactive	[-3.206203]	Untreated (2D cultured HCT116 spheroids-Rep 3)
30061712	CIT	S582			0.999852	Profiling	Colorectal Cancer	TMT	IMAC	Q Exactive	[-1.579454]	Untreated (2D cultured HCT116 spheroids-Rep 3)
30061712	CIT	S480			1	Profiling	Colorectal Cancer	TMT	IMAC	Q Exactive	[-0.9844112]	Untreated (2D cultured HCT116 spheroids-Rep 3)
30061712	CIT	S1939			0.826057	Profiling	Colorectal Cancer	TMT	IMAC	Q Exactive	[-0.8535061]	Untreated (2D cultured HCT116 spheroids-Rep 3)
30061712	CIT	S1993			1	Profiling	Colorectal Cancer	TMT	IMAC	Q Exactive	[1.684197]	Untreated (2D cultured(Acetone)HCT116 spheroids-Rep 1)
30061712	CIT	S1971			1	Profiling	Colorectal Cancer	TMT	IMAC	Q Exactive	[1.53863]	Untreated (2D cultured(Acetone)HCT116 spheroids-Rep 2)
30061712	CIT	S1993			1	Profiling	Colorectal Cancer	TMT	IMAC	Q Exactive	[2.223656]	Untreated (2D cultured(Acetone)HCT116 spheroids-Rep 2)
30061712	CIT	S1939			0.787768	Profiling	Colorectal Cancer	TMT	IMAC	Q Exactive	[-2.72588]	Untreated (2D cultured(Acetone)HCT116 spheroids-Rep 2)
30061712	CIT	S1971			1	Profiling	Colorectal Cancer	TMT	IMAC	Q Exactive	[1.472568]	Untreated (2D cultured(Acetone)HCT116 spheroids-Rep 3)
30061712	CIT	S1993			0.999996	Profiling	Colorectal Cancer	TMT	IMAC	Q Exactive	[1.653111]	Untreated (2D cultured(Acetone)HCT116 spheroids-Rep 3)
30061712	CIT	S1971			1	Profiling	Colorectal Cancer	TMT	IMAC	Q Exactive	[0.7605858]	Untreated (3D cultured(Cell Recovery)HCT116 spheroids-Rep 1)
30061712	CIT	S1993			1	Profiling	Colorectal Cancer	TMT	IMAC	Q Exactive	[1.056382]	Untreated (3D cultured(Cell Recovery)HCT116 spheroids-Rep 1)
30061712	CIT	S1582			1	Profiling	Colorectal Cancer	TMT	IMAC	Q Exactive	[-2.554255]	Untreated (3D cultured(Cell Recovery)HCT116 spheroids-Rep 1)
30061712	CIT	S480			1	Profiling	Colorectal Cancer	TMT	IMAC	Q Exactive	[-1.935753]	Untreated (3D cultured(Cell Recovery)HCT116 spheroids-Rep 1)
30061712	CIT	S1971			1	Profiling	Colorectal Cancer	TMT	IMAC	Q Exactive	[3.498765]	Untreated (3D cultured(Cell Recovery)HCT116 spheroids-Rep 2)
30061712	CIT	S1993			1	Profiling	Colorectal Cancer	TMT	IMAC	Q Exactive	[2.661237]	Untreated (3D cultured(Cell Recovery)HCT116 spheroids-Rep 2)
30061712	CIT	S1971			1	Profiling	Colorectal Cancer	TMT	IMAC	Q Exactive	[2.5128]	Untreated (3D cultured(Cell Recovery)HCT116 spheroids-Rep 3)
30061712	CIT	S1993			1	Profiling	Colorectal Cancer	TMT	IMAC	Q Exactive	[2.118079]	Untreated (3D cultured(Cell Recovery)HCT116 spheroids-Rep 3)
30061712	CIT	S1582			1	Profiling	Colorectal Cancer	TMT	IMAC	Q Exactive	[-3.18935]	Untreated (3D cultured(Cell Recovery)HCT116 spheroids-Rep 3)
30061712	CIT	S480			1	Profiling	Colorectal Cancer	TMT	IMAC	Q Exactive	[-3.546516]	Untreated (3D cultured(Cell Recovery)HCT116 spheroids-Rep 3)
30061712	CIT	S1971			1	Profiling	Colorectal Cancer	TMT	IMAC	Q Exactive	[2.883533]	Untreated (3D cultured(Dispase)HCT116 spheroids-Rep 1)
30061712	CIT	S1993			1	Profiling	Colorectal Cancer	TMT	IMAC	Q Exactive	[1.540728]	Untreated (3D cultured(Dispase)HCT116 spheroids-Rep 1)
30061712	CIT	S1582			1	Profiling	Colorectal Cancer	TMT	IMAC	Q Exactive	[-2.510225]	Untreated (3D cultured(Dispase)HCT116 spheroids-Rep 1)
30061712	CIT	S480			1	Profiling	Colorectal Cancer	TMT	IMAC	Q Exactive	[-1.02899]	Untreated (3D cultured(Dispase)HCT116 spheroids-Rep 1)
30061712	CIT	S440			0.999777	Profiling	Colorectal Cancer	TMT	IMAC	Q Exactive	[0.7523766]	Untreated (3D cultured(Dispase)HCT116 spheroids-Rep 1)
30061712	CIT	S1993			0.999999	Profiling	Colorectal Cancer	TMT	IMAC	Q Exactive	[1.13012]	Untreated (3D cultured(Dispase)HCT116 spheroids-Rep 2)
30061712	CIT	S1582			1	Profiling	Colorectal Cancer	TMT	IMAC	Q Exactive	[-3.378368]	Untreated (3D cultured(Dispase)HCT116 spheroids-Rep 2)
30061712	CIT	S582			0.993992	Profiling	Colorectal Cancer	TMT	IMAC	Q Exactive	[-1.240566]	Untreated (3D cultured(Dispase)HCT116 spheroids-Rep 2)
30061712	CIT	S480			1	Profiling	Colorectal Cancer	TMT	IMAC	Q Exactive	[-0.5908184]	Untreated (3D cultured(Dispase)HCT116 spheroids-Rep 2)
30061712	CIT	S1971			1	Profiling	Colorectal Cancer	TMT	IMAC	Q Exactive	[2.718918]	Untreated (3D cultured(Dispase)HCT116 spheroids-Rep 3)
30061712	CIT	S1582			1	Profiling	Colorectal Cancer	TMT	IMAC	Q Exactive	[-4.209175]	Untreated (3D cultured(Dispase)HCT116 spheroids-Rep 3)
30061712	CIT	S480			1	Profiling	Colorectal Cancer	TMT	IMAC	Q Exactive	[-0.2370701]	Untreated (3D cultured(Dispase)HCT116 spheroids-Rep 3)
30061712	CIT	S433			0.99526	Profiling	Colorectal Cancer	TMT	IMAC	Q Exactive	[-1.243774]	Untreated (3D cultured(Dispase)HCT116 spheroids-Rep 3)
30177828	CIT	S1971	PHRYREGRTELRRDKSPGRPLEREKSPGRML	DKS(ph)PGRPLER	1	Profiling	Infection	Label free	EasyPhos	LTQ-Orbitrap XL + Orbitrap Q Exactive HF	[23.03]	(Mock infected(24h)@SK-N-BE2 cells)
30177828	CIT	S1971	PHRYREGRTELRRDKSPGRPLEREKSPGRML	DKS(ph)PGRPLER	1	Profiling	Infection	Label free	EasyPhos	LTQ-Orbitrap XL + Orbitrap Q Exactive HF	[23.27]	(Mock infected(48h)@SK-N-BE2 cells)
30177828	CIT	S1971	PHRYREGRTELRRDKSPGRPLEREKSPGRML	DKS(ph)PGRPLER	1	Profiling	Infection	Label free	EasyPhos	LTQ-Orbitrap XL + Orbitrap Q Exactive HF	[23.37]	(Mock infected(72h)@SK-N-BE2 cells)
30177828	CIT	S1971	PHRYREGRTELRRDKSPGRPLEREKSPGRML	DKS(ph)PGRPLER	1	Profiling	Infection	Label free	EasyPhos	LTQ-Orbitrap XL + Orbitrap Q Exactive HF	[23.14]	(ZIKV infected(24h)@SK-N-BE2 cells)
30177828	CIT	S1971	PHRYREGRTELRRDKSPGRPLEREKSPGRML	DKS(ph)PGRPLER	1	Profiling	Infection	Label free	EasyPhos	LTQ-Orbitrap XL + Orbitrap Q Exactive HF	[22.91]	(ZIKV infected(48h)@SK-N-BE2 cells)
30177828	CIT	S1971	PHRYREGRTELRRDKSPGRPLEREKSPGRML	DKS(ph)PGRPLER	1	Profiling	Infection	Label free	EasyPhos	LTQ-Orbitrap XL + Orbitrap Q Exactive HF	[22.53]	(ZIKV infected(72h)@SK-N-BE2 cells)
30459283	CIT	S480	RLHRRVSEVEAVL		1	Profiling	Neuroblastoma cancer	SILAC	TiO2	Q Exactive HF-X	['Present', 'Present']	Untreated(DMSO@NB1 cell line)
30459283	CIT	S480	RLHRRVSEVEAVL		1	Profiling	Neuroblastoma cancer	SILAC	TiO2	Q Exactive HF-X	['Present', 'Present']	treated(LDK378@NB1 cell line)
30459283	CIT	S480	RLHRRVSEVEAVL		1	Profiling	Neuroblastoma cancer	SILAC	TiO2	Q Exactive HF-X	['Present', 'Present']	treated(TAE684@NB1 cell line)
30459283	CIT	S480	RLHRRVSEVEAVL		1	Profiling	Neuroblastoma cancer	SILAC	TiO2	Q Exactive HF-X	['Present', 'Present']	treated(crizotinib@NB1 cell line)
30833379	CIT	S1971	PHRYREGRTELRRDKSPGRPLEREKSPGRML	DKS(ph)PGRPLER	1	profiling	cervix carcinoma	SILAC	Ti-IMAC	Q-Exactive HF-X	[0, 12346000, 0, 0]	Untreated(In-Solution@hela cells)
30833379	CIT	S1971	PHRYREGRTELRRDKSPGRPLEREKSPGRML	DKS(ph)PGRPLER	1	profiling	cervix carcinoma	SILAC	Ti-IMAC	Q-Exactive HF-X	[0, 30720000, 0, 0]	Untreated(PAC@hela cells )
30843680	CIT	S480	CHKMEQEMTRLHRRVSEVEAVLSQKEVELKA		1	Profiling	breast cancer	TMT	IMAC-Fe3+	Orbitrap fusion lumos tribrid	[0.117619, 0.553459, -0.281677, 0.367135]	Control(untreated@Human islet cells)
30843680	CIT	S440	LGILGRSESVVSGLDSPAKTSSMEKKLLIKS		1	Profiling	breast cancer	TMT	IMAC-Fe3+	Orbitrap fusion lumos tribrid	[0.0272977, 0.325242, -0.194294, 0.227546]	Control(untreated@Human islet cells)
30843680	CIT	S440	LGILGRSESVVSGLDSPAKTSSMEKKLLIKS		1	Profiling	breast cancer	TMT	IMAC-Fe3+	Orbitrap fusion lumos tribrid	[0.04462, -0.190233, 0.0974793, -0.16468]	Control(untreated@Human islet cells)
30843680	CIT	S1971	PHRYREGRTELRRDKSPGRPLEREKSPGRML		1	Profiling	breast cancer	TMT	IMAC-Fe3+	Orbitrap fusion lumos tribrid	[12.7281, 12.057, 12.606, 12.5859, 12.4862, 12.6065, 10.9301, 15.3092, 12.8148]	Treated(With boosting@AML cells)
30843680	CIT	S440	LGILGRSESVVSGLDSPAKTSSMEKKLLIKS		1	Profiling	breast cancer	TMT	IMAC-Fe3+	Orbitrap fusion lumos tribrid	[12.2156, 11.361, 12.2731, 12.0495, 11.3701, 12.1402, 11.4341, 13.56, 11.6533]	Treated(With boosting@AML cells)
30843680	CIT	S1971	PHRYREGRTELRRDKSPGRPLEREKSPGRML		1	Profiling	breast cancer	TMT	IMAC-Fe3+	Orbitrap fusion lumos tribrid	[-0.0560794]	Treated(cytokine@Human islet cells)
30843680	CIT	S480	CHKMEQEMTRLHRRVSEVEAVLSQKEVELKA		1	Profiling	breast cancer	TMT	IMAC-Fe3+	Orbitrap fusion lumos tribrid	[0.154634, -0.213698, -0.351806, 0.307895]	Treated(cytokine@Human islet cells)
30843680	CIT	S440	LGILGRSESVVSGLDSPAKTSSMEKKLLIKS		1	Profiling	breast cancer	TMT	IMAC-Fe3+	Orbitrap fusion lumos tribrid	[-0.00196314, -0.0269527, -0.665145, 0.0288029]	Treated(cytokine@Human islet cells)
30843680	CIT	S440	LGILGRSESVVSGLDSPAKTSSMEKKLLIKS		1	Profiling	breast cancer	TMT	IMAC-Fe3+	Orbitrap fusion lumos tribrid	[-0.0731344, -0.267685, 0.210814, 0.107585]	Treated(cytokine@Human islet cells)
30890564	CIT	S440	LGILGRSESVVSGLDSPAKTSSMEKKLLIKS	SESVVSGLDS(ph)PAK	0.99997	Profiling	Skin cancer	SILAC	TiO2	Q Exactive HF	[10973000]	Treated(A375 S @A375 cell line-Biological replicate 2)
31205498	CIT	S1993	ERSPGRLFEDSSR		1	Profiling	Pancreatic ductal carcinoma	label free	TiO2	Q Exactive	[18573055.028463, 20043997.229804]	Treated(gemcitabine-resistant@PANC1 cell line)
31205498	CIT	S1993	ERSPGRLFEDSSR		1	Profiling	Pancreatic ductal carcinoma	label free	TiO2	Q Exactive	[0, 24071362.0023965]	Treated(gemcitabine-sensitive@PANC1 cell line)
31205498	CIT	S440	SESVVSGLDSPAK		0.990719	Profiling	Pancreatic ductal carcinoma	label free	TiO2	Q Exactive	[0, 3802156.83663959]	Treated(gemcitabine-sensitive@PANC1 cell line)
31257184	CIT	S1971		DKS(ph)PGRPLER		profiling	Lung cancer	TMT	IMAC	QExactive Plus hybrid orbitrap	[92900, 93142, 'Yes', 'Yes']	Treated(CABO@H1155 cell line)
31257184	CIT	S480		RVS(ph)EVEAVLSQK		profiling	Lung cancer	TMT	IMAC	QExactive Plus hybrid orbitrap	[34117, 35035, 'Yes', 'Yes']	Treated(CABO@H1155 cell line)
31257184	CIT	S440		SESVVSGLDS(ph)PAKTSSMEK		profiling	Lung cancer	TMT	IMAC	QExactive Plus hybrid orbitrap	[131040, 141646, 'Yes', 'Yes']	Treated(CABO@H1155 cell line)
31257184	CIT	S1971		DKS(ph)PGRPLER		profiling	Lung cancer	TMT	IMAC	QExactive Plus hybrid orbitrap	[91651, 95030, 'Yes', 'Yes']	Treated(FORE@H1155 cell line)
31257184	CIT	S480		RVS(ph)EVEAVLSQK		profiling	Lung cancer	TMT	IMAC	QExactive Plus hybrid orbitrap	[35219, 33239, 'Yes', 'Yes']	Treated(FORE@H1155 cell line)
31257184	CIT	S440		SESVVSGLDS(ph)PAKTSSMEK		profiling	Lung cancer	TMT	IMAC	QExactive Plus hybrid orbitrap	[130229, 137445, 'Yes', 'Yes']	Treated(FORE@H1155 cell line)
31257184	CIT	S1971		DKS(ph)PGRPLER		profiling	Lung cancer	TMT	IMAC	QExactive Plus hybrid orbitrap	[90530, 90990, 'Yes', 'Yes']	Untreated(DMSO@H1155 cell line)
31697643	CIT	S480			1	Profiling	Esophageal Cancer	not mentioned	not mentioned	Orbitrap Fusion	[1.169, 1.171, 1.01]	Treated(DMSO@KYSE150 cells)
31697643	CIT	S480			1	Profiling	Esophageal Cancer	not mentioned	not mentioned	Orbitrap Fusion	[0.811, 1.105, 0.734]	Treated(DMSO@KYSE150 cells)
31859329	CIT	S1971	PHRYREGRTELRRDKSPGRPLEREKSPGRML	TELRRDKS(ph)PGRPLER	1	Profiling	Breast Cancer	TMT	IMAC(Fe-NTA)	Q Exactive Plus Hybrid Quadrupole-Orbitrap	[1.05721, 1.05183, 0.937404, 0.976626]	Treated(monacolin K(0.5mM)(24h)@MDA-MB-231 cells)
31859329	CIT	S1971	PHRYREGRTELRRDKSPGRPLEREKSPGRML	TELRRDKS(ph)PGRPLER	1	Profiling	Breast Cancer	TMT	IMAC(Fe-NTA)	Q Exactive Plus Hybrid Quadrupole-Orbitrap	[0.949756, 1.01728, 1.03409, 1.00447]	Treated(monacolin K(0.5mM)(30min)@MDA-MB-231 cells)
31859329	CIT	S1971	PHRYREGRTELRRDKSPGRPLEREKSPGRML	TELRRDKS(ph)PGRPLER	1	Profiling	Breast Cancer	TMT	IMAC(Fe-NTA)	Q Exactive Plus Hybrid Quadrupole-Orbitrap	[1.08469, 0.970626, 1.00006, 1.0532]	Treated(monacolin K(0.5mM)(6h)@MDA-MB-231 cells)
31859329	CIT	S1971	PHRYREGRTELRRDKSPGRPLEREKSPGRML	TELRRDKS(ph)PGRPLER	1	Profiling	Breast Cancer	TMT	IMAC(Fe-NTA)	Q Exactive Plus Hybrid Quadrupole-Orbitrap	[1.08887, 1.09545, 0.97244, 0.999714]	Treated(monacolin K(5mM)(24h)@MDA-MB-231 cells)
31859329	CIT	S1971	PHRYREGRTELRRDKSPGRPLEREKSPGRML	TELRRDKS(ph)PGRPLER	1	Profiling	Breast Cancer	TMT	IMAC(Fe-NTA)	Q Exactive Plus Hybrid Quadrupole-Orbitrap	[1.01155, 1.03308, 1.02101, 0.979366]	Treated(monacolin K(5mM)(30min)@MDA-MB-231 cells)
31859329	CIT	S1971	PHRYREGRTELRRDKSPGRPLEREKSPGRML	TELRRDKS(ph)PGRPLER	1	Profiling	Breast Cancer	TMT	IMAC(Fe-NTA)	Q Exactive Plus Hybrid Quadrupole-Orbitrap	[1.05106, 0.984592, 1.01408, 1.06198]	Treated(monacolin K(5mM)(6h)@MDA-MB-231 cells)
31994402	CIT	S1971	PHRYREGRTELRRDKSPGRPLEREKSPGRML	DKS(ph)PGRPLER	1	Profiling	Cancer-study	Label-free	TiO2	Q-Exactive HF	[8088666.667, 9913666.667, '-', '-']	Control(PCDH-empty vector@Huh7 cell line)
31994402	CIT	S1971	PHRYREGRTELRRDKSPGRPLEREKSPGRML	DKS(ph)PGRPLER	1	Profiling	Cancer-study	Label-free	TiO2	Q-Exactive HF	[9276666.667, 7238633.333, '-', '-']	Treated(PIM@Huh7 cell line)
32071147	CIT	Y1929	GPPTYNEHITK	GPPTY(ph)NEHITK		Profiling	T-Cell lymphoblastic	TMT	pTyr-1000	Orbitrap Fusion Lumos Tribrid	[3073000.0]	Treatment(Pervanadate@Jurkat T cells (clone E6-1) cell line)
32241914	CIT	S1322		S(ph)PEHQPSAMSLLAPPSSR		Profiling	Breast cancer	Label free	Enrichment (no details)	Q Exactive Plus	[4597.050781, 2647.971191, 5253.907715]	0mins(CCL2 at a concentration (100 nm)@FlpIn-HEK293T-CCR2 cells)
32241914	CIT	S1322		S(ph)PEHQPSAMSLLAPPSSR		Profiling	Breast cancer	Label free	Enrichment (no details)	Q Exactive Plus	[53498.27734, 42647.30469, 41747.84766]	0mins(CCL2 at a concentration (100 nm)@FlpIn-HEK293T-CCR2 cells)
32241914	CIT	S1322		S(ph)PEHQPSAMSLLAPPSSR		Profiling	Breast cancer	Label free	Enrichment (no details)	Q Exactive Plus	[0.0, 4445.231934, 5556.621582]	12 mins(CCL2 at a concentration (100 nm)@FlpIn-HEK293T-CCR2 cells)
32241914	CIT	S1322		S(ph)PEHQPSAMSLLAPPSSR		Profiling	Breast cancer	Label free	Enrichment (no details)	Q Exactive Plus	[41626.32422, 53207.07813, 49553.22656]	12 mins(CCL2 at a concentration (100 nm)@FlpIn-HEK293T-CCR2 cells)
32241914	CIT	S1322		S(ph)PEHQPSAMSLLAPPSSR		Profiling	Breast cancer	Label free	Enrichment (no details)	Q Exactive Plus	[11458.07324, 0.0, 556.5755005]	25 mins(CCL2 at a concentration (100 nm)@FlpIn-HEK293T-CCR2 cells)
32241914	CIT	S1322		S(ph)PEHQPSAMSLLAPPSSR		Profiling	Breast cancer	Label free	Enrichment (no details)	Q Exactive Plus	[45484.62109, 41974.62109, 41432.26172]	25 mins(CCL2 at a concentration (100 nm)@FlpIn-HEK293T-CCR2 cells)
32241914	CIT	S1322		S(ph)PEHQPSAMSLLAPPSSR		Profiling	Breast cancer	Label free	Enrichment (no details)	Q Exactive Plus	[3061.623535, 2446.440186, 5784.911621]	3 mins(CCL2 at a concentration (100 nm)@FlpIn-HEK293T-CCR2 cells)
32241914	CIT	S1322		S(ph)PEHQPSAMSLLAPPSSR		Profiling	Breast cancer	Label free	Enrichment (no details)	Q Exactive Plus	[42088.09375, 38548.33984, 62788.66797]	3 mins(CCL2 at a concentration (100 nm)@FlpIn-HEK293T-CCR2 cells)
32241914	CIT	S1322		S(ph)PEHQPSAMSLLAPPSSR		Profiling	Breast cancer	Label free	Enrichment (no details)	Q Exactive Plus	[39756.18359, 25673.87891, 48335.71875]	6 mins(CCL2 at a concentration (100 nm)@FlpIn-HEK293T-CCR2 cells)
32241914	CIT	S1322		S(ph)PEHQPSAMSLLAPPSSR		Profiling	Breast cancer	Label free	Enrichment (no details)	Q Exactive Plus	[4492.474609, 2555.533691, 0.0]	60mins(CCL2 at a concentration (100 nm)@FlpIn-HEK293T-CCR2 cells)
32241914	CIT	S1322		S(ph)PEHQPSAMSLLAPPSSR		Profiling	Breast cancer	Label free	Enrichment (no details)	Q Exactive Plus	[42010.49609, 44541.91406, 57148.62891]	60mins(CCL2 at a concentration (100 nm)@FlpIn-HEK293T-CCR2 cells)
32241914	CIT	S1322		S(ph)PEHQPSAMSLLAPPSSR		Profiling	Breast cancer	Label free	Enrichment (no details)	Q Exactive Plus	[0.0, 0.0, 7930.942383]	90 seconds(CCL2 at a concentration (100 nm)@FlpIn-HEK293T-CCR2 cells)
32241914	CIT	S1322		S(ph)PEHQPSAMSLLAPPSSR		Profiling	Breast cancer	Label free	Enrichment (no details)	Q Exactive Plus	[35974.15234, 24225.52734, 35591.53516]	90 seconds(CCL2 at a concentration (100 nm)@FlpIn-HEK293T-CCR2 cells)
32314919	CIT	S1971	PHRYREGRTELRRDKSPGRPLEREKSPGRML	DKS(ph)PGRPLER	1	Profiling	Inhibitors of checkpoint kinase 1 (CHK1)	SILAC	TiO2	Orbitrap Elite MS	[12252000.0]	Treated(2 mM HU+SCH 900776-chromatin fraction 1 @HEK293A cell)
32314919	CIT	S1971	PHRYREGRTELRRDKSPGRPLEREKSPGRML	DKS(ph)PGRPLER	1	Profiling	Inhibitors of checkpoint kinase 1 (CHK1)	SILAC	TiO2	Orbitrap Elite MS	[14354000.0]	Untreated(2 mM HU-chromatin fraction 1 @HEK293A cell)
32461304	CIT	S480		RVS(ph)EVEAVLSQK		Profiling	Postrate-cancer	Label-free	TiO2	Q-Exactive	[-1.477866848, 0.9736476112]	Control(22Rv1 cell line)
32461304	CIT	S440		SESVVSGLDS(ph)PAK		Profiling	Postrate-cancer	Label-free	TiO2	Q-Exactive	[0.9586367699, 0.8352370331]	Control(22Rv1 cell line)
32461304	CIT	S480		RVS(ph)EVEAVLSQK		Profiling	Postrate-cancer	Label-free	TiO2	Q-Exactive	[-0.9198994288, 0.6157764383]	Control(C4-2 cell line)
32461304	CIT	S440		SESVVSGLDS(ph)PAK		Profiling	Postrate-cancer	Label-free	TiO2	Q-Exactive	[0.2159281891, 0.1510448132]	Control(C4-2 cell line)
32461304	CIT	S480		RVS(ph)EVEAVLSQK		Profiling	Postrate-cancer	Label-free	TiO2	Q-Exactive	[-0.967862217, 1.027545676]	Control(DU145 cell line)
32461304	CIT	S440		SESVVSGLDS(ph)PAK		Profiling	Postrate-cancer	Label-free	TiO2	Q-Exactive	[0.2045102113, 0.2459323384]	Control(DU145 cell line)
32461304	CIT	S480		RVS(ph)EVEAVLSQK		Profiling	Postrate-cancer	Label-free	TiO2	Q-Exactive	[1.187994297, 1.106424566]	Control(EF-1 cell line)
32461304	CIT	S440		SESVVSGLDS(ph)PAK		Profiling	Postrate-cancer	Label-free	TiO2	Q-Exactive	[0.9662174905, 1.061819808]	Control(EF-1 cell line)
32461304	CIT	S480		RVS(ph)EVEAVLSQK		Profiling	Postrate-cancer	Label-free	TiO2	Q-Exactive	[0.647738472, -1.950128937]	Control(LNCaP cell line)
32461304	CIT	S440		SESVVSGLDS(ph)PAK		Profiling	Postrate-cancer	Label-free	TiO2	Q-Exactive	[0.1879374936, 0.0747082311]	Control(LNCaP cell line)
32461304	CIT	S480		RVS(ph)EVEAVLSQK		Profiling	Postrate-cancer	Label-free	TiO2	Q-Exactive	[0.3748208139]	Control(NCI-H660 cell line)
32461304	CIT	S440		SESVVSGLDS(ph)PAK		Profiling	Postrate-cancer	Label-free	TiO2	Q-Exactive	[0.5139340213]	Control(NCI-H660 cell line)
32461304	CIT	S480		RVS(ph)EVEAVLSQK		Profiling	Postrate-cancer	Label-free	TiO2	Q-Exactive	[0.6975540902, -0.1475570058]	Control(PARCB-1cell line)
32461304	CIT	S440		SESVVSGLDS(ph)PAK		Profiling	Postrate-cancer	Label-free	TiO2	Q-Exactive	[-0.0529840147, -0.04468981684]	Control(PARCB-1cell line)
32461304	CIT	S480		RVS(ph)EVEAVLSQK		Profiling	Postrate-cancer	Label-free	TiO2	Q-Exactive	[0.2406400238, 0.3812949959]	Control(PARCB-2 cell line)
32461304	CIT	S440		SESVVSGLDS(ph)PAK		Profiling	Postrate-cancer	Label-free	TiO2	Q-Exactive	[0.3823734689, 0.3329703155]	Control(PARCB-2 cell line)
32461304	CIT	S480		RVS(ph)EVEAVLSQK		Profiling	Postrate-cancer	Label-free	TiO2	Q-Exactive	[-0.8393128855, -1.196517251]	Control(PARCB-3 cell line)
32461304	CIT	S440		SESVVSGLDS(ph)PAK		Profiling	Postrate-cancer	Label-free	TiO2	Q-Exactive	[0.1307983001, 0.09947816429]	Control(PARCB-3 cell line)
32461304	CIT	S480		RVS(ph)EVEAVLSQK		Profiling	Postrate-cancer	Label-free	TiO2	Q-Exactive	[-0.9316766686, 0.4708254559]	Control(PARCB-5 cell line)
32461304	CIT	S440		SESVVSGLDS(ph)PAK		Profiling	Postrate-cancer	Label-free	TiO2	Q-Exactive	[0.08736475571, -0.03283583423]	Control(PARCB-5 cell line)
32461304	CIT	S480		RVS(ph)EVEAVLSQK		Profiling	Postrate-cancer	Label-free	TiO2	Q-Exactive	[1.242899571, 1.311960989]	Control(PC3 cell line)
32461304	CIT	S440		SESVVSGLDS(ph)PAK		Profiling	Postrate-cancer	Label-free	TiO2	Q-Exactive	[0.2741145075, 0.3257513888]	Control(PC3 cell line)
32461304	CIT	S480		RVS(ph)EVEAVLSQK		Profiling	Postrate-cancer	Label-free	TiO2	Q-Exactive	[-0.9799157437, 0.6360929763]	Control(VCaP cell line)
32461304	CIT	S440		SESVVSGLDS(ph)PAK		Profiling	Postrate-cancer	Label-free	TiO2	Q-Exactive	[-2.496750386, 0.3472181088]	Control(VCaP cell line)
32501498	CIT	S480	CHKMEQEMTRLHRRVSEVEAVLSQKEVELKA		1	Profiling	Polo-like kinase 4 (PLK4) Kinase analysis	SILAC	TiO2	Orbitrap Fusion Tribrid	[55857000.0]	Treated(heavy labeled-FLAG G95R PLK4 Tetracycline + MG132 @U2OS T-REx parental Flp-In cell line)
32501498	CIT	S480	CHKMEQEMTRLHRRVSEVEAVLSQKEVELKA		1	Profiling	Polo-like kinase 4 (PLK4) Kinase analysis	SILAC	TiO2	Orbitrap Fusion Tribrid	[55086000.0]	Untreated(light labeled-FLAG G95R PLK4 Tetracycline + DMSO @U2OS T-REx parental Flp-In cell line)
32517296	CIT	S440	LGILGRSESVVSGLDSPAKTSSMEKKLLIKS	None		Profiling	Lung cancer	formaldehyde-H2/D2	TiO2	LTQ-Orbitrap XL hybrid	['Present', 'Present ', 'Present ', 'Present ', 'Present ', 'Present ']	Untreated(Static@lung cancer cell line A549)
32517296	CIT	S440	LGILGRSESVVSGLDSPAKTSSMEKKLLIKS	None		Profiling	Lung cancer	formaldehyde-H2/D2	TiO2	LTQ-Orbitrap XL hybrid	['Present', 'Present ', 'Present ', 'Present ', 'Present ', 'Present ']	Untreated(Stretch 15 min @ lung fibroblast line IMR-90)
32517296	CIT	S440	LGILGRSESVVSGLDSPAKTSSMEKKLLIKS	None		Profiling	Lung cancer	formaldehyde-H2/D2	TiO2	LTQ-Orbitrap XL hybrid	['Present', 'Present ', 'Present ', 'Present ', 'Present ', 'Present ']	Untreated(Stretch 24 min @lung cancer cell line A549)
32517296	CIT	S440	LGILGRSESVVSGLDSPAKTSSMEKKLLIKS	None		Profiling	Lung cancer	formaldehyde-H2/D2	TiO2	LTQ-Orbitrap XL hybrid	['Present', 'Present ', 'Present ', 'Present ', 'Present ', 'Present ']	Untreated(Stretch 30 min @lung cancer cell line A549)
32517296	CIT	S440	LGILGRSESVVSGLDSPAKTSSMEKKLLIKS	None		Profiling	Lung cancer	formaldehyde-H2/D2	TiO2	LTQ-Orbitrap XL hybrid	['Present', 'Present ', 'Present ', 'Present ', 'Present ', 'Present ']	Untreated(Stretch 60 min @lung cancer cell line A549)
32681075	CIT	S1971		DKS(ph)PGRPLER	1	Profiling	Breast cancer	SILAC	TiO2 + pY100	Orbitrap Fusion	['Present ', 'present ', 'Present', 'Present ']	Treated(GAS6- 10 min@Hs578T cell line)
32681075	CIT	S1971		DKS(ph)PGRPLER	1	Profiling	Breast cancer	SILAC	TiO2 + pY100	Orbitrap Fusion	['Present ', 'present ', 'Present', 'Present ']	Treated(GAS6- 20 min@Hs578T cell line)
32681075	CIT	S1971		DKS(ph)PGRPLER	1	Profiling	Breast cancer	SILAC	TiO2 + pY100	Orbitrap Fusion	['Present ', 'present ', 'Present', 'Present ']	Treated(GAS6- 5 min@Hs578T cell line)
32681075	CIT	S1971		DKS(ph)PGRPLER	1	Profiling	Breast cancer	SILAC	TiO2 + pY100	Orbitrap Fusion	['Present ', 'present ', 'Present', 'Present ']	Untreated(@Hs578T cell line)
32859902	CIT	S1993	REKSPGRMLSTRRERSPGRLFEDSSRGRLPA		1	Profiling	Infection	Label free	IMAC	Orbitrap Fusion or Q Exactive Plus	[-0.6901665, -0.7971973]	(CVB3 infection(10h)@HeLa R19 cells)
32859902	CIT	S1993	REKSPGRMLSTRRERSPGRLFEDSSRGRLPA		1	Profiling	Infection	Label free	IMAC	Orbitrap Fusion or Q Exactive Plus	[0.1851311, 0.8903465, 0.4555435, 2.029011]	(CVB3 infection(2h)@HeLa R19 cells)
32859902	CIT	S1971	PHRYREGRTELRRDKSPGRPLEREKSPGRML		1	Profiling	Infection	Label free	IMAC	Orbitrap Fusion or Q Exactive Plus	[-1.052046, 0.1298428, 0.9038792]	(CVB3 infection(2h)@HeLa R19 cells)
32859902	CIT	S1993	REKSPGRMLSTRRERSPGRLFEDSSRGRLPA		1	Profiling	Infection	Label free	IMAC	Orbitrap Fusion or Q Exactive Plus	[1.697161, 1.771173, 0.958353, 2.089598]	(CVB3 infection(4h)@HeLa R19 cells)
32859902	CIT	S1971	PHRYREGRTELRRDKSPGRPLEREKSPGRML		1	Profiling	Infection	Label free	IMAC	Orbitrap Fusion or Q Exactive Plus	[-0.1206417, -0.1465607, 0.7927666]	(CVB3 infection(4h)@HeLa R19 cells)
32859902	CIT	S1993	REKSPGRMLSTRRERSPGRLFEDSSRGRLPA		1	Profiling	Infection	Label free	IMAC	Orbitrap Fusion or Q Exactive Plus	[1.200274, 0.170269, 0.7603455, 1.465345]	(CVB3 infection(6h)@HeLa R19 cells)
32859902	CIT	S1971	PHRYREGRTELRRDKSPGRPLEREKSPGRML		1	Profiling	Infection	Label free	IMAC	Orbitrap Fusion or Q Exactive Plus	[-1.725016]	(CVB3 infection(6h)@HeLa R19 cells)
32859902	CIT	S1993	REKSPGRMLSTRRERSPGRLFEDSSRGRLPA		1	Profiling	Infection	Label free	IMAC	Orbitrap Fusion or Q Exactive Plus	[-1.131493, 0.5491962, 1.39842, 1.454676]	(CVB3 infection(8h)@HeLa R19 cells)
32859902	CIT	S1971	PHRYREGRTELRRDKSPGRPLEREKSPGRML		1	Profiling	Infection	Label free	IMAC	Orbitrap Fusion or Q Exactive Plus	[-2.734726]	(CVB3 infection(8h)@HeLa R19 cells)
32859902	CIT	S1993	REKSPGRMLSTRRERSPGRLFEDSSRGRLPA		1	Profiling	Infection	Label free	IMAC	Orbitrap Fusion or Q Exactive Plus	[-0.5625114, 1.02709, 1.182835, 2.013691]	(mock infected(0h)@HeLa R19 cells)
32859902	CIT	S1971	PHRYREGRTELRRDKSPGRPLEREKSPGRML		1	Profiling	Infection	Label free	IMAC	Orbitrap Fusion or Q Exactive Plus	[-1.760683, -0.5620518, 0.03463364, 0.6679306]	(mock infected(0h)@HeLa R19 cells)
32859902	CIT	S1993	REKSPGRMLSTRRERSPGRLFEDSSRGRLPA		1	Profiling	Infection	Label free	IMAC	Orbitrap Fusion or Q Exactive Plus	[1.207474, -0.5099354, 2.05858, 1.659807]	(mock infected(10h)@HeLa R19 cells)
32859902	CIT	S1971	PHRYREGRTELRRDKSPGRPLEREKSPGRML		1	Profiling	Infection	Label free	IMAC	Orbitrap Fusion or Q Exactive Plus	[0.9542084, 0.8250923, -0.3677711]	(mock infected(10h)@HeLa R19 cells)
33357429	CIT	S440	LGILGRSESVVSGLDSPAKTSSMEKKLLIKS	SESVVSGLDS(ph)PAK	0.999817	Profiling	Cytokine stimulation	SILAC	Ti-IMAC	Q Exactive Plus	[12289000.0, 9364200.0, 9002900.0]	(Unstimulated@Th-1 cells)
33357429	CIT	S440	LGILGRSESVVSGLDSPAKTSSMEKKLLIKS	SESVVSGLDS(ph)PAK	0.999817	Profiling	Cytokine stimulation	SILAC	Ti-IMAC	Q Exactive Plus	[17817000.0, 11273000.0, 13304000.0]	HyIL6 stimulated@Th-1 cells
33357429	CIT	S440	LGILGRSESVVSGLDSPAKTSSMEKKLLIKS	SESVVSGLDS(ph)PAK	0.999817	Profiling	Cytokine stimulation	SILAC	Ti-IMAC	Q Exactive Plus	[11828000.0, 9678800.0, 11285000.0]	HyIL6+MSC stimulated@Th-1 cells
33619172	CIT	S1940	GPPTYNEHITKRVASSPAPPEGPSHPREPST	VASS(ph)PAPPEGPSHPR	0.870946	Profile	Signalling-study	TMT	IMAC	Q Exactive HF-X	[7.38798935232113, 7.38401789430892, 7.54896855677376, '-']	Treated(Temporal-24H-ARS-1620@H358 cell line)
33619172	CIT	S1993	REKSPGRMLSTRRERSPGRLFEDSSRGRLPA	ERS(ph)PGRLFEDSSR	0.999999	Profile	Signalling-study	TMT	IMAC	Q Exactive HF-X	[12.7172347362365, 12.5781790822039, 12.5114192875567, '-']	Treated(Temporal-24H-ARS-1620@H358 cell line)
33619172	CIT	S1432	YATHFTEAFCRDKMNSPGLQTKEPSSSLHLE	DKMNS(ph)PGLQTK	0.999999	Profile	Signalling-study	TMT	IMAC	Q Exactive HF-X	[9.56102220105798, 9.97851393439791, 9.81165061551537, '-']	Treated(Temporal-24H-ARS-1620@H358 cell line)
33619172	CIT	S1940	GPPTYNEHITKRVASSPAPPEGPSHPREPST	VASS(ph)PAPPEGPSHPR	0.870946	Profile	Signalling-study	TMT	IMAC	Q Exactive HF-X	[10.0404465460485, 10.8011203838929, 10.4272152878287, '-']	Treated(Temporal-24H-ARS1620@Calu1 cell line)
33619172	CIT	S1993	REKSPGRMLSTRRERSPGRLFEDSSRGRLPA	ERS(ph)PGRLFEDSSR	0.999999	Profile	Signalling-study	TMT	IMAC	Q Exactive HF-X	[12.1527818938432, 12.3429817468677, 12.4413610483203, '-']	Treated(Temporal-24H-ARS1620@Calu1 cell line)
33619172	CIT	S1432	YATHFTEAFCRDKMNSPGLQTKEPSSSLHLE	DKMNS(ph)PGLQTK	0.999999	Profile	Signalling-study	TMT	IMAC	Q Exactive HF-X	[9.94304813389427, 9.67454375225933, 10.1512620831249, '-']	Treated(Temporal-24H-ARS1620@Calu1 cell line)
33619172	CIT	S1940	GPPTYNEHITKRVASSPAPPEGPSHPREPST	VASS(ph)PAPPEGPSHPR	0.870946	Profile	Signalling-study	TMT	IMAC	Q Exactive HF-X	[7.46895084343428, 7.34735740292725, 7.35136563294963, '-']	Treated(Temporal-6H-ARS-1620@H358 cell line)
33619172	CIT	S1993	REKSPGRMLSTRRERSPGRLFEDSSRGRLPA	ERS(ph)PGRLFEDSSR	0.999999	Profile	Signalling-study	TMT	IMAC	Q Exactive HF-X	[12.3780199474165, 12.6691326785674, 12.7488309505754, '-']	Treated(Temporal-6H-ARS-1620@H358 cell line)
33619172	CIT	S1432	YATHFTEAFCRDKMNSPGLQTKEPSSSLHLE	DKMNS(ph)PGLQTK	0.999999	Profile	Signalling-study	TMT	IMAC	Q Exactive HF-X	[10.2426011420012, 9.93492619955665, 9.74084476832428, '-']	Treated(Temporal-6H-ARS-1620@H358 cell line)
33619172	CIT	S1940	GPPTYNEHITKRVASSPAPPEGPSHPREPST	VASS(ph)PAPPEGPSHPR	0.870946	Profile	Signalling-study	TMT	IMAC	Q Exactive HF-X	[9.97759567933432, 9.75351165155127, 10.0342240511347, '-']	Treated(Temporal-6H-ARS1620@Calu1 cell line)
33619172	CIT	S1993	REKSPGRMLSTRRERSPGRLFEDSSRGRLPA	ERS(ph)PGRLFEDSSR	0.999999	Profile	Signalling-study	TMT	IMAC	Q Exactive HF-X	[12.7408894538596, 12.8280630459492, 12.7768607112418, '-']	Treated(Temporal-6H-ARS1620@Calu1 cell line)
33619172	CIT	S1432	YATHFTEAFCRDKMNSPGLQTKEPSSSLHLE	DKMNS(ph)PGLQTK	0.999999	Profile	Signalling-study	TMT	IMAC	Q Exactive HF-X	[10.6116396824195, 10.2656363403992, 10.0487561362843, '-']	Treated(Temporal-6H-ARS1620@Calu1 cell line)
33619172	CIT	S1940	GPPTYNEHITKRVASSPAPPEGPSHPREPST	VASS(ph)PAPPEGPSHPR	0.870946	Profile	Signalling-study	TMT	IMAC	Q Exactive HF-X	[9.15943092815255, 9.39050402382541, 9.71222369960979, '-']	Treated(Temporary-24H-ARS1620@H1792 cell line)
33619172	CIT	S1993	REKSPGRMLSTRRERSPGRLFEDSSRGRLPA	ERS(ph)PGRLFEDSSR	0.999999	Profile	Signalling-study	TMT	IMAC	Q Exactive HF-X	[13.1924846393171, 13.1452144308669, 13.1249206338741, '-']	Treated(Temporary-24H-ARS1620@H1792 cell line)
33619172	CIT	S1432	YATHFTEAFCRDKMNSPGLQTKEPSSSLHLE	DKMNS(ph)PGLQTK	0.999999	Profile	Signalling-study	TMT	IMAC	Q Exactive HF-X	[10.3947337389484, 10.6614045810139, 10.651709081198799, '-']	Treated(Temporary-24H-ARS1620@H1792 cell line)
33619172	CIT	S1940	GPPTYNEHITKRVASSPAPPEGPSHPREPST	VASS(ph)PAPPEGPSHPR	0.870946	Profile	Signalling-study	TMT	IMAC	Q Exactive HF-X	[9.43978997820249, 10.4808599496412, 9.10833324246855, '-']	Treated(Temporary-6H-ARS1620@H1792 cell line)
33619172	CIT	S1993	REKSPGRMLSTRRERSPGRLFEDSSRGRLPA	ERS(ph)PGRLFEDSSR	0.999999	Profile	Signalling-study	TMT	IMAC	Q Exactive HF-X	[13.0137660927392, 12.5923813916768, 12.9531849424592, '-']	Treated(Temporary-6H-ARS1620@H1792 cell line)
33619172	CIT	S1432	YATHFTEAFCRDKMNSPGLQTKEPSSSLHLE	DKMNS(ph)PGLQTK	0.999999	Profile	Signalling-study	TMT	IMAC	Q Exactive HF-X	[10.5018320423041, 10.7833652788352, 10.5615921960623, '-']	Treated(Temporary-6H-ARS1620@H1792 cell line)
33727228	CIT	S440	LGILGRSESVVSGLDSPAKTSSMEKKLLIKS	SESVVSGLDS(ph)PAK	0.999863	Profiling	Lung Cancer	SILAC	TiO2	LTQ-Orbitrap Elite	[365580.0, 0.0, 0.0]	Treated (DMSO@COR1 cell line-Experiment-2)
33727228	CIT	S440	LGILGRSESVVSGLDSPAKTSSMEKKLLIKS	SESVVSGLDS(ph)PAK	0.999863	Profiling	Lung Cancer	SILAC	TiO2	LTQ-Orbitrap Elite	[298390.0, 0.0, 0.0]	Treated (DMSO@COR10 cell line-Experiment-2)
33727228	CIT	S480	CHKMEQEMTRLHRRVSEVEAVLSQKEVELKA	RVS(ph)EVEAVLSQK	0.999996	Profiling	Lung Cancer	SILAC	TiO2	LTQ-Orbitrap Elite	[0.0, 714850.0, 0.0]	Treated (DMSO@H1975 cell line-Experiment-1)
33727228	CIT	S440	LGILGRSESVVSGLDSPAKTSSMEKKLLIKS	SESVVSGLDS(ph)PAK	0.999863	Profiling	Lung Cancer	SILAC	TiO2	LTQ-Orbitrap Elite	[2273500.0, 0.0, 0.0]	Treated (DMSO@H1975 cell line-Experiment-2)
33727228	CIT	S1993	REKSPGRMLSTRRERSPGRLFEDSSRGRLPA	ERS(ph)PGRLFEDSSR	0.999995	Profiling	Lung Cancer	SILAC	TiO2	LTQ-Orbitrap Elite	[175110.0, 0.0, 0.0, 0.0, 0.0]	Treated (reciletineb@COR1 cell line-Experiment-2)
33727228	CIT	S440	LGILGRSESVVSGLDSPAKTSSMEKKLLIKS	SESVVSGLDS(ph)PAK	0.99156	Profiling	Lung Cancer	SILAC	TiO2	LTQ-Orbitrap Elite	[0.0, 0.0, 822840.0, 0.0, 0.0]	Treated (reciletineb@COR1 cell line-Experiment-2)
33727228	CIT	S1993	REKSPGRMLSTRRERSPGRLFEDSSRGRLPA	ERS(ph)PGRLFEDSSR	0.999995	Profiling	Lung Cancer	SILAC	TiO2	LTQ-Orbitrap Elite	[106600.0, 0.0, 0.0, 0.0, 0.0]	Treated (reciletineb@COR10 cell line-Experiment-2)
33727228	CIT	S440	LGILGRSESVVSGLDSPAKTSSMEKKLLIKS	SESVVSGLDS(ph)PAK	0.99156	Profiling	Lung Cancer	SILAC	TiO2	LTQ-Orbitrap Elite	[0.0, 0.0, 631370.0, 0.0, 0.0]	Treated (reciletineb@COR10 cell line-Experiment-2)
33727228	CIT	S1993	REKSPGRMLSTRRERSPGRLFEDSSRGRLPA	ERS(ph)PGRLFEDSSR	0.999995	Profiling	Lung Cancer	SILAC	TiO2	LTQ-Orbitrap Elite	[653050.0, 0.0, 0.0, 0.0, 0.0]	Treated (reciletineb@H1975 cell line-Experiment-2)
33727228	CIT	S440	LGILGRSESVVSGLDSPAKTSSMEKKLLIKS	SESVVSGLDS(ph)PAK	0.99156	Profiling	Lung Cancer	SILAC	TiO2	LTQ-Orbitrap Elite	[452680.0, 0.0, 1205400.0, 423420.0, 0.0]	Treated (reciletineb@H1975 cell line-Experiment-2)
33797919	CIT	S1971	DKSPGRPLER		1	Profiling	Cervical cancer	SILAC	TiO2	Q Exactive	[234690000, 'PRESENT', 'PRESENT', 'PRESENT']	Control(non-treated-Experimen2@HeLa cell line)
33797919	CIT	S1971	DKSPGRPLER		1	Profiling	Cervical cancer	SILAC	TiO2	Q Exactive	[216130000, 'PRESENT', 'PRESENT', 'PRESENT']	Control(non-treated-Experiment3@HeLa cell line)
33797919	CIT	S1971	DKSPGRPLER		1	Profiling	Cervical cancer	SILAC	TiO2	Q Exactive	[268430000, 'PRESENT', 'PRESENT', 'PRESENT']	Control(non-treated1@HeLa cell line)
33797919	CIT	S1971	DKSPGRPLER		1	Profiling	Cervical cancer	SILAC	TiO2	Q Exactive	[371420000, 'PRESENT', 'PRESENT', 'PRESENT']	Treated(0.1 -Ã‚ÂµM rapamycin- experiment2@HeLa cell line)
33797919	CIT	S1971	DKSPGRPLER		1	Profiling	Cervical cancer	SILAC	TiO2	Q Exactive	[437130000, 'PRESENT', 'PRESENT', 'PRESENT']	Treated(0.1 -Ã‚ÂµM rapamycin-Experiment1@HeLa cell line)
33797919	CIT	S1971	DKSPGRPLER		1	Profiling	Cervical cancer	SILAC	TiO2	Q Exactive	[354410000, 'PRESENT', 'PRESENT', 'PRESENT']	Treated(0.1 -Ã‚ÂµM rapamycin-Experiment3@HeLa cell line)
33889818	CIT	S1971	PHRYREGRTELRRDKSPGRPLEREKSPGRML		1	Profiling	Neuroblastoma cancer	TMT	Ti02	QExactive HF	[0.482481, -0.2212286, 0.3961935]	Untreated(@ SH-SY5Y cell line)
33889818	CIT	S1971	PHRYREGRTELRRDKSPGRPLEREKSPGRML		1	Profiling	Neuroblastoma cancer	TMT	Ti02	QExactive HF	[-0.06128979, 0, -0.2152119]	treated( CBLsKD@ SH-SY5Y cell line)
33889818	CIT	S1971	PHRYREGRTELRRDKSPGRPLEREKSPGRML		1	Profiling	Neuroblastoma cancer	TMT	Ti02	QExactive HF	[0, 0.07863426, 0]	treated( retinoic acid@ SH-SY5Y cell line)
33947818	CIT	S1971	DKSPGRPLER			Profiling	Salmonella infection	TMT	IMAC(Fe-NTA)	Orbitrap Fusion Lumos	[476, 503.1000061, 382.6000061, 454.6000061]	Infected(30min) (siCTRL HeLa cells)
33947818	CIT	S1971	SPGRPLER			Profiling	Salmonella infection	TMT	IMAC(Fe-NTA)	Orbitrap Fusion Lumos	[318.2000122, 363.2000122, 416.2000122, 342.2000122]	Infected(30min) (siCTRL HeLa cells)
33947818	CIT	S2026	VWDQSSV			Profiling	Salmonella infection	TMT	IMAC(Fe-NTA)	Orbitrap Fusion Lumos	[101.1999969, 117.5, 116.1999969, 103.3000031]	Infected(30min) (siCTRL HeLa cells)
33947818	CIT	S1993	ERSPGRLFEDSSR			Profiling	Salmonella infection	TMT	IMAC(Fe-NTA)	Orbitrap Fusion Lumos	[155.6999969, 142, 123.0999985, 152.3000031]	Infected(30min) (siCTRL HeLa cells)
33947818	CIT	S1432	MNSPGLQTK			Profiling	Salmonella infection	TMT	IMAC(Fe-NTA)	Orbitrap Fusion Lumos	[114.1999969, 97.40000153, 124.4000015, 127.4000015]	Infected(30min) (siCTRL HeLa cells)
33947818	CIT	T1306	ATDHPHPSTPATAR			Profiling	Salmonella infection	TMT	IMAC(Fe-NTA)	Orbitrap Fusion Lumos	[68.30000305, 76.90000153, 71.69999695, 76]	Infected(30min) (siCTRL HeLa cells)
33947818	CIT	S1993	ERSPGRLFEDSSR			Profiling	Salmonella infection	TMT	IMAC(Fe-NTA)	Orbitrap Fusion Lumos	[149.5, 160.1999969, 137.3000031, 136.6000061]	Infected(30min)(siSIK2 HeLa cells)
33947818	CIT	S2026	VWDQSSV			Profiling	Salmonella infection	TMT	IMAC(Fe-NTA)	Orbitrap Fusion Lumos	[93.19999695, 92.40000153, 98.59999847, 94.19999695]	Infected(30min)(siSIK2 HeLa cells)
33947818	CIT	S1432	MNSPGLQTK			Profiling	Salmonella infection	TMT	IMAC(Fe-NTA)	Orbitrap Fusion Lumos	[117.8000031, 111.8000031, 111.5999985, 113.4000015]	Infected(30min)(siSIK2 HeLa cells)
33947818	CIT	T1306	ATDHPHPSTPATAR			Profiling	Salmonella infection	TMT	IMAC(Fe-NTA)	Orbitrap Fusion Lumos	[84.5, 75.69999695, 68.80000305, 77.69999695]	Infected(30min)(siSIK2 HeLa cells)
33947818	CIT	S1971	SPGRPLER			Profiling	Salmonella infection	TMT	IMAC(Fe-NTA)	Orbitrap Fusion Lumos	[373, 247.3000031, 345.5, 315.8999939]	Infected(30min)(siSIK2 HeLa cells)
33947818	CIT	S1971	DKSPGRPLER			Profiling	Salmonella infection	TMT	IMAC(Fe-NTA)	Orbitrap Fusion Lumos	[410.3999939, 528.4000244, 425.2000122, 468.6000061]	Infected(30min)(siSIK2 HeLa cells)
33947818	CIT	S1971	DKSPGRPLER			Profiling	Salmonella infection	TMT	IMAC(Fe-NTA)	Orbitrap Fusion Lumos	[417.3999939, 463.7999878, 371.2999878, 425.7999878]	Uninfected (siCTRL HeLa cells)
33947818	CIT	S2026	VWDQSSV			Profiling	Salmonella infection	TMT	IMAC(Fe-NTA)	Orbitrap Fusion Lumos	[112.6999969, 123.1999969, 133.6999969, 115.5999985]	Uninfected (siCTRL HeLa cells)
33947818	CIT	S1993	ERSPGRLFEDSSR			Profiling	Salmonella infection	TMT	IMAC(Fe-NTA)	Orbitrap Fusion Lumos	[96.59999847, 96.30000305, 127, 130.1000061]	Uninfected (siCTRL HeLa cells)
33947818	CIT	S1432	MNSPGLQTK			Profiling	Salmonella infection	TMT	IMAC(Fe-NTA)	Orbitrap Fusion Lumos	[123.8000031, 116.0999985, 134.8999939, 107.5]	Uninfected (siCTRL HeLa cells)
33947818	CIT	T1306	ATDHPHPSTPATAR			Profiling	Salmonella infection	TMT	IMAC(Fe-NTA)	Orbitrap Fusion Lumos	[64.69999695, 71.5, 73.19999695, 73.69999695]	Uninfected (siCTRL HeLa cells)
33947818	CIT	S1971	SPGRPLER			Profiling	Salmonella infection	TMT	IMAC(Fe-NTA)	Orbitrap Fusion Lumos	[394.6000061, 351.3999939, 421.5, 403.2999878]	Uninfected (siCTRL HeLa cells)
33947818	CIT	S1971	DKSPGRPLER			Profiling	Salmonella infection	TMT	IMAC(Fe-NTA)	Orbitrap Fusion Lumos	[336.7999878, 351.7000122, 459.5, 412.2999878]	Uninfected(siSIK2 HeLa cells)
33947818	CIT	S1432	MNSPGLQTK			Profiling	Salmonella infection	TMT	IMAC(Fe-NTA)	Orbitrap Fusion Lumos	[109, 107.4000015, 109.1999969, 104]	Uninfected(siSIK2 HeLa cells)
33947818	CIT	T1306	ATDHPHPSTPATAR			Profiling	Salmonella infection	TMT	IMAC(Fe-NTA)	Orbitrap Fusion Lumos	[66.09999847, 74.40000153, 75.30000305, 73]	Uninfected(siSIK2 HeLa cells)
33947818	CIT	S2026	VWDQSSV			Profiling	Salmonella infection	TMT	IMAC(Fe-NTA)	Orbitrap Fusion Lumos	[99.30000305, 98.5, 100.3000031, 127.9000015]	Uninfected(siSIK2 HeLa cells)
33947818	CIT	S1993	ERSPGRLFEDSSR			Profiling	Salmonella infection	TMT	IMAC(Fe-NTA)	Orbitrap Fusion Lumos	[104.6999969, 98.40000153, 120.6999969, 107.3000031]	Uninfected(siSIK2 HeLa cells)
33947818	CIT	S1971	SPGRPLER			Profiling	Salmonella infection	TMT	IMAC(Fe-NTA)	Orbitrap Fusion Lumos	[406.6000061, 477.2999878, 326.6000061, 341.1000061]	Uninfected(siSIK2 HeLa cells)
33953186	CIT	S1993	STRRERSPGRLFE			Profiling	Lung cancer	TMT	IMAC	LTQ Orbitrap Fusion Lumos Tribrid	[22.0088, 21.7471, 21.7756]	treated(pervanadate- dirDIA method@CL68 cell line)
33953186	CIT	S480	RLHRRVSEVEAVL			Profiling	Lung cancer	TMT	IMAC	LTQ Orbitrap Fusion Lumos Tribrid	[21.1457, 21.1015, 21.1206]	treated(pervanadate- dirDIA method@CL68 cell line)
33953186	CIT	S480	RLHRRVSEVEAVL			Profiling	Lung cancer	TMT	IMAC	LTQ Orbitrap Fusion Lumos Tribrid	[18.9373, 18.9909, 18.7504]	treated(pervanadate- libDIA method@CL68 cell line)
33953186	CIT	S1993	STRRERSPGRLFE			Profiling	Lung cancer	TMT	IMAC	LTQ Orbitrap Fusion Lumos Tribrid	[22.7715, 22.7369, 22.538]	treated(pervanadate- libDIA method@CL68 cell line)
33953186	CIT	S1582			1	Profiling	Lung cancer	TMT	IMAC	LTQ Orbitrap Fusion Lumos Tribrid	[5432400.0, 4426200.0, 4261000.0]	treated(pervanadate-DDA method@CL68 cell line)
33953186	CIT	S480			1	Profiling	Lung cancer	TMT	IMAC	LTQ Orbitrap Fusion Lumos Tribrid	[37352000.0, 28553000.0, 27695000.0]	treated(pervanadate-DDA method@CL68 cell line)
33953186	CIT	S1971			1	Profiling	Lung cancer	TMT	IMAC	LTQ Orbitrap Fusion Lumos Tribrid	[42606000.0]	treated(pervanadate-DDA method@PC9 cell line)
33953186	CIT	S480			1	Profiling	Lung cancer	TMT	IMAC	LTQ Orbitrap Fusion Lumos Tribrid	[210570000.0, 162700000.0, 154090000.0]	treated(pervanadate-DDA method@PC9 cell line)
34343000	CIT	S1432	YATHFTEAFCRDKMNSPGLQTKEPSSSLHLE		1	Profiling	Melanoma	Label free	IMAC(Fe(III)-NTA)	Orbitrap Q Exactive HF	[-0.62]	(ERK1 KO(day0)@BRAFMUT 451Lu cells)
34343000	CIT	S480	CHKMEQEMTRLHRRVSEVEAVLSQKEVELKA		1	Profiling	Melanoma	Label free	IMAC(Fe(III)-NTA)	Orbitrap Q Exactive HF	[-0.96, -1.36, -0.87, -0.67]	(ERK1 KO(day0)@BRAFMUT 451Lu cells)
34343000	CIT	S1971	PHRYREGRTELRRDKSPGRPLEREKSPGRML		1	Profiling	Melanoma	Label free	IMAC(Fe(III)-NTA)	Orbitrap Q Exactive HF	[-0.86]	(ERK1 KO(day0)@BRAFMUT 451Lu cells)
34343000	CIT	S480	CHKMEQEMTRLHRRVSEVEAVLSQKEVELKA		1	Profiling	Melanoma	Label free	IMAC(Fe(III)-NTA)	Orbitrap Q Exactive HF	[-0.69, -0.78, -0.75, -1.49]	(ERK1 KO(day1)@BRAFMUT 451Lu cells)
34343000	CIT	S480	CHKMEQEMTRLHRRVSEVEAVLSQKEVELKA		1	Profiling	Melanoma	Label free	IMAC(Fe(III)-NTA)	Orbitrap Q Exactive HF	[-2.08]	(ERK1 KO(day3)@BRAFMUT 451Lu cells)
34343000	CIT	S480	CHKMEQEMTRLHRRVSEVEAVLSQKEVELKA		1	Profiling	Melanoma	Label free	IMAC(Fe(III)-NTA)	Orbitrap Q Exactive HF	[-1.95, -1.85, -2.16, -2.4]	(ERK2 KO(day0)@BRAFMUT 451Lu cells)
34343000	CIT	S1971	PHRYREGRTELRRDKSPGRPLEREKSPGRML		1	Profiling	Melanoma	Label free	IMAC(Fe(III)-NTA)	Orbitrap Q Exactive HF	[-0.64, 0.04, -1.34]	(ERK2 KO(day0)@BRAFMUT 451Lu cells)
34343000	CIT	S480	CHKMEQEMTRLHRRVSEVEAVLSQKEVELKA		1	Profiling	Melanoma	Label free	IMAC(Fe(III)-NTA)	Orbitrap Q Exactive HF	[-1.71, -1.03, -1.27, -1.19]	(ERK2 KO(day1)@BRAFMUT 451Lu cells)
34343000	CIT	S1971	PHRYREGRTELRRDKSPGRPLEREKSPGRML		1	Profiling	Melanoma	Label free	IMAC(Fe(III)-NTA)	Orbitrap Q Exactive HF	[-2.25, -0.65]	(ERK2 KO(day1)@BRAFMUT 451Lu cells)
34343000	CIT	S480	CHKMEQEMTRLHRRVSEVEAVLSQKEVELKA		1	Profiling	Melanoma	Label free	IMAC(Fe(III)-NTA)	Orbitrap Q Exactive HF	[-0.49, -0.48, -0.5, -0.06]	(ERK2 KO(day3)@BRAFMUT 451Lu cells)
34343000	CIT	S1432	YATHFTEAFCRDKMNSPGLQTKEPSSSLHLE		1	Profiling	Melanoma	Label free	IMAC(Fe(III)-NTA)	Orbitrap Q Exactive HF	[-1.88, -1.52]	(JUNB KO(day0)@BRAFMUT 451Lu cells)
34343000	CIT	S480	CHKMEQEMTRLHRRVSEVEAVLSQKEVELKA		1	Profiling	Melanoma	Label free	IMAC(Fe(III)-NTA)	Orbitrap Q Exactive HF	[0.02, -0.61, -0.03, 0.12]	(JUNB KO(day0)@BRAFMUT 451Lu cells)
34343000	CIT	S1971	PHRYREGRTELRRDKSPGRPLEREKSPGRML		1	Profiling	Melanoma	Label free	IMAC(Fe(III)-NTA)	Orbitrap Q Exactive HF	[-0.22, -0.66, -1.49]	(JUNB KO(day0)@BRAFMUT 451Lu cells)
34343000	CIT	S1432	YATHFTEAFCRDKMNSPGLQTKEPSSSLHLE		1	Profiling	Melanoma	Label free	IMAC(Fe(III)-NTA)	Orbitrap Q Exactive HF	[-2.48]	(JUNB KO(day1)@BRAFMUT 451Lu cells)
34343000	CIT	S480	CHKMEQEMTRLHRRVSEVEAVLSQKEVELKA		1	Profiling	Melanoma	Label free	IMAC(Fe(III)-NTA)	Orbitrap Q Exactive HF	[0.84, 0.51, 0.73, 0.34]	(JUNB KO(day1)@BRAFMUT 451Lu cells)
34343000	CIT	S1971	PHRYREGRTELRRDKSPGRPLEREKSPGRML		1	Profiling	Melanoma	Label free	IMAC(Fe(III)-NTA)	Orbitrap Q Exactive HF	[-2.74]	(JUNB KO(day1)@BRAFMUT 451Lu cells)
34343000	CIT	S1432	YATHFTEAFCRDKMNSPGLQTKEPSSSLHLE		1	Profiling	Melanoma	Label free	IMAC(Fe(III)-NTA)	Orbitrap Q Exactive HF	[-1.63]	(JUNB KO(day3)@BRAFMUT 451Lu cells)
34343000	CIT	S480	CHKMEQEMTRLHRRVSEVEAVLSQKEVELKA		1	Profiling	Melanoma	Label free	IMAC(Fe(III)-NTA)	Orbitrap Q Exactive HF	[0.94, 0.59, 0.63, 0.72]	(JUNB KO(day3)@BRAFMUT 451Lu cells)
34343000	CIT	S1432	YATHFTEAFCRDKMNSPGLQTKEPSSSLHLE		1	Profiling	Melanoma	Label free	IMAC(Fe(III)-NTA)	Orbitrap Q Exactive HF	[-0.73, -1.33]	(WT(day0)@BRAFMUT 451Lu cells)
34343000	CIT	S480	CHKMEQEMTRLHRRVSEVEAVLSQKEVELKA		1	Profiling	Melanoma	Label free	IMAC(Fe(III)-NTA)	Orbitrap Q Exactive HF	[-0.38, -0.69, -0.74, -0.39]	(WT(day0)@BRAFMUT 451Lu cells)
34343000	CIT	S1993	REKSPGRMLSTRRERSPGRLFEDSSRGRLPA		0.999962	Profiling	Melanoma	Label free	IMAC(Fe(III)-NTA)	Orbitrap Q Exactive HF	[-1.15]	(WT(day0)@BRAFMUT 451Lu cells)
34343000	CIT	S1432	YATHFTEAFCRDKMNSPGLQTKEPSSSLHLE		1	Profiling	Melanoma	Label free	IMAC(Fe(III)-NTA)	Orbitrap Q Exactive HF	[-0.69, -0.77, -2.42, -2.48]	(WT(day1)@BRAFMUT 451Lu cells)
34343000	CIT	S480	CHKMEQEMTRLHRRVSEVEAVLSQKEVELKA		1	Profiling	Melanoma	Label free	IMAC(Fe(III)-NTA)	Orbitrap Q Exactive HF	[-0.82, -0.82, -1.73, -1.69]	(WT(day1)@BRAFMUT 451Lu cells)
34343000	CIT	S1432	YATHFTEAFCRDKMNSPGLQTKEPSSSLHLE		1	Profiling	Melanoma	Label free	IMAC(Fe(III)-NTA)	Orbitrap Q Exactive HF	[-0.45]	(WT(day3)@BRAFMUT 451Lu cells)
34343000	CIT	S480	CHKMEQEMTRLHRRVSEVEAVLSQKEVELKA		1	Profiling	Melanoma	Label free	IMAC(Fe(III)-NTA)	Orbitrap Q Exactive HF	[-1.79, -0.33, -1.54]	(WT(day3)@BRAFMUT 451Lu cells)
34417301	CIT	S1954	SSPAPPEGPSHPREPSTPHRYREGRTELRRD	RVS(ph)EVEAVLSQK	1	Profiling	KIF2A	SILAC	TiO2	Orbitrap	[80900000, 123000000.0]	Control(RPE1 cells@ Medium labeled-G1 arrest-Mitotic)
34417301	CIT	S436	YSKALGILGRSESVVSGLDSPAKTSSMEKKL	SESVVSGLDS(ph)PAK	0.999999	Profiling	KIF2A	SILAC	TiO2	Orbitrap	[243000000, 300000000.0]	Control(RPE1 cells@ Medium labeled-G1 arrest-Mitotic)
34417301	CIT	S1948	ITKRVASSPAPPEGPSHPREPSTPHRYREGR	S(ph)PEHQPSAMSLLAPPSSR	1	Profiling	KIF2A	SILAC	TiO2	Orbitrap	[41900000, 54600000.0]	Control(RPE1 cells@ Medium labeled-G1 arrest-Mitotic)
34417301	CIT	S1322	PATARQQIAMSAIVRSPEHQPSAMSLLAPPS	DKMNS(ph)PGLQTK	1	Profiling	KIF2A	SILAC	TiO2	Orbitrap	[19600000, 52700000.0]	Control(RPE1 cells@ Medium labeled-G1 arrest-Mitotic)
34417301	CIT	S1940	GPPTYNEHITKRVASSPAPPEGPSHPREPST	DKS(ph)PGRPLER	1	Profiling	KIF2A	SILAC	TiO2	Orbitrap	[75900000, 70900000.0]	Control(RPE1 cells@ Medium labeled-G1 arrest-Mitotic)
34417301	CIT	S1939	RGPPTYNEHITKRVASSPAPPEGPSHPREPS	ERS(ph)PGRLFEDSSR	1	Profiling	KIF2A	SILAC	TiO2	Orbitrap	[74800000, 103000000.0]	Control(RPE1 cells@ Medium labeled-G1 arrest-Mitotic)
34417301	CIT	S1954	SSPAPPEGPSHPREPSTPHRYREGRTELRRD	RVS(ph)EVEAVLSQK	1	Profiling	KIF2A	SILAC	TiO2	Orbitrap	[75200000, 87700000.0]	Treated(RPE1 cells@Heavy labeled-DKK1)
34417301	CIT	S436	YSKALGILGRSESVVSGLDSPAKTSSMEKKL	SESVVSGLDS(ph)PAK	0.999999	Profiling	KIF2A	SILAC	TiO2	Orbitrap	[164000000, 193000000.0]	Treated(RPE1 cells@Heavy labeled-DKK1)
34417301	CIT	S1948	ITKRVASSPAPPEGPSHPREPSTPHRYREGR	S(ph)PEHQPSAMSLLAPPSSR	1	Profiling	KIF2A	SILAC	TiO2	Orbitrap	[37500000, 40500000.0]	Treated(RPE1 cells@Heavy labeled-DKK1)
34417301	CIT	S1322	PATARQQIAMSAIVRSPEHQPSAMSLLAPPS	DKMNS(ph)PGLQTK	1	Profiling	KIF2A	SILAC	TiO2	Orbitrap	[13500000, 27200000.0]	Treated(RPE1 cells@Heavy labeled-DKK1)
34417301	CIT	S1940	GPPTYNEHITKRVASSPAPPEGPSHPREPST	DKS(ph)PGRPLER	1	Profiling	KIF2A	SILAC	TiO2	Orbitrap	[57600000, 51900000.0]	Treated(RPE1 cells@Heavy labeled-DKK1)
34417301	CIT	S1939	RGPPTYNEHITKRVASSPAPPEGPSHPREPS	ERS(ph)PGRLFEDSSR	1	Profiling	KIF2A	SILAC	TiO2	Orbitrap	[53600000, 81700000.0]	Treated(RPE1 cells@Heavy labeled-DKK1)
34506305	CIT	S440	LGILGRSESVVSGLDSPAKTSSMEKKLLIKS			Profiling	diabetes	Label free	Tio2	Q Exactive HF-X Hybrid Quadrupole-Orbitrap	[24.5987143684211, 25.7155923684211]	Treated-I-Res(iPSCs-IR mutations-Basal-iMyos@Human iPSCs and myoblast)
34506305	CIT	S1971	PHRYREGRTELRRDKSPGRPLEREKSPGRML			Profiling	diabetes	Label free	Tio2	Q Exactive HF-X Hybrid Quadrupole-Orbitrap	[28.2964983684211, 29.0170673684211]	Treated-I-Res(iPSCs-IR mutations-Basal-iMyos@Human iPSCs and myoblast)
34506305	CIT	S440	LGILGRSESVVSGLDSPAKTSSMEKKLLIKS			Profiling	diabetes	Label free	Tio2	Q Exactive HF-X Hybrid Quadrupole-Orbitrap	[23.13821361, 25.81723637]	Treated-I-Res(iPSCs-IR mutations-Insulin-iMyos@Human iPSCs and myoblast)
34506305	CIT	S1971	PHRYREGRTELRRDKSPGRPLEREKSPGRML			Profiling	diabetes	Label free	Tio2	Q Exactive HF-X Hybrid Quadrupole-Orbitrap	[27.07312837, 29.05116637]	Treated-I-Res(iPSCs-IR mutations-Insulin-iMyos@Human iPSCs and myoblast)
34506305	CIT	S440	LGILGRSESVVSGLDSPAKTSSMEKKLLIKS			Profiling	diabetes	Label free	Tio2	Q Exactive HF-X Hybrid Quadrupole-Orbitrap	[24.5987143684211, 25.7155923684211]	Treated-I-Sen(iPSCs-IR mutations-Basal-iMyos@Human iPSCs and myoblasts)
34506305	CIT	S1971	PHRYREGRTELRRDKSPGRPLEREKSPGRML			Profiling	diabetes	Label free	Tio2	Q Exactive HF-X Hybrid Quadrupole-Orbitrap	[28.2964983684211, 29.0170673684211]	Treated-I-Sen(iPSCs-IR mutations-Basal-iMyos@Human iPSCs and myoblasts)
34506305	CIT	S440	LGILGRSESVVSGLDSPAKTSSMEKKLLIKS			Profiling	diabetes	Label free	Tio2	Q Exactive HF-X Hybrid Quadrupole-Orbitrap	[23.13821361, 25.81723637]	Treated-I-Sen(iPSCs-IR mutations-Insulin-iMyos@Human iPSCs and myoblast)
34506305	CIT	S1971	PHRYREGRTELRRDKSPGRPLEREKSPGRML			Profiling	diabetes	Label free	Tio2	Q Exactive HF-X Hybrid Quadrupole-Orbitrap	[27.07312837, 29.05116637]	Treated-I-Sen(iPSCs-IR mutations-Insulin-iMyos@Human iPSCs and myoblast)
35005567	CIT	S440	LGILGRSESVVSGLDSPAKTSSMEKKLLIKS	SESVVSGLDS(ph)PAK	1	Profiling	Pluripotency	Label free	TiO2	Q Exactive Plus	[9361900, 15575000, 0]	Untreated(naive hESCs)
35005567	CIT	S582	MMNQLEEDLVSARRRSDLYESELRESRLAAE	RRS(ph)DLYESELR	0.999042	Profiling	Pluripotency	Label free	TiO2	Q Exactive Plus	[0, 6627500, 0]	Untreated(naive hESCs)
35005567	CIT	S1971	PHRYREGRTELRRDKSPGRPLEREKSPGRML	DKS(ph)PGRPLER	1	Profiling	Pluripotency	Label free	TiO2	Q Exactive Plus	[53491000, 117630000, 69889000]	Untreated(naive hESCs)
35005567	CIT	S440	LGILGRSESVVSGLDSPAKTSSMEKKLLIKS	SESVVSGLDS(ph)PAK	1	Profiling	Pluripotency	Label free	TiO2	Q Exactive Plus	[8437100, 10100000, 7005800]	Untreated(primed hESCs)
35005567	CIT	S1971	PHRYREGRTELRRDKSPGRPLEREKSPGRML	DKS(ph)PGRPLER	1	Profiling	Pluripotency	Label free	TiO2	Q Exactive Plus	[54066000, 41308000, 85517000]	Untreated(primed hESCs)
35022314	CIT	S582		RRS(ph)DLYESELR	0.999995	Profiling	Kinase-Signalling	TMT10plex	IMAC	Q Exactive Plus	[11.62357530641715, 11.752225040562799, 11.8000134773762]	Control(DMSO@H1299 cell line)
35022314	CIT	T1306		KATDHPHPST(ph)PATAR	0.957056	Profiling	Kinase-Signalling	TMT10plex	IMAC	Q Exactive Plus	[8.64725906532562, 8.20938341271945, 8.78658976912531]	Control(DMSO@H1299 cell line)
35022314	CIT	S582		RRS(ph)DLYESELR	0.999995	Profiling	Kinase-Signalling	TMT10plex	IMAC	Q Exactive Plus	[11.3232728747021, 11.423370311655951, 11.14730827270795]	Treatment(30mins-RXDX-106@H1299 cell line)
35022314	CIT	T1306		KATDHPHPST(ph)PATAR	0.957056	Profiling	Kinase-Signalling	TMT10plex	IMAC	Q Exactive Plus	[8.88526388737115, 8.62575544318786, 8.63812829571792]	Treatment(30mins-RXDX-106@H1299 cell line)
35022314	CIT	S582		RRS(ph)DLYESELR	0.999995	Profiling	Kinase-Signalling	TMT10plex	IMAC	Q Exactive Plus	[11.18608440798705, 10.97486600690935, 11.0605285719541]	Treatment(4hours-RXDX-106@H1299 cell line)
35022314	CIT	T1306		KATDHPHPST(ph)PATAR	0.957056	Profiling	Kinase-Signalling	TMT10plex	IMAC	Q Exactive Plus	[8.77113915580297, 7.894934622935, 8.6435465650164]	Treatment(4hours-RXDX-106@H1299 cell line)
35301407	CIT	S1432	YATHFTEAFCRDKMNSPGLQTKEPSSSLHLE	DKMNS(ph)PGLQTK	0.99995	Profiling	choriocarcinoma	SILAC	TiO2	LTQ-Orbitrap Velos	[668580.0]	Treated(Vehicle-only@ JEG3R cell lines)
35301407	CIT	S480	CHKMEQEMTRLHRRVSEVEAVLSQKEVELKA	RVS(ph)EVEAVLSQK	0.979201	Profiling	choriocarcinoma	SILAC	TiO2	LTQ-Orbitrap Velos	[668580.0]	Treated(Vehicle-only@ JEG3R cell lines)
35688186	CIT	T1437	TEAFCRDKMNSPGLQTKEPSSSLHLEGWMKV	DKMNSPGLQT(ph)K	0.975188	Profiling	Signaling	label-free		Orbitrap Lumos	[9261900.0, 8529000.0, 0.0]	Control(Intensities 0 ÃŽÂ¼M untreated Coumarin@HepG2 cells)
35688186	CIT	S1940	GPPTYNEHITKRVASSPAPPEGPSHPREPST	VASS(ph)PAPPEGPSHPR	0.868486	Profiling	Signaling	label-free	Enrichment (no details)	Orbitrap Lumos	[7834400.0, 6315700.0, 8255900.0]	Control(Intensities 0 ÃŽÂ¼M untreated Coumarin@HepG2 cells)
35688186	CIT	T1437	TEAFCRDKMNSPGLQTKEPSSSLHLEGWMKV	DKMNSPGLQT(ph)K	0.975188	Profiling	Signaling	label-free		Orbitrap Lumos	[9261900.0, 8529000.0, 0.0]	Treated(Intensities 0.001 ÃŽÂ¼M treated Coumarin@HepG2 cells)
35688186	CIT	S1940	GPPTYNEHITKRVASSPAPPEGPSHPREPST	VASS(ph)PAPPEGPSHPR	0.868486	Profiling	Signaling	label-free	Enrichment (no details)	Orbitrap Lumos	[7834400.0, 6315700.0, 8255900.0]	Treated(Intensities 0.001 ÃŽÂ¼M treated Coumarin@HepG2 cells)
35688186	CIT	T1437	TEAFCRDKMNSPGLQTKEPSSSLHLEGWMKV	DKMNSPGLQT(ph)K	0.975188	Profiling	Signaling	label-free		Orbitrap Lumos	[6856800.0, 9086400.0, 5219900.0]	Treated(Intensities 0.01 ÃŽÂ¼M treated Coumarin@HepG2 cells)
35688186	CIT	S1940	GPPTYNEHITKRVASSPAPPEGPSHPREPST	VASS(ph)PAPPEGPSHPR	0.868486	Profiling	Signaling	label-free	Enrichment (no details)	Orbitrap Lumos	[5836800.0, 6894500.0, 17556000.0]	Treated(Intensities 0.01 ÃŽÂ¼M treated Coumarin@HepG2 cells)
35688186	CIT	T1437	TEAFCRDKMNSPGLQTKEPSSSLHLEGWMKV	DKMNSPGLQT(ph)K	0.975188	Profiling	Signaling	label-free		Orbitrap Lumos	[8366800.0, 0.0, 0.0]	Treated(Intensities 0.1 ÃŽÂ¼M treated Coumarin@HepG2 cells)
35688186	CIT	S1940	GPPTYNEHITKRVASSPAPPEGPSHPREPST	VASS(ph)PAPPEGPSHPR	0.868486	Profiling	Signaling	label-free	Enrichment (no details)	Orbitrap Lumos	[3168100.0, 7952500.0, 10510000.0]	Treated(Intensities 0.1 ÃŽÂ¼M treated Coumarin@HepG2 cells)
35688186	CIT	T1437	TEAFCRDKMNSPGLQTKEPSSSLHLEGWMKV	DKMNSPGLQT(ph)K	0.975188	Profiling	Signaling	label-free		Orbitrap Lumos	[7403000.0, 4122900.0, 7974000.0]	Treated(Intensities 1 ÃŽÂ¼M treated Coumarin@HepG2 cells)
35688186	CIT	S1940	GPPTYNEHITKRVASSPAPPEGPSHPREPST	VASS(ph)PAPPEGPSHPR	0.868486	Profiling	Signaling	label-free	Enrichment (no details)	Orbitrap Lumos	[17688000.0, 4601700.0, 6689300.0]	Treated(Intensities 1 ÃŽÂ¼M treated Coumarin@HepG2 cells)
35688186	CIT	T1437	TEAFCRDKMNSPGLQTKEPSSSLHLEGWMKV	DKMNSPGLQT(ph)K	0.975188	Profiling	Signaling	label-free		Orbitrap Lumos	[12216000.0, 0.0, 2822100.0]	Treated(Intensities 10 ÃŽÂ¼M treated Coumarin@HepG2 cells)
35688186	CIT	S1432	YATHFTEAFCRDKMNSPGLQTKEPSSSLHLE	DKMNS(ph)PGLQTK	0.99995	Profiling	Signaling	label-free	Enrichment (no details)	Orbitrap Lumos	[0.0, 9538600.0, 0.0]	Treated(Intensities 10 ÃŽÂ¼M treated Coumarin@HepG2 cells)
35688186	CIT	S1940	GPPTYNEHITKRVASSPAPPEGPSHPREPST	VASS(ph)PAPPEGPSHPR	0.868486	Profiling	Signaling	label-free	Enrichment (no details)	Orbitrap Lumos	[0.0, 0.0, 5827300.0]	Treated(Intensities 10 ÃŽÂ¼M treated Coumarin@HepG2 cells)
35688186	CIT	S1940	GPPTYNEHITKRVASSPAPPEGPSHPREPST	VASS(ph)PAPPEGPSHPR	0.868486	Profiling	Signaling	label-free	Enrichment (no details)	Orbitrap Lumos	[0.0, 746010.0, 5606700.0]	Treated(Intensities 100 ÃŽÂ¼M treated Coumarin@HepG2 cells)
35688186	CIT	S440	LGILGRSESVVSGLDSPAKTSSMEKKLLIKS	SESVVSGLDS(ph)PAK	0.981297	Profiling	Signaling	label-free	Enrichment (no details)	Orbitrap Lumos	[0.0, 17230000.0, 19919000.0]	Treatred(Intensities 0.2 ÃŽÂ¼M treated Quercetin@HepG2 cells)
36060052	CIT	S440	LGILGRSESVVSGLDSPAKTSSMEKKLLIKS		0.998709	Profiling	PPM1D inhibition	SILAC	TiO2	Q Exactive Plus	['Present']	Treated (Eto @HCT116 cells)
36060052	CIT	S44	LFFQGKPPFMTQQQMSPLSREGILDALFVLF		0.959119	Profiling	PPM1D inhibition	SILAC	TiO2	Q Exactive Plus	['Present']	Treated (Eto @HCT116 cells)
36060052	CIT	S440	LGILGRSESVVSGLDSPAKTSSMEKKLLIKS		0.998709	Profiling	PPM1D inhibition	SILAC	TiO2	Q Exactive Plus	['Present']	Treated (Eto+PPM1Di @HCT116 cells)
36060052	CIT	S44	LFFQGKPPFMTQQQMSPLSREGILDALFVLF		0.959119	Profiling	PPM1D inhibition	SILAC	TiO2	Q Exactive Plus	['Present']	Treated (Eto+PPM1Di @HCT116 cells)
36060052	CIT	S440	LGILGRSESVVSGLDSPAKTSSMEKKLLIKS		0.998709	Profiling	PPM1D inhibition	SILAC	TiO2	Q Exactive Plus	['Present']	Untreated (DMSO @HCT116 cells)
36060052	CIT	S44	LFFQGKPPFMTQQQMSPLSREGILDALFVLF		0.959119	Profiling	PPM1D inhibition	SILAC	TiO2	Q Exactive Plus	['Present']	Untreated (DMSO @HCT116 cells)
36183837	CIT	S440	LGILGRSESVVSGLDSPAKTSSMEKKLLIKS	SESVVSGLDS(ph)PAK	0.999603	Profiling	Malignant neoplasm of ovary	TMT	IMAC	Q Exactive	['Present', 'Present', 'Present']	Control(Ru@UWB cells)
36183837	CIT	S1971	PHRYREGRTELRRDKSPGRPLEREKSPGRML	DKS(ph)PGRPLER	1	Profiling	Malignant neoplasm of ovary	TMT	IMAC	Q Exactive	['Present', 'Present', 'Present']	Control(Ru@UWB cells)
36183837	CIT	S2026	VRTPLSQVNKVWDQSSV______________	TPLSQVNKVWDQS(ph)S(ph)V	0.981949	Profiling	Malignant neoplasm of ovary	TMT	IMAC	Q Exactive	['Present', 'Present', 'Present']	Control(Ru@UWB cells)
36183837	CIT	S440	LGILGRSESVVSGLDSPAKTSSMEKKLLIKS	SESVVSGLDS(ph)PAK	0.999603	Profiling	Malignant neoplasm of ovary	TMT	IMAC	Q Exactive	['Present', 'Present', 'Present']	Control(Ru@UWB+B cells)
36183837	CIT	S1971	PHRYREGRTELRRDKSPGRPLEREKSPGRML	DKS(ph)PGRPLER	1	Profiling	Malignant neoplasm of ovary	TMT	IMAC	Q Exactive	['Present', 'Present', 'Present']	Control(Ru@UWB+B cells)
36183837	CIT	S2026	VRTPLSQVNKVWDQSSV______________	TPLSQVNKVWDQS(ph)S(ph)V	0.981949	Profiling	Malignant neoplasm of ovary	TMT	IMAC	Q Exactive	['Present', 'Present', 'Present']	Control(Ru@UWB+B cells)
36183837	CIT	S440	LGILGRSESVVSGLDSPAKTSSMEKKLLIKS	SESVVSGLDS(ph)PAK	0.999603	Profiling	Malignant neoplasm of ovary	TMT	IMAC	Q Exactive	['Present', 'Present', 'Present']	Ru treated@UWB cells
36183837	CIT	S1971	PHRYREGRTELRRDKSPGRPLEREKSPGRML	DKS(ph)PGRPLER	1	Profiling	Malignant neoplasm of ovary	TMT	IMAC	Q Exactive	['Present', 'Present', 'Present']	Ru treated@UWB cells
36183837	CIT	S2026	VRTPLSQVNKVWDQSSV______________	TPLSQVNKVWDQS(ph)S(ph)V	0.981949	Profiling	Malignant neoplasm of ovary	TMT	IMAC	Q Exactive	['Present', 'Present', 'Present']	Ru treated@UWB cells
36183837	CIT	S440	LGILGRSESVVSGLDSPAKTSSMEKKLLIKS	SESVVSGLDS(ph)PAK	0.999603	Profiling	Malignant neoplasm of ovary	TMT	IMAC	Q Exactive	['Present', 'Present', 'Present']	Ru treated@UWB+B cells
36183837	CIT	S1971	PHRYREGRTELRRDKSPGRPLEREKSPGRML	DKS(ph)PGRPLER	1	Profiling	Malignant neoplasm of ovary	TMT	IMAC	Q Exactive	['Present', 'Present', 'Present']	Ru treated@UWB+B cells
36183837	CIT	S2026	VRTPLSQVNKVWDQSSV______________	TPLSQVNKVWDQS(ph)S(ph)V	0.981949	Profiling	Malignant neoplasm of ovary	TMT	IMAC	Q Exactive	['Present', 'Present', 'Present']	Ru treated@UWB+B cells
36329028	CIT	S440	LGILGRSESVVSGLDSPAKTSSMEKKLLIKS			Profiling	Hela Cell line	Label free	TiO2	QE-HF	[23.8367384156476, 24.0313342095752, 23.095956229711]	Treated(DnDNM2-FGF10@Hela cells)
36329028	CIT	S1993	REKSPGRMLSTRRERSPGRLFEDSSRGRLPA			Profiling	Hela Cell line	Label free	TiO2	QE-HF	[23.8850005560659, 24.9440950493898, 25.1604046895625]	Treated(DnDNM2-FGF10@Hela cells)
36329028	CIT	S440	LGILGRSESVVSGLDSPAKTSSMEKKLLIKS			Profiling	T47D Cell line	Label free	TiO2	QE-HF	[24.600943853763, 25.6357925211867, 26.3556545618577]	Treated(DnDNM2-FGF10@T47D cells)
36329028	CIT	S480	CHKMEQEMTRLHRRVSEVEAVLSQKEVELKA			Profiling	T47D Cell line	Label free	TiO2	QE-HF	[20.9711066754849, 22.5230242185561, 23.90177591665]	Treated(DnDNM2-FGF10@T47D cells)
36329028	CIT	S1993	REKSPGRMLSTRRERSPGRLFEDSSRGRLPA			Profiling	T47D Cell line	Label free	TiO2	QE-HF	[29.5997747656502, 29.062521512543, 28.7159821996024]	Treated(DnDNM2-FGF10@T47D cells)
36329028	CIT	S1971	PHRYREGRTELRRDKSPGRPLEREKSPGRML			Profiling	T47D Cell line	Label free	TiO2	QE-HF	[29.1881910658303, 28.6884560913538, 28.7852050871163]	Treated(DnDNM2-FGF10@T47D cells)
36329028	CIT	S1993	REKSPGRMLSTRRERSPGRLFEDSSRGRLPA			Profiling	Hela Cell line	Label free	TiO2	QE-HF	[25.366847093005, 25.2177923720247, 24.8433496389216]	Treated(DnRAB11-FGF10@Hela cells)
36329028	CIT	S440	LGILGRSESVVSGLDSPAKTSSMEKKLLIKS			Profiling	T47D Cell line	Label free	TiO2	QE-HF	[25.357949455158, 26.4557467142685, 25.8052284372682]	Treated(DnRAB11-FGF10@T47D cells)
36329028	CIT	S480	CHKMEQEMTRLHRRVSEVEAVLSQKEVELKA			Profiling	T47D Cell line	Label free	TiO2	QE-HF	[22.3340071271651, 22.6711961988512, 22.4603696689367]	Treated(DnRAB11-FGF10@T47D cells)
36329028	CIT	S1993	REKSPGRMLSTRRERSPGRLFEDSSRGRLPA			Profiling	T47D Cell line	Label free	TiO2	QE-HF	[29.4659002733328, 29.2057371414979, 29.4706115610943]	Treated(DnRAB11-FGF10@T47D cells)
36329028	CIT	S1971	PHRYREGRTELRRDKSPGRPLEREKSPGRML			Profiling	T47D Cell line	Label free	TiO2	QE-HF	[29.5639811962004, 27.0345520569928, 29.3894292794738]	Treated(DnRAB11-FGF10@T47D cells)
36329028	CIT	S1993	REKSPGRMLSTRRERSPGRLFEDSSRGRLPA			Profiling	Hela Cell line	Label free	TiO2	QE-HF	[6.103898611, 5.835422274, 5.411951768]	Treated(FGFR2-APEX2 FGF10@Hela cells)
36329028	CIT	S1993	REKSPGRMLSTRRERSPGRLFEDSSRGRLPA			Profiling	Hela Cell line	Label free	TiO2	QE-HF	[25.338806970706, 25.0814250808636, 24.5791531200101]	Treated(GFP-FGF10@Hela cells)
36329028	CIT	S440	LGILGRSESVVSGLDSPAKTSSMEKKLLIKS			Profiling	Hela Cell line	Label free	TiO2	QE-HF	[7.359653714, 7.383824451, 7.004027662]	Treated(GLOBAL (FGFR2-APEX2 FGF10)@Hela cells)
36329028	CIT	S1993	REKSPGRMLSTRRERSPGRLFEDSSRGRLPA			Profiling	Hela Cell line	Label free	TiO2	QE-HF	[8.415009348, 8.514250226, 8.370515408]	Treated(GLOBAL (FGFR2-APEX2 FGF10)@Hela cells)
36329028	CIT	S440	LGILGRSESVVSGLDSPAKTSSMEKKLLIKS			Profiling	Hela Cell line	Label free	TiO2	QE-HF	[7.567423521, 7.441346245, 7.026101907]	Treated(GLOBAL FGF10 (GFP-APEX2 FGF10)@Hela cells)
36329028	CIT	S1993	REKSPGRMLSTRRERSPGRLFEDSSRGRLPA			Profiling	Hela Cell line	Label free	TiO2	QE-HF	[7.693101441, 7.728086947, 7.73459884]	Treated(GLOBAL FGF10 (GFP-APEX2 FGF10)@Hela cells)
36329028	CIT	S440	LGILGRSESVVSGLDSPAKTSSMEKKLLIKS			Profiling	Hela Cell line	Label free	TiO2	QE-HF	[7.255647726, 7.445426414, 7.336641262]	Treated(GLOBAL FGF10 (RAB11-APEX2 FGF10)@Hela cells)
36329028	CIT	S1432	YATHFTEAFCRDKMNSPGLQTKEPSSSLHLE			Profiling	Hela Cell line	Label free	TiO2	QE-HF	[7.183918106, 7.21710136, 7.148697859]	Treated(GLOBAL FGF10 (RAB11-APEX2 FGF10)@Hela cells)
36329028	CIT	S582	MMNQLEEDLVSARRRSDLYESELRESRLAAE			Profiling	T47D Cell line	Label free	TiO2	QE-HF	[21.9703924658211, 23.874625870423, 22.3112496240815]	Treated(RAB11-FGF10@T47D cells)
36329028	CIT	S440	LGILGRSESVVSGLDSPAKTSSMEKKLLIKS			Profiling	T47D Cell line	Label free	TiO2	QE-HF	[26.005720805397, 26.3329701022283, 25.2665264564285]	Treated(RAB11-FGF10@T47D cells)
36329028	CIT	S480	CHKMEQEMTRLHRRVSEVEAVLSQKEVELKA			Profiling	T47D Cell line	Label free	TiO2	QE-HF	[22.36739206809, 22.8234837616175, 22.6129657851081]	Treated(RAB11-FGF10@T47D cells)
36329028	CIT	S1993	REKSPGRMLSTRRERSPGRLFEDSSRGRLPA			Profiling	T47D Cell line	Label free	TiO2	QE-HF	[29.3321090023787, 28.8630928079034, 29.6768881502202]	Treated(RAB11-FGF10@T47D cells)
36329028	CIT	S1971	PHRYREGRTELRRDKSPGRPLEREKSPGRML			Profiling	T47D Cell line	Label free	TiO2	QE-HF	[29.1268338239414, 27.5513107477582, 29.2350112209621]	Treated(RAB11-FGF10@T47D cells)
36329028	CIT	S440	LGILGRSESVVSGLDSPAKTSSMEKKLLIKS			Profiling	T47D Cell line	Label free	TiO2	QE-HF	[24.9651797837079, 26.5055288173651, 23.1532449392809]	Unreated(RAB11-UT@T47D cells)
36329028	CIT	S1993	REKSPGRMLSTRRERSPGRLFEDSSRGRLPA			Profiling	T47D Cell line	Label free	TiO2	QE-HF	[28.9277186593695, 29.4539037994079, 29.1095520611139]	Unreated(RAB11-UT@T47D cells)
36329028	CIT	S1971	PHRYREGRTELRRDKSPGRPLEREKSPGRML			Profiling	T47D Cell line	Label free	TiO2	QE-HF	[28.8304077799525, 29.3054466156842, 29.3182454509097]	Unreated(RAB11-UT@T47D cells)
36329028	CIT	S1993	REKSPGRMLSTRRERSPGRLFEDSSRGRLPA			Profiling	Hela Cell line	Label free	TiO2	QE-HF	[5.764254039, 5.581145268, 5.784444465]	Untreated(FGFR2-APEX2 UT@Hela cells)
36329028	CIT	S440	LGILGRSESVVSGLDSPAKTSSMEKKLLIKS			Profiling	Hela Cell line	Label free	TiO2	QE-HF	[23.8702631967808, 23.4395472627048, 23.1805673383369]	Untreated(GFP-UT@Hela cells)
36329028	CIT	S1993	REKSPGRMLSTRRERSPGRLFEDSSRGRLPA			Profiling	Hela Cell line	Label free	TiO2	QE-HF	[24.9532749735066, 24.9797079884441, 24.9735787703029]	Untreated(GFP-UT@Hela cells)
36329028	CIT	S440	LGILGRSESVVSGLDSPAKTSSMEKKLLIKS			Profiling	Hela Cell line	Label free	TiO2	QE-HF	[7.45715574, 7.158155665, 7.379072973]	Untreated(GLOBAL UT (FGFR2-APEX2 UT)@Hela cells)
36329028	CIT	S1993	REKSPGRMLSTRRERSPGRLFEDSSRGRLPA			Profiling	Hela Cell line	Label free	TiO2	QE-HF	[8.175340849, 8.281575353, 8.424280591]	Untreated(GLOBAL UT (FGFR2-APEX2 UT)@Hela cells)
36329028	CIT	S1971	PHRYREGRTELRRDKSPGRPLEREKSPGRML			Profiling	Hela Cell line	Label free	TiO2	QE-HF	[7.303777835, 7.445499869, 7.852085145]	Untreated(GLOBAL UT (FGFR2-APEX2 UT)@Hela cells)
36329028	CIT	S440	LGILGRSESVVSGLDSPAKTSSMEKKLLIKS			Profiling	Hela Cell line	Label free	TiO2	QE-HF	[7.182457303, 7.186943244, 7.067324184]	Untreated(GLOBAL UT GFP-APEX UT@Hela cells)
36329028	CIT	S1993	REKSPGRMLSTRRERSPGRLFEDSSRGRLPA			Profiling	Hela Cell line	Label free	TiO2	QE-HF	[7.785662336, 7.809154817, 7.756917214]	Untreated(GLOBAL UT GFP-APEX UT@Hela cells)
36477497	CIT	S1971		DKS(ph)PGRPLER	1	Profiling	Salmonella infection	Label-free	Enrichment (no details)	Orbitrap	[1.543]	Infected (WT@HeLa cells)
36477497	CIT	S1971		DKS(ph)PGRPLER	1	Profiling	Salmonella infection	Label-free	Enrichment (no details)	Orbitrap	[0.722]	Infected (ipaJ@HeLa cells)
36645220	CIT	S1993		ERS(ph)PGRLFEDSSR	1	Profiling	Esophageal squamous cell carcinoma	Not mentioned	IMAC	Not mentioned	[0.509505703422053, 1.01602564102564]	Treated(DMSO@KYSE150 cells)
36645220	CIT	S480		RVS(ph)EVEAVLSQK	1	Profiling	Esophageal squamous cell carcinoma	Not mentioned	IMAC	Not mentioned	[0.665399239543726, 0.985042735042735, 0.623159960745829]	Treated(DMSO@KYSE150 cells)
36645220	CIT	S1971		DKS(ph)PGRPLER	1	Profiling	Esophageal squamous cell carcinoma	Not mentioned	IMAC	Not mentioned	[0.659695817490494, 0.942307692307692, 1.00196270853778]	Treated(DMSO@KYSE150 cells)
36645220	CIT	S1993		ERS(ph)PGRLFEDSSR	1	Profiling	Esophageal squamous cell carcinoma	Not mentioned	IMAC	Not mentioned	[1.51829268292683]	Treated(Daurisoline (20ÃŽÂ¼M)@KYSE150 cells)
36645220	CIT	S480		RVS(ph)EVEAVLSQK	1	Profiling	Esophageal squamous cell carcinoma	Not mentioned	IMAC	Not mentioned	[1.20693277310924, 1.12093495934959, 1.56805293005671]	Treated(Daurisoline (20ÃŽÂ¼M)@KYSE150 cells)
36645220	CIT	S1971		DKS(ph)PGRPLER	1	Profiling	Esophageal squamous cell carcinoma	Not mentioned	IMAC	Not mentioned	[0.956932773109244, 1.10873983739837, 1.43100189035917]	Treated(Daurisoline (20ÃŽÂ¼M)@KYSE150 cells)
25056879	CIT	S699	EGIRKKLVEAEERRHSLENKVKRLETMERRE		1	Profiling	TGF-beta signaling	SILAC	TiO2	Q Exactive	['Present', 'Present', 'Present', 'Present']	treated(stimulated TGF-b(10 min)@HaCaT cell line)
25056879	CIT	S699	EGIRKKLVEAEERRHSLENKVKRLETMERRE		1	Profiling	TGF-beta signaling	SILAC	TiO2	Q Exactive	['Present', 'Present', 'Present', 'Present']	treated(stimulated TGF-b(15 min)@HaCaT cell line)
25056879	CIT	S699	EGIRKKLVEAEERRHSLENKVKRLETMERRE		1	Profiling	TGF-beta signaling	SILAC	TiO2	Q Exactive	['Present', 'Present', 'Present', 'Present']	treated(stimulated TGF-b(20 min)@HaCaT cell line)
25056879	CIT	S699	EGIRKKLVEAEERRHSLENKVKRLETMERRE		1	Profiling	TGF-beta signaling	SILAC	TiO2	Q Exactive	['Present', 'Present', 'Present', 'Present']	treated(stimulated TGF-b(5min)@HaCaT cell line)
25159151	CIT	S699	EGIRKKLVEAEERRHSLENKVKRLETMERRE		1	Profiling	Cancer	label-free	TiO2	Q Exactive mass spectrometer	[0, 0, 0, 0, 'Yes', 'Yes']	Treated(EGF-15min@HeLa cell line)
25159151	CIT	S699	EGIRKKLVEAEERRHSLENKVKRLETMERRE		1	Profiling	Cancer	label-free	pY	Q Exactive	[160150000.0, 0.0, 0.0, 0.0]	Treated(EGF-5min@Hela cell line)
25159151	CIT	S699	EGIRKKLVEAEERRHSLENKVKRLETMERRE		1	Profiling	Cancer	label-free	TiO2	Q Exactive mass spectrometer	[0, 0, 0, 0, 'Yes', 'Yes']	Treated(Nocodazole@HeLa cell line)
25159151	CIT	S699	EGIRKKLVEAEERRHSLENKVKRLETMERRE		1	Profiling	Cancer	label-free	TiO2	Q Exactive mass spectrometer	[0, 86939000, 21011000, 52204000, 0, 0]	Untreated(HeLa cell line)
25849741	CIT	S1437	KESGTEHHRGPSTSRSPNKRGPPTYNEHITK		0.987122	Profiling	Breast cancer	SILAC	TiO2	Q Exactive	['Present', 'Present', 'Present', 'Present']	(IKKb(K44M)+(TNF-ÃŽÂ±@MCF-7 cells)
25849741	CIT	S1437	KESGTEHHRGPSTSRSPNKRGPPTYNEHITK		0.987122	Profiling	Breast cancer	SILAC	TiO2	Q Exactive	['Present', 'Present', 'Present', 'Present']	(TNF-ÃŽÂ± stimulation@MCF-7 cells)
25849741	CIT	S1437	KESGTEHHRGPSTSRSPNKRGPPTYNEHITK		0.987122	Profiling	Breast cancer	SILAC	TiO2	Q Exactive	['Present', 'Present', 'Present', 'Present']	(TNF-ÃŽÂ±+ SC-514 IKK@MCF-7 cells)
25849741	CIT	S1437	KESGTEHHRGPSTSRSPNKRGPPTYNEHITK		0.987122	Profiling	Breast cancer	SILAC	TiO2	Q Exactive	['Present', 'Present', 'Present', 'Present']	(TNF-ÃŽÂ±+IKKb@MCF-7 cells)
25850435	CIT	S480	CHKMEQEMTRLHRRVSEVEAVLSQKEVELKA	VAELTSLS(ph)DEDSGK	1	Profiling	Melanoma	SILAC	TiO2	LTQ Orbitrap Velos	[73880000]	Treated(AZD6244 (selumetinib)(10ÃŽÂ¼M)@WM239A cells)
25850435	CIT	S440	LGILGRSESVVSGLDSPAKTSSMEKKLLIKS	SESVVSGLDS(ph)PAK	1	Profiling	Melanoma	SILAC	TiO2	LTQ Orbitrap Velos	[138840000]	Treated(AZD6244 (selumetinib)(30nM)@WM239A cells)
25850435	CIT	S2013	PHRYREGRTELRRDKSPGRPLEREKSPGRML	DKS(ph)PGRPLER	1	Profiling	Melanoma	SILAC	TiO2	LTQ Orbitrap Velos	[60837000]	Treated(AZD6244 (selumetinib)(30nM)@WM239A cells)
25850435	CIT	S480	CHKMEQEMTRLHRRVSEVEAVLSQKEVELKA	RVS(ph)EVEAVLSQK	1	Profiling	Melanoma	SILAC	TiO2	LTQ Orbitrap Velos	[43356000]	Treated(AZD6244 (selumetinib)(30nM)@WM239A cells)
25850435	CIT	S480	CHKMEQEMTRLHRRVSEVEAVLSQKEVELKA	VAELTSLS(ph)DEDSGK	1	Profiling	Melanoma	SILAC	TiO2	LTQ Orbitrap Velos	[73880000]	Treated(PLX4032 (vemurafenib)(10ÃŽÂ¼M)@WM239A cells)
25850435	CIT	S440	LGILGRSESVVSGLDSPAKTSSMEKKLLIKS	SESVVSGLDS(ph)PAK	1	Profiling	Melanoma	SILAC	TiO2	LTQ Orbitrap Velos	[138840000]	Treated(PLX4032 (vemurafenib)(30nM)@WM239A cells)
25850435	CIT	S2013	PHRYREGRTELRRDKSPGRPLEREKSPGRML	DKS(ph)PGRPLER	1	Profiling	Melanoma	SILAC	TiO2	LTQ Orbitrap Velos	[60837000]	Treated(PLX4032 (vemurafenib)(30nM)@WM239A cells)
25850435	CIT	S480	CHKMEQEMTRLHRRVSEVEAVLSQKEVELKA	RVS(ph)EVEAVLSQK	1	Profiling	Melanoma	SILAC	TiO2	LTQ Orbitrap Velos	[43356000]	Treated(PLX4032 (vemurafenib)(30nM)@WM239A cells)
26265067	CIT	S480	RLHRRVSEVEAVL	RVS(ph)EVEAVLSQE	181.488	Profiling	Pancreatic cancer	TMT	TiO2	Orbitrap Fusion	[893.693623588, 790.700553619, 881.601853963]	(serum starvation+Mock treatment@PaSC)
26572502	CIT	S699	AEERRHSLENKVK	LVEAEERRHS(ph)LENK	1	Profiling	Cancer	SILAC	TiO2	Q-Exactive Plus	['Present', 'Present ', 'Present ', 'Present ', 'Present ', 'Present ']	Treated( ATR inhibitor VE-821+hydroxyurea@U2OS cells)
26572502	CIT	S440	VVSGLDSPAKTSS	SESVVSGLDS(ph)PAK	0.999833	Profiling	Cancer	SILAC	TiO2	Q-Exactive Plus	['Present', 'Present ', 'Present ', 'Present ', 'Present ', 'Present ']	Treated( ATR inhibitor VE-821+hydroxyurea@U2OS cells)
26572502	CIT	S1624	AKLLGNSLLKLEG	LLGNS(ph)LLK	1	Profiling	Cancer	SILAC	TiO2	Q-Exactive Plus	['Present', 'Present ', 'Present ', 'Present ', 'Present ', 'Present ']	Treated( ATR inhibitor VE-821+hydroxyurea@U2OS cells)
26572502	CIT	S2013	ELRRDKSPGRPLE	DKS(ph)PGRPLER	1	Profiling	Cancer	SILAC	TiO2	Q-Exactive Plus	['Present', 'Present ', 'Present ', 'Present ', 'Present ', 'Present ']	Treated( ATR inhibitor VE-821+hydroxyurea@U2OS cells)
26572502	CIT	S2035	STRRERSPGRLFE	ERS(ph)PGRLFEDSSR	1	Profiling	Cancer	SILAC	TiO2	Q-Exactive Plus	['Present', 'Present ', 'Present ', 'Present ', 'Present ', 'Present ']	Treated( ATR inhibitor VE-821+hydroxyurea@U2OS cells)
26572502	CIT	S480	RLHRRVSEVEAVL	RVS(ph)EVEAVLSQK	1	Profiling	Cancer	SILAC	TiO2	Q-Exactive Plus	['Present', 'Present ', 'Present ', 'Present ', 'Present ', 'Present ']	Treated( ATR inhibitor VE-821+hydroxyurea@U2OS cells)
26572502	CIT	S699	AEERRHSLENKVK	LVEAEERRHS(ph)LENK	1	Profiling	Cancer	SILAC	TiO2	Q-Exactive Plus	['Present', 'Present ', 'Present ', 'Present ', 'Present ', 'Present ']	Treated( DMSO@U2OS cells)
26572502	CIT	S440	VVSGLDSPAKTSS	SESVVSGLDS(ph)PAK	0.999833	Profiling	Cancer	SILAC	TiO2	Q-Exactive Plus	['Present', 'Present ', 'Present ', 'Present ', 'Present ', 'Present ']	Treated( DMSO@U2OS cells)
26572502	CIT	S1624	AKLLGNSLLKLEG	LLGNS(ph)LLK	1	Profiling	Cancer	SILAC	TiO2	Q-Exactive Plus	['Present', 'Present ', 'Present ', 'Present ', 'Present ', 'Present ']	Treated( DMSO@U2OS cells)
26572502	CIT	S2013	ELRRDKSPGRPLE	DKS(ph)PGRPLER	1	Profiling	Cancer	SILAC	TiO2	Q-Exactive Plus	['Present', 'Present ', 'Present ', 'Present ', 'Present ', 'Present ']	Treated( DMSO@U2OS cells)
26572502	CIT	S2035	STRRERSPGRLFE	ERS(ph)PGRLFEDSSR	1	Profiling	Cancer	SILAC	TiO2	Q-Exactive Plus	['Present', 'Present ', 'Present ', 'Present ', 'Present ', 'Present ']	Treated( DMSO@U2OS cells)
26572502	CIT	S480	RLHRRVSEVEAVL	RVS(ph)EVEAVLSQK	1	Profiling	Cancer	SILAC	TiO2	Q-Exactive Plus	['Present', 'Present ', 'Present ', 'Present ', 'Present ', 'Present ']	Treated( DMSO@U2OS cells)
26572502	CIT	S699	AEERRHSLENKVK	LVEAEERRHS(ph)LENK	1	Profiling	Cancer	SILAC	TiO2	Q-Exactive Plus	['Present', 'Present ', 'Present ', 'Present ', 'Present ', 'Present ']	Treated( hydroxyurea@U2OS cells)
26572502	CIT	S440	VVSGLDSPAKTSS	SESVVSGLDS(ph)PAK	0.999833	Profiling	Cancer	SILAC	TiO2	Q-Exactive Plus	['Present', 'Present ', 'Present ', 'Present ', 'Present ', 'Present ']	Treated( hydroxyurea@U2OS cells)
26572502	CIT	S1624	AKLLGNSLLKLEG	LLGNS(ph)LLK	1	Profiling	Cancer	SILAC	TiO2	Q-Exactive Plus	['Present', 'Present ', 'Present ', 'Present ', 'Present ', 'Present ']	Treated( hydroxyurea@U2OS cells)
26572502	CIT	S2013	ELRRDKSPGRPLE	DKS(ph)PGRPLER	1	Profiling	Cancer	SILAC	TiO2	Q-Exactive Plus	['Present', 'Present ', 'Present ', 'Present ', 'Present ', 'Present ']	Treated( hydroxyurea@U2OS cells)
26572502	CIT	S2035	STRRERSPGRLFE	ERS(ph)PGRLFEDSSR	1	Profiling	Cancer	SILAC	TiO2	Q-Exactive Plus	['Present', 'Present ', 'Present ', 'Present ', 'Present ', 'Present ']	Treated( hydroxyurea@U2OS cells)
26572502	CIT	S480	RLHRRVSEVEAVL	RVS(ph)EVEAVLSQK	1	Profiling	Cancer	SILAC	TiO2	Q-Exactive Plus	['Present', 'Present ', 'Present ', 'Present ', 'Present ', 'Present ']	Treated( hydroxyurea@U2OS cells)
27067055	CIT	S480		RVS(ph)EVEAVLSQK	1	Profiling	Cytokine stimulation	SILAC	TiO2	Q Exactive HF	['Present', 'Present', 'Present']	Treated(IL2@Kit225 T cells)
27067055	CIT	S440		SESVVSGLDS(ph)PAK	0.999999	Profiling	Cytokine stimulation	SILAC	TiO2	Q Exactive HF	['Present', 'Present', 'Present']	Treated(IL2@Kit225 T cells)
27067055	CIT	S1624		LLGNS(ph)LLK	1	Profiling	Cytokine stimulation	SILAC	TiO2	Q Exactive HF	['Present', 'Present', 'Present']	Treated(IL2@Kit225 T cells)
27067055	CIT	S699		LVEAEERRHS(ph)LENK	1	Profiling	Cytokine stimulation	SILAC	TiO2	Q Exactive HF	['Present', 'Present', 'Present']	Treated(IL2@Kit225 T cells)
27067055	CIT	S480		RVS(ph)EVEAVLSQK	1	Profiling	Cytokine stimulation	SILAC	TiO2	Q Exactive HF	['Present', 'Present', 'Present']	Untreated(Kit225 T cells)
27067055	CIT	S440		SESVVSGLDS(ph)PAK	0.999999	Profiling	Cytokine stimulation	SILAC	TiO2	Q Exactive HF	['Present', 'Present', 'Present']	Untreated(Kit225 T cells)
27067055	CIT	S1624		LLGNS(ph)LLK	1	Profiling	Cytokine stimulation	SILAC	TiO2	Q Exactive HF	['Present', 'Present', 'Present']	Untreated(Kit225 T cells)
27067055	CIT	S699		LVEAEERRHS(ph)LENK	1	Profiling	Cytokine stimulation	SILAC	TiO2	Q Exactive HF	['Present', 'Present', 'Present']	Untreated(Kit225 T cells)
27135362	CIT	S699	EGIRKKLVEAEERRHSLENKVKRLETMERRE		1	Profiling	Breast Cancer	Label free	TiO2	Q Exactive	[24.34028]	Treated(Metformin@MCF7 cells)
27135362	CIT	S699	EGIRKKLVEAEERRHSLENKVKRLETMERRE		1	Profiling	Breast Cancer	Label free	TiO2	Q Exactive	[21.20705, 21.85529]	Untreated(MCF7 cells)
27174698	CIT	S2035		ERS(ph)PGRLFEDSSR	1	Profiling	Knockdown	Dimethyl labeling	TiO2	LTQ-Orbitrap Velos	['Present', 'Present', 'Present', 'Present']	(CHC siRNA-transfected@HeLa S3 cells)
27174698	CIT	S2035		ERS(ph)PGRLFEDSSR	1	Profiling	Knockdown	Dimethyl labeling	TiO2	LTQ-Orbitrap Velos	['Present', 'Present', 'Present', 'Present']	(Luc siRNA-transfected@HeLa S3 cells)
27642862	CIT	S1347	REEAAHRKATDHPHPSTPATARQQIAMSAIV	KATDHPHPS(ph)TPATAR	0.889408	Profile	Enrichment-study	Label-free	Src superbinder+Ti-IMAC	LTQ-Orbitrap Velos	[56133.0, 0.0, 0.0]	Condition(Pervanadate treated-Dataset S7@JURKAT cell line)
27642862	CIT	Y1971	PSTSRSSPNKRGPPTYNEHITKRVASSPAPP	GPPTY(ph)NEHITK	0.998009	Profile	Enrichment-study	Label-free	Src superbinder+Ti-IMAC	LTQ-Orbitrap Velos	[2532000.0, 0.0, 0.0]	Condition(Pervanadate treated-Dataset S7@JURKAT cell line)
27642862	CIT	Y1971	PSTSRSSPNKRGPPTYNEHITKRVASSPAPP	GPPTY(ph)NEHITK		Profile	Enrichment-study	Label-free	Src superbinder+Ti-IMAC	LTQ-Orbitrap Velos	[4395.5, 0.0, 0.0]	Condition(Pervanadate treated-Dataset S7@SKBR3 cell line)
29514088	CIT	S1624	VSREKAEADAKLLGNSLLKLEGDDRLDMNCT	LLGNS(ph)LLK	1	Profiling	Retinal pigment epithelial	SILAC	TiO2	Orbitrap HF	[6452200, '-', '-', '-']	Condition(Intensity-H@RPE-1 cell line)
29514088	CIT	S2013	PHRYREGRTELRRDKSPGRPLEREKSPGRML	S(ph)PGRPLEREK	1	Profiling	Retinal pigment epithelial	SILAC	TiO2	Orbitrap HF	[4898100, '-', '-', '-']	Condition(Intensity-H@RPE-1 cell line)
29514088	CIT	S1474	YATHFTEAFCRDKMNSPGLQTKEPSSSLHLE	MNS(ph)PGLQTK	1	Profiling	Retinal pigment epithelial	SILAC	TiO2	Orbitrap HF	[7615200, '-', '-', '-']	Condition(Intensity-H@RPE-1 cell line)
29514088	CIT	S699	EGIRKKLVEAEERRHSLENKVKRLETMERRE	LVEAEERRHS(ph)LENK	1	Profiling	Retinal pigment epithelial	SILAC	TiO2	Orbitrap HF	[263130000, '-', '-', '-']	Condition(Intensity-H@RPE-1 cell line)
29514088	CIT	S1624	VSREKAEADAKLLGNSLLKLEGDDRLDMNCT	LLGNS(ph)LLK	1	Profiling	Retinal pigment epithelial	SILAC	TiO2	Orbitrap HF	[26100000, '-', '-', '-']	Condition(Intensity-L@RPE-1 cell line)
29514088	CIT	S2013	PHRYREGRTELRRDKSPGRPLEREKSPGRML	S(ph)PGRPLEREK	1	Profiling	Retinal pigment epithelial	SILAC	TiO2	Orbitrap HF	[13275000, '-', '-', '-']	Condition(Intensity-L@RPE-1 cell line)
29514088	CIT	S699	EGIRKKLVEAEERRHSLENKVKRLETMERRE	LVEAEERRHS(ph)LENK	1	Profiling	Retinal pigment epithelial	SILAC	TiO2	Orbitrap HF	[381590000, '-', '-', '-']	Condition(Intensity-L@RPE-1 cell line)
29523821	CIT	S699	EGIRKKLVEAEERRHSLENKVKRLETMERRE	LVEAEERRHS(ph)LENK	1	Profiling	Stimuli	SILAC	TiO2	Q Exactive or Q Exactive Plus	['Present', 'Present', 'Present', 'Present']	Treated(MK2/3/5 inhibitor(PF-3644022)+IR-UV@U2OS cells)
29523821	CIT	S699	EGIRKKLVEAEERRHSLENKVKRLETMERRE	LVEAEERRHS(ph)LENK	1	Profiling	Stimuli	SILAC	TiO2	Q Exactive or Q Exactive Plus	['Present', 'Present', 'Present', 'Present']	Treated(p38 inhibitor(SB203580)+IR-UV@U2OS cells)
30157440	CIT	S699			1	Profiling	PARP inhibition	Label free	TiO2	Q Exactive HF-X	[25.39952, 26.10036, 27.50371, 26.95674]	Treated(H2O2+olaparib@HeLa cells)
30157440	CIT	S699			1	Profiling	PARP inhibition	Label free	TiO2	Q Exactive HF-X	[27.07931, 25.34139, 26.9908, 28.00481]	Treated(H2O2@HeLa cells)
30157440	CIT	S699			1	Profiling	PARP inhibition	Label free	TiO2	Q Exactive HF-X	[27.01116, 28.41667, 27.7377, 27.55055]	Untreated(HeLa cells)
30177828	CIT	S699	EGIRKKLVEAEERRHSLENKVKRLETMERRE	RHS(ph)LENK	1	Profiling	Infection	Label free	EasyPhos	LTQ-Orbitrap XL + Orbitrap Q Exactive HF	[17.24]	(Mock infected(24h)@SK-N-BE2 cells)
30177828	CIT	S699	EGIRKKLVEAEERRHSLENKVKRLETMERRE	RHS(ph)LENK	1	Profiling	Infection	Label free	EasyPhos	LTQ-Orbitrap XL + Orbitrap Q Exactive HF	[17.53]	(Mock infected(48h)@SK-N-BE2 cells)
30177828	CIT	S699	EGIRKKLVEAEERRHSLENKVKRLETMERRE	RHS(ph)LENK	1	Profiling	Infection	Label free	EasyPhos	LTQ-Orbitrap XL + Orbitrap Q Exactive HF	[17.86]	(Mock infected(72h)@SK-N-BE2 cells)
30177828	CIT	S699	EGIRKKLVEAEERRHSLENKVKRLETMERRE	RHS(ph)LENK	1	Profiling	Infection	Label free	EasyPhos	LTQ-Orbitrap XL + Orbitrap Q Exactive HF	[18.01]	(ZIKV infected(24h)@SK-N-BE2 cells)
30177828	CIT	S699	EGIRKKLVEAEERRHSLENKVKRLETMERRE	RHS(ph)LENK	1	Profiling	Infection	Label free	EasyPhos	LTQ-Orbitrap XL + Orbitrap Q Exactive HF	[19.83]	(ZIKV infected(48h)@SK-N-BE2 cells)
30177828	CIT	S699	EGIRKKLVEAEERRHSLENKVKRLETMERRE	RHS(ph)LENK	1	Profiling	Infection	Label free	EasyPhos	LTQ-Orbitrap XL + Orbitrap Q Exactive HF	[20.88]	(ZIKV infected(72h)@SK-N-BE2 cells)
30890564	CIT	S2013	PHRYREGRTELRRDKSPGRPLEREKSPGRML	DKS(ph)PGRPLER	1	Profiling	Skin cancer	SILAC	TiO2	Q Exactive HF	['Present ']	Treated(Vemurafenib resistant @A375 cell line-Biological replicate 1)
30890564	CIT	S440	LGILGRSESVVSGLDSPAKTSSMEKKLLIKS	SESVVSGLDS(ph)PAK	0.999936	Profiling	Skin cancer	SILAC	TiO2	Q Exactive HF	['Present ']	Treated(Vemurafenib resistant @A375 cell line-Biological replicate 1)
30890564	CIT	S2013	PHRYREGRTELRRDKSPGRPLEREKSPGRML	DKS(ph)PGRPLER	1	Profiling	Skin cancer	SILAC	TiO2	Q Exactive HF	['Present ']	Treated(Vemurafenib resistant @A375 cell line-Biological replicate 1)
30890564	CIT	S2013	PHRYREGRTELRRDKSPGRPLEREKSPGRML	DKS(ph)PGRPLER	1	Profiling	Skin cancer	SILAC	TiO2	Q Exactive HF	['Present ']	Treated(Vemurafenib resistant @A375 cell line-Biological replicate 2)
30890564	CIT	S2013	PHRYREGRTELRRDKSPGRPLEREKSPGRML	DKS(ph)PGRPLER	1	Profiling	Skin cancer	SILAC	TiO2	Q Exactive HF	['Present ']	Treated(Vemurafenib resistant @A375 cell line-Biological replicate 3)
30890564	CIT	S440	LGILGRSESVVSGLDSPAKTSSMEKKLLIKS	SESVVSGLDS(ph)PAK	0.997888	Profiling	Skin cancer	SILAC	TiO2	Q Exactive HF	['Present ']	Treated(Vemurafenib resistant @A375 cell line-Biological replicate 3)
30890564	CIT	S440	LGILGRSESVVSGLDSPAKTSSMEKKLLIKS	SESVVSGLDS(ph)PAK	0.999936	Profiling	Skin cancer	SILAC	TiO2	Q Exactive HF	['Present ']	Treated(Vemurafenib sensitive @A375 cell line-Biological replicate 1)
30890564	CIT	S2013	PHRYREGRTELRRDKSPGRPLEREKSPGRML	DKS(ph)PGRPLER	1	Profiling	Skin cancer	SILAC	TiO2	Q Exactive HF	['Present ']	Treated(Vemurafenib sensitive @A375 cell line-Biological replicate 2)
30890564	CIT	S2013	PHRYREGRTELRRDKSPGRPLEREKSPGRML	DKS(ph)PGRPLER	1	Profiling	Skin cancer	SILAC	TiO2	Q Exactive HF	['Present ']	Treated(Vemurafenib sensitive @A375 cell line-Biological replicate 3)
30890564	CIT	S440	LGILGRSESVVSGLDSPAKTSSMEKKLLIKS	SESVVSGLDS(ph)PAK	0.997888	Profiling	Skin cancer	SILAC	TiO2	Q Exactive HF	['Present ']	Treated(Vemurafenib sensitive @A375 cell line-Biological replicate 3)
31665227	CIT	S480	CHKMEQEMTRLHRRVSEVEAVLSQKEVELKA		1	Profiling	Cancer	TMT	TiO2	Orbitrap Fusion Tribrid	[14.74714, 15.1317, 15.07431, 15.16742]	Treated(KO-SGK3 @HEK293 cells)
31665227	CIT	S699	EGIRKKLVEAEERRHSLENKVKRLETMERRE		1	Profiling	Cancer	TMT	TiO2	Orbitrap Fusion Tribrid	[16.03187, 16.21561, 16.03832, 16.14569]	Treated(KO-SGK3 @HEK293 cells)
31665227	CIT	S480	CHKMEQEMTRLHRRVSEVEAVLSQKEVELKA		1	Profiling	Cancer	TMT	TiO2	Orbitrap Fusion Tribrid	[14.33734, 14.74714, 14.80876, 14.91998]	Untreated(WT-SGK3 @HEK293 cells)
31665227	CIT	S699	EGIRKKLVEAEERRHSLENKVKRLETMERRE		1	Profiling	Cancer	TMT	TiO2	Orbitrap Fusion Tribrid	[15.718, 15.7602, 15.74189, 16.00799]	Untreated(WT-SGK3 @HEK293 cells)
33755436	CIT	S440	SVVSGLDSPAKTSSM	SVVSGLDs(ph)PAKTSSM	1	Profile	Breast cancer	TMT	LTQ Orbitrap Elite	Fe-IMAC	[16.09412, '-', '-', '-']	Control(DMSO-R1@BT-474 cell line)
33755436	CIT	S440	SVVSGLDSPAKTSSM	SVVSGLDs(ph)PAKTSSM	1	Profile	Breast cancer	TMT	LTQ Orbitrap Elite	Fe-IMAC	[16.57848, '-', '-', '-']	Control(DMSO-R2@BT-474 cell line)
33755436	CIT	S440	SVVSGLDSPAKTSSM	SVVSGLDs(ph)PAKTSSM	1	Profile	Breast cancer	TMT	LTQ Orbitrap Elite	Fe-IMAC	[16.35858, '-', '-', '-']	Control(DMSO-R3@BT-474 cell line)
33755436	CIT	S440	SVVSGLDSPAKTSSM	SVVSGLDs(ph)PAKTSSM	1	Profile	Breast cancer	TMT	LTQ Orbitrap Elite	Fe-IMAC	[16.40609, '-', '-', '-']	Control(DMSO-R4@BT-474 cell line)
33755436	CIT	S440	SVVSGLDSPAKTSSM	SVVSGLDs(ph)PAKTSSM	1	Profile	Breast cancer	TMT	LTQ Orbitrap Elite	Fe-IMAC	[16.46567, '-', '-', '-']	Treated(AZD5363-R1@BT-474 cell line)
33755436	CIT	S440	SVVSGLDSPAKTSSM	SVVSGLDs(ph)PAKTSSM	1	Profile	Breast cancer	TMT	LTQ Orbitrap Elite	Fe-IMAC	[16.68308, '-', '-', '-']	Treated(AZD5363-R2@BT-474 cell line)
33755436	CIT	S440	SVVSGLDSPAKTSSM	SVVSGLDs(ph)PAKTSSM	1	Profile	Breast cancer	TMT	LTQ Orbitrap Elite	Fe-IMAC	[16.47659, '-', '-', '-']	Treated(AZD5363-R3@BT-474 cell line)
33755436	CIT	S440	SVVSGLDSPAKTSSM	SVVSGLDs(ph)PAKTSSM	1	Profile	Breast cancer	TMT	LTQ Orbitrap Elite	Fe-IMAC	[16.50624, '-', '-', '-']	Treated(AZD5363-R4@BT-474 cell line)
33755436	CIT	S440	SVVSGLDSPAKTSSM	SVVSGLDs(ph)PAKTSSM	1	Profile	Breast cancer	TMT	LTQ Orbitrap Elite	Fe-IMAC	[16.44282, '-', '-', '-']	Treated(GSK2110183-R1@BT-474 cell line)
33755436	CIT	S440	SVVSGLDSPAKTSSM	SVVSGLDs(ph)PAKTSSM	1	Profile	Breast cancer	TMT	LTQ Orbitrap Elite	Fe-IMAC	[16.38832, '-', '-', '-']	Treated(GSK2110183-R2@BT-474 cell line)
33755436	CIT	S440	SVVSGLDSPAKTSSM	SVVSGLDs(ph)PAKTSSM	1	Profile	Breast cancer	TMT	LTQ Orbitrap Elite	Fe-IMAC	[16.24277, '-', '-', '-']	Treated(GSK2110183-R3@BT-474 cell line)
33755436	CIT	S440	SVVSGLDSPAKTSSM	SVVSGLDs(ph)PAKTSSM	1	Profile	Breast cancer	TMT	LTQ Orbitrap Elite	Fe-IMAC	[16.50329, '-', '-', '-']	Treated(GSK2110183-R4@BT-474 cell line)
33755436	CIT	S440	SVVSGLDSPAKTSSM	SVVSGLDs(ph)PAKTSSM	1	Profile	Breast cancer	TMT	LTQ Orbitrap Elite	Fe-IMAC	[16.4854, '-', '-', '-']	Treated(GSK690693-R1@BT-474 cell line)
33755436	CIT	S440	SVVSGLDSPAKTSSM	SVVSGLDs(ph)PAKTSSM	1	Profile	Breast cancer	TMT	LTQ Orbitrap Elite	Fe-IMAC	[16.50519, '-', '-', '-']	Treated(GSK690693-R2@BT-474 cell line)
33755436	CIT	S440	SVVSGLDSPAKTSSM	SVVSGLDs(ph)PAKTSSM	1	Profile	Breast cancer	TMT	LTQ Orbitrap Elite	Fe-IMAC	[16.43411, '-', '-', '-']	Treated(GSK690693-R3@BT-474 cell line)
33755436	CIT	S440	SVVSGLDSPAKTSSM	SVVSGLDs(ph)PAKTSSM	1	Profile	Breast cancer	TMT	LTQ Orbitrap Elite	Fe-IMAC	[16.54013, '-', '-', '-']	Treated(GSK690693-R4@BT-474 cell line)
33755436	CIT	S440	SVVSGLDSPAKTSSM	SVVSGLDs(ph)PAKTSSM	1	Profile	Breast cancer	TMT	LTQ Orbitrap Elite	Fe-IMAC	[16.44527, '-', '-', '-']	Treated(Ipatasertib-R1@BT-474 cell line)
33755436	CIT	S440	SVVSGLDSPAKTSSM	SVVSGLDs(ph)PAKTSSM	1	Profile	Breast cancer	TMT	LTQ Orbitrap Elite	Fe-IMAC	[16.40405, '-', '-', '-']	Treated(Ipatasertib-R2@BT-474 cell line)
33755436	CIT	S440	SVVSGLDSPAKTSSM	SVVSGLDs(ph)PAKTSSM	1	Profile	Breast cancer	TMT	LTQ Orbitrap Elite	Fe-IMAC	[16.48495, '-', '-', '-']	Treated(Ipatasertib-R3@BT-474 cell line)
33755436	CIT	S440	SVVSGLDSPAKTSSM	SVVSGLDs(ph)PAKTSSM	1	Profile	Breast cancer	TMT	LTQ Orbitrap Elite	Fe-IMAC	[16.30875, '-', '-', '-']	Treated(Ipatasertib-R4@BT-474 cell line)
33755436	CIT	S440	SVVSGLDSPAKTSSM	SVVSGLDs(ph)PAKTSSM	1	Profile	Breast cancer	TMT	LTQ Orbitrap Elite	Fe-IMAC	[16.55383, '-', '-', '-']	Treated(MK-2206-R1@BT-474 cell line)
33755436	CIT	S440	SVVSGLDSPAKTSSM	SVVSGLDs(ph)PAKTSSM	1	Profile	Breast cancer	TMT	LTQ Orbitrap Elite	Fe-IMAC	[16.31065, '-', '-', '-']	Treated(MK-2206-R2@BT-474 cell line)
33755436	CIT	S440	SVVSGLDSPAKTSSM	SVVSGLDs(ph)PAKTSSM	1	Profile	Breast cancer	TMT	LTQ Orbitrap Elite	Fe-IMAC	[16.47822, '-', '-', '-']	Treated(MK-2206-R3@BT-474 cell line)
33755436	CIT	S440	SVVSGLDSPAKTSSM	SVVSGLDs(ph)PAKTSSM	1	Profile	Breast cancer	TMT	LTQ Orbitrap Elite	Fe-IMAC	[16.36399, '-', '-', '-']	Treated(MK-2206-R4@BT-474 cell line)
34124911	CIT	S1488	PHRYREGRTELRRDKSPGRPLEREKSPGRML	DKS(ph)PGRPLER	1	Profiling	Inflammation	Label free	TiO2	Q Exactive Orbitrap	[25.28567, 24.59468, 25.32502, 26.14973, 25.52609, 21.39791]	Treated(TGFÃŽÂ²(day0)@hSAECs)
34124911	CIT	S13	___MEQEMTRLHRRVSEVEAVLSQKEVELKA	RVS(ph)EVEAVLSQK	1	Profiling	Inflammation	Label free	TiO2	Q Exactive Orbitrap	[22.27378, 21.67973, 22.19599, 22.43543, 21.83858, 22.28715]	Treated(TGFÃŽÂ²(day0)@hSAECs)
34124911	CIT	S1488	PHRYREGRTELRRDKSPGRPLEREKSPGRML	DKS(ph)PGRPLER	1	Profiling	Inflammation	Label free	TiO2	Q Exactive Orbitrap	[23.77052, 19.40246, 23.44544, 22.88135, 24.26992, 22.14576]	Treated(TGFÃŽÂ²(day1)@hSAECs)
34124911	CIT	S13	___MEQEMTRLHRRVSEVEAVLSQKEVELKA	RVS(ph)EVEAVLSQK	1	Profiling	Inflammation	Label free	TiO2	Q Exactive Orbitrap	[22.98252, 23.24357, 23.23304, 23.01136, 19.2597, 23.6608]	Treated(TGFÃŽÂ²(day1)@hSAECs)
34124911	CIT	S1488	PHRYREGRTELRRDKSPGRPLEREKSPGRML	DKS(ph)PGRPLER	1	Profiling	Inflammation	Label free	TiO2	Q Exactive Orbitrap	[18.88691, 24.36065, 23.85946, 18.51121, 24.02124, 23.0628]	Treated(TGFÃŽÂ²(day3)@hSAECs)
34124911	CIT	S13	___MEQEMTRLHRRVSEVEAVLSQKEVELKA	RVS(ph)EVEAVLSQK	1	Profiling	Inflammation	Label free	TiO2	Q Exactive Orbitrap	[23.09732, 23.24973, 23.1373, 23.39767, 23.09981, 23.29137]	Treated(TGFÃŽÂ²(day3)@hSAECs)
34124911	CIT	S1488	PHRYREGRTELRRDKSPGRPLEREKSPGRML	DKS(ph)PGRPLER	1	Profiling	Inflammation	Label free	TiO2	Q Exactive Orbitrap	[24.37179, 23.07951, 23.55801, 22.55494, 19.97589, 21.84476]	Treated(TGFÃŽÂ²+BMS-345541(day0)@hSAECs)
34124911	CIT	S13	___MEQEMTRLHRRVSEVEAVLSQKEVELKA	RVS(ph)EVEAVLSQK	1	Profiling	Inflammation	Label free	TiO2	Q Exactive Orbitrap	[18.67354, 22.15999, 22.21433, 22.63797, 22.57773, 22.6266]	Treated(TGFÃŽÂ²+BMS-345541(day0)@hSAECs)
34124911	CIT	S1488	PHRYREGRTELRRDKSPGRPLEREKSPGRML	DKS(ph)PGRPLER	1	Profiling	Inflammation	Label free	TiO2	Q Exactive Orbitrap	[24.04243, 21.55244, 22.84931, 21.48139, 23.5643, 20.90367]	Treated(TGFÃŽÂ²+BMS-345541(day1)@hSAECs)
34124911	CIT	S13	___MEQEMTRLHRRVSEVEAVLSQKEVELKA	RVS(ph)EVEAVLSQK	1	Profiling	Inflammation	Label free	TiO2	Q Exactive Orbitrap	[22.80276, 23.24342, 22.93903, 23.38719, 22.99448, 23.3362]	Treated(TGFÃŽÂ²+BMS-345541(day1)@hSAECs)
34124911	CIT	S1488	PHRYREGRTELRRDKSPGRPLEREKSPGRML	DKS(ph)PGRPLER	1	Profiling	Inflammation	Label free	TiO2	Q Exactive Orbitrap	[20.90779, 23.58314, 23.01378, 21.51128, 23.36011, 21.31645]	Treated(TGFÃŽÂ²+BMS-345541(day3)@hSAECs)
34124911	CIT	S13	___MEQEMTRLHRRVSEVEAVLSQKEVELKA	RVS(ph)EVEAVLSQK	1	Profiling	Inflammation	Label free	TiO2	Q Exactive Orbitrap	[22.20607, 22.61973, 21.87819, 22.20198, 22.09931, 21.90463]	Treated(TGFÃŽÂ²+BMS-345541(day3)@hSAECs)
34974192	CIT	S440	LGILGRSESVVSGLDSPAKTSSMEKKLLIKS	SESVVSGLDS(ph)PAK	1	Profiling	Mitophagy	Dimethyl Labeling	IMAC	Q Exactive HF	[24754000, 0, 38848000, 28809000]	Treated(CCP(0h)@C431A-Parkin HeLa cells)
34974192	CIT	S2035	REKSPGRMLSTRRERSPGRLFEDSSRGRLPA	ERS(ph)PGRLFEDSSR	1	Profiling	Mitophagy	Dimethyl Labeling	IMAC	Q Exactive HF	[21405000, 0, 205960000, 83754000]	Treated(CCP(0h)@C431A-Parkin HeLa cells)
34974192	CIT	S2013	PHRYREGRTELRRDKSPGRPLEREKSPGRML	DKS(ph)PGRPLER	1	Profiling	Mitophagy	Dimethyl Labeling	IMAC	Q Exactive HF	[0, 0, 0, 29891000]	Treated(CCP(0h)@C431A-Parkin HeLa cells)
34974192	CIT	S480	CHKMEQEMTRLHRRVSEVEAVLSQKEVELKA	RVS(ph)EVEAVLSQK	1	Profiling	Mitophagy	Dimethyl Labeling	IMAC	Q Exactive HF	[314920, 0, 208740, 0]	Treated(CCP(0h)@C431A-Parkin HeLa cells)
34974192	CIT	S440	LGILGRSESVVSGLDSPAKTSSMEKKLLIKS	SESVVSGLDS(ph)PAK	1	Profiling	Mitophagy	Dimethyl Labeling	IMAC	Q Exactive HF	[0, 0, 0, 53402000]	Treated(CCP(0h)@WT Parkin HeLa cells)
34974192	CIT	S2035	REKSPGRMLSTRRERSPGRLFEDSSRGRLPA	ERS(ph)PGRLFEDSSR	1	Profiling	Mitophagy	Dimethyl Labeling	IMAC	Q Exactive HF	[82557000, 691520000, 90256000, 6278400]	Treated(CCP(0h)@WT Parkin HeLa cells)
34974192	CIT	S2013	PHRYREGRTELRRDKSPGRPLEREKSPGRML	DKS(ph)PGRPLER	1	Profiling	Mitophagy	Dimethyl Labeling	IMAC	Q Exactive HF	[0, 0, 0, 152170000]	Treated(CCP(0h)@WT Parkin HeLa cells)
34974192	CIT	S480	CHKMEQEMTRLHRRVSEVEAVLSQKEVELKA	RVS(ph)EVEAVLSQK	1	Profiling	Mitophagy	Dimethyl Labeling	IMAC	Q Exactive HF	[926200, 0, 0, 0]	Treated(CCP(0h)@WT Parkin HeLa cells)
34974192	CIT	S440	LGILGRSESVVSGLDSPAKTSSMEKKLLIKS	SESVVSGLDS(ph)PAK	1	Profiling	Mitophagy	Dimethyl Labeling	IMAC	Q Exactive HF	[27382000, 23333000]	Treated(CCP(12h)@C431A-Parkin HeLa cells)
34974192	CIT	S2035	REKSPGRMLSTRRERSPGRLFEDSSRGRLPA	ERS(ph)PGRLFEDSSR	1	Profiling	Mitophagy	Dimethyl Labeling	IMAC	Q Exactive HF	[120090000, 60997000]	Treated(CCP(12h)@C431A-Parkin HeLa cells)
34974192	CIT	S2013	PHRYREGRTELRRDKSPGRPLEREKSPGRML	DKS(ph)PGRPLER	1	Profiling	Mitophagy	Dimethyl Labeling	IMAC	Q Exactive HF	[0, 13481000]	Treated(CCP(12h)@C431A-Parkin HeLa cells)
34974192	CIT	S480	CHKMEQEMTRLHRRVSEVEAVLSQKEVELKA	RVS(ph)EVEAVLSQK	1	Profiling	Mitophagy	Dimethyl Labeling	IMAC	Q Exactive HF	[2762100, 0]	Treated(CCP(12h)@C431A-Parkin HeLa cells)
34974192	CIT	S440	LGILGRSESVVSGLDSPAKTSSMEKKLLIKS	SESVVSGLDS(ph)PAK	1	Profiling	Mitophagy	Dimethyl Labeling	IMAC	Q Exactive HF	[0, 66368000]	Treated(CCP(12h)@WT Parkin HeLa cells)
34974192	CIT	S2035	REKSPGRMLSTRRERSPGRLFEDSSRGRLPA	ERS(ph)PGRLFEDSSR	1	Profiling	Mitophagy	Dimethyl Labeling	IMAC	Q Exactive HF	[116010000, 5792400]	Treated(CCP(12h)@WT Parkin HeLa cells)
34974192	CIT	S2013	PHRYREGRTELRRDKSPGRPLEREKSPGRML	DKS(ph)PGRPLER	1	Profiling	Mitophagy	Dimethyl Labeling	IMAC	Q Exactive HF	[0, 149700000]	Treated(CCP(12h)@WT Parkin HeLa cells)
34974192	CIT	S440	LGILGRSESVVSGLDSPAKTSSMEKKLLIKS	SESVVSGLDS(ph)PAK	1	Profiling	Mitophagy	Dimethyl Labeling	IMAC	Q Exactive HF	[21783000, 20605000]	Treated(CCP(18h)@C431A-Parkin HeLa cells)
34974192	CIT	S2035	REKSPGRMLSTRRERSPGRLFEDSSRGRLPA	ERS(ph)PGRLFEDSSR	1	Profiling	Mitophagy	Dimethyl Labeling	IMAC	Q Exactive HF	[77249000, 68880000]	Treated(CCP(18h)@C431A-Parkin HeLa cells)
34974192	CIT	S2013	PHRYREGRTELRRDKSPGRPLEREKSPGRML	DKS(ph)PGRPLER	1	Profiling	Mitophagy	Dimethyl Labeling	IMAC	Q Exactive HF	[0, 21189000]	Treated(CCP(18h)@C431A-Parkin HeLa cells)
34974192	CIT	S480	CHKMEQEMTRLHRRVSEVEAVLSQKEVELKA	RVS(ph)EVEAVLSQK	1	Profiling	Mitophagy	Dimethyl Labeling	IMAC	Q Exactive HF	[1208100, 0]	Treated(CCP(18h)@C431A-Parkin HeLa cells)
34974192	CIT	S440	LGILGRSESVVSGLDSPAKTSSMEKKLLIKS	SESVVSGLDS(ph)PAK	1	Profiling	Mitophagy	Dimethyl Labeling	IMAC	Q Exactive HF	[0, 77718000]	Treated(CCP(18h)@WT Parkin HeLa cells)
34974192	CIT	S2035	REKSPGRMLSTRRERSPGRLFEDSSRGRLPA	ERS(ph)PGRLFEDSSR	1	Profiling	Mitophagy	Dimethyl Labeling	IMAC	Q Exactive HF	[91347000, 23730000]	Treated(CCP(18h)@WT Parkin HeLa cells)
34974192	CIT	S2013	PHRYREGRTELRRDKSPGRPLEREKSPGRML	DKS(ph)PGRPLER	1	Profiling	Mitophagy	Dimethyl Labeling	IMAC	Q Exactive HF	[0, 179750000]	Treated(CCP(18h)@WT Parkin HeLa cells)
34974192	CIT	S440	LGILGRSESVVSGLDSPAKTSSMEKKLLIKS	SESVVSGLDS(ph)PAK	1	Profiling	Mitophagy	Dimethyl Labeling	IMAC	Q Exactive HF	[34314000, 0]	Treated(CCP(2h)@C431A-Parkin HeLa cells)
34974192	CIT	S2035	REKSPGRMLSTRRERSPGRLFEDSSRGRLPA	ERS(ph)PGRLFEDSSR	1	Profiling	Mitophagy	Dimethyl Labeling	IMAC	Q Exactive HF	[18284000, 0]	Treated(CCP(2h)@C431A-Parkin HeLa cells)
34974192	CIT	S480	CHKMEQEMTRLHRRVSEVEAVLSQKEVELKA	RVS(ph)EVEAVLSQK	1	Profiling	Mitophagy	Dimethyl Labeling	IMAC	Q Exactive HF	[2618400, 0]	Treated(CCP(2h)@C431A-Parkin HeLa cells)
34974192	CIT	S2035	REKSPGRMLSTRRERSPGRLFEDSSRGRLPA	ERS(ph)PGRLFEDSSR	1	Profiling	Mitophagy	Dimethyl Labeling	IMAC	Q Exactive HF	[156640000, 727800000]	Treated(CCP(2h)@WT Parkin HeLa cells)
34974192	CIT	S480	CHKMEQEMTRLHRRVSEVEAVLSQKEVELKA	RVS(ph)EVEAVLSQK	1	Profiling	Mitophagy	Dimethyl Labeling	IMAC	Q Exactive HF	[3640400, 0]	Treated(CCP(2h)@WT Parkin HeLa cells)
34974192	CIT	S440	LGILGRSESVVSGLDSPAKTSSMEKKLLIKS	SESVVSGLDS(ph)PAK	1	Profiling	Mitophagy	Dimethyl Labeling	IMAC	Q Exactive HF	[38861000, 0]	Treated(CCP(6h)@C431A-Parkin HeLa cells)
34974192	CIT	S2035	REKSPGRMLSTRRERSPGRLFEDSSRGRLPA	ERS(ph)PGRLFEDSSR	1	Profiling	Mitophagy	Dimethyl Labeling	IMAC	Q Exactive HF	[17231000, 0]	Treated(CCP(6h)@C431A-Parkin HeLa cells)
34974192	CIT	S480	CHKMEQEMTRLHRRVSEVEAVLSQKEVELKA	RVS(ph)EVEAVLSQK	1	Profiling	Mitophagy	Dimethyl Labeling	IMAC	Q Exactive HF	[1899300, 0]	Treated(CCP(6h)@C431A-Parkin HeLa cells)
34974192	CIT	S2035	REKSPGRMLSTRRERSPGRLFEDSSRGRLPA	ERS(ph)PGRLFEDSSR	1	Profiling	Mitophagy	Dimethyl Labeling	IMAC	Q Exactive HF	[130860000, 569580000]	Treated(CCP(6h)@WT Parkin HeLa cells)
34974192	CIT	S480	CHKMEQEMTRLHRRVSEVEAVLSQKEVELKA	RVS(ph)EVEAVLSQK	1	Profiling	Mitophagy	Dimethyl Labeling	IMAC	Q Exactive HF	[5417400, 0]	Treated(CCP(6h)@WT Parkin HeLa cells)
35608653	CIT	S480	CHKMEQEMTRLHRRVSEVEAVLSQKEVELKA		1	profiling	SARS-CoV-2 r	Labelling not mention	Enrichment (no details)	OrbiMS not mention	[0.301375754080294, 0.290181560290567, 0.321961752313766]	infected(Mock-12hrs@Calu-3 cells)
35608653	CIT	S480	CHKMEQEMTRLHRRVSEVEAVLSQKEVELKA		1	profiling	SARS-CoV-2 r	Labelling not mention	Enrichment (no details)	OrbiMS not mention	[0.39182236303104, 0.392048512250276, 0.366714898589715]	infected(Mock-4hrs@Calu-3 cells)
35608653	CIT	S480	CHKMEQEMTRLHRRVSEVEAVLSQKEVELKA		1	profiling	SARS-CoV-2 r	Labelling not mention	Enrichment (no details)	OrbiMS not mention	[0.528693944410196, 0.439282690921126, 0.51060517938417]	infected(SARS2infected-12hrs@Calu-3 cells)
35608653	CIT	S480	CHKMEQEMTRLHRRVSEVEAVLSQKEVELKA		1	profiling	SARS-CoV-2 r	Labelling not mention	Enrichment (no details)	OrbiMS not mention	[0.391888048362931, 0.382442193309924, 0.304613046720782]	infected(SARS2infected-4hrs@Calu-3 cells)
35608653	CIT	S480	CHKMEQEMTRLHRRVSEVEAVLSQKEVELKA		1	profiling	SARS-CoV-2 r	Labelling not mention	Enrichment (no details)	OrbiMS not mention	[0.442219982315373, 0.352197481486989, 0.414445640203046]	infected(SARS2infected-8hrs@Calu-3 cells)
35838755	CIT	S480	CHKMEQEMTRLHRRVSEVEAVLSQKEVELKA	RVS(ph)EVEAVLSQK	1	Profiling	Renal cancer	SILAC	Enrichment (no details)	Mass spec( no details)	[28588000.0, 36174000.0]	Control(DMSO@A498 cancer cell)
35838755	CIT	S480	CHKMEQEMTRLHRRVSEVEAVLSQKEVELKA	RVS(ph)EVEAVLSQK	1	Profiling	Renal cancer	SILAC	Enrichment (no details)	Mass spec(no details)	[28588000.0, 36174000.0]	Treated(EA treated @A498 cancer cell)
36060052	CIT	S699	EGIRKKLVEAEERRHSLENKVKRLETMERRE		1	Profiling	PPM1D inhibition	SILAC	TiO2	Q Exactive Plus	['Present']	Treated (Eto @U2OS cells)
36060052	CIT	S699	EGIRKKLVEAEERRHSLENKVKRLETMERRE		1	Profiling	PPM1D inhibition	SILAC	TiO2	Q Exactive Plus	['Present']	Treated (Eto+PPM1Di @U2OS cells)
36060052	CIT	S699	EGIRKKLVEAEERRHSLENKVKRLETMERRE		1	Profiling	PPM1D inhibition	SILAC	TiO2	Q Exactive Plus	['Present']	Untreated (DMSO @U2OS cells)
36077344	CIT	S699	EGIRKKLVEAEERRHSLENKVKRLETMERRE		1	Profiling	alpha-toxin (TcnA)	TMT	TiO2+Fe-NTA	Orbitrap Fusion Lumos	[5.87713, 5.8741, 5.69043]	Treated (FA-TcnA @HEp-2 cells)
36077344	CIT	S699	EGIRKKLVEAEERRHSLENKVKRLETMERRE		1	Profiling	alpha-toxin (TcnA)	TMT	TiO2+Fe-NTA	Orbitrap Fusion Lumos	[5.59393, 5.6103, 5.09999]	Treated (TcnA @HEp-2 cells)
36077344	CIT	S699	EGIRKKLVEAEERRHSLENKVKRLETMERRE		1	Profiling	alpha-toxin (TcnA)	TMT	TiO2+Fe-NTA	Orbitrap Fusion Lumos	[5.88042, 5.84928, 4.76549]	Untreated (Control @HEp-2 cells)
36483536	CIT	Y1678		NSLT(ph)HVPGIGAVFQIY(ph)IIKDLEK	0.999663	Profiling	ACKR2 signaling	SILAC	TiO2	LTQ Orbitrap Velos	['Present']	Treated (T30@ACKR2 cells-Exp1)
28122231	CIT	S480		RVS(ph)EVEAVLSQK		Profiling	HIV infection	SILAC	Ti-IMAC	(LTQ-Orbitrap	Present	HIV-1 uninfected(5,20,40min)@Jurket T cell
28122231	CIT	S1971		DKS(ph)PGRPLER		Profiling	HIV infection	SILAC	Ti-IMAC	(LTQ-Orbitrap	Present	HIV-1 uninfected(5,20,40min)@Jurket T cell
28122231	CIT	S1939		VAS(ph)SPAPPEGPSHPR		Profiling	HIV infection	SILAC	Ti-IMAC	(LTQ-Orbitrap	Present	HIV-1 uninfected(5,20,40min)@Jurket T cell
28122231	CIT	S1940		VASS(ph)PAPPEGPSHPR		Profiling	HIV infection	SILAC	Ti-IMAC	(LTQ-Orbitrap	Present	HIV-1 uninfected(5,20,40min)@Jurket T cell
28122231	CIT	S440		SESVVSGLDS(ph)PAK		Profiling	HIV infection	SILAC	Ti-IMAC	(LTQ-Orbitrap	Present	HIV-1 uninfected(5,20,40min)@Jurket T cell
28122231	CIT	S1432		MNS(ph)PGLQTK		Profiling	HIV infection	SILAC	Ti-IMAC	(LTQ-Orbitrap	Present	HIV-1 uninfected(5,20,40min)@Jurket T cell
28122231	CIT	S1993		ERS(ph)PGRLFEDSSR		Profiling	HIV infection	SILAC	Ti-IMAC	(LTQ-Orbitrap	Present	HIV-1 uninfected(5,20,40min)@Jurket T cell
28122231	CIT	S2002		ERSPGRLFEDSS(ph)R		Profiling	HIV infection	SILAC	Ti-IMAC	(LTQ-Orbitrap	Present	HIV-1 uninfected(5,20,40min)@Jurket T cell
28122231	CIT	S1317		QQIAMS(ph)AIVRSPEHQPSAMSLLAPPSSR		Profiling	HIV infection	SILAC	Ti-IMAC	(LTQ-Orbitrap	Present	HIV-1 uninfected(5,20,40min)@Jurket T cell
28122231	CIT	S1322		QQIAMSAIVRS(ph)PEHQPSAMSLLAPPSSR		Profiling	HIV infection	SILAC	Ti-IMAC	(LTQ-Orbitrap	Present	HIV-1 uninfected(5,20,40min)@Jurket T cell
28122231	CIT	S582		RRS(ph)DLYESELR		Profiling	HIV infection	SILAC	Ti-IMAC	(LTQ-Orbitrap	Present	HIV-1 uninfected(5,20,40min)@Jurket T cell
29052541	CIT	S440	LGILGRSESVVSGLDSPAKTSSMEKKLLIKS	SESVVSGLDS(ph)PAK		Profiling	PRIMMUS	TMT	TiO2-IMAC	Q-Exactive	[Present]	PRIMMUS G1@NB4 cells
29052541	CIT	S1432	YATHFTEAFCRDKMNSPGLQTKEPSSSLHLE	MNS(ph)PGLQTK		Profiling	PRIMMUS	TMT	TiO2-IMAC	Q-Exactive	[Present]	PRIMMUS G1@NB4 cells
29052541	CIT	S440	LGILGRSESVVSGLDSPAKTSSMEKKLLIKS	SESVVSGLDS(ph)PAK		Profiling	PRIMMUS	TMT	TiO2-IMAC	Q-Exactive	[Present]	PRIMMUS G2@NB4 cells
29052541	CIT	S1432	YATHFTEAFCRDKMNSPGLQTKEPSSSLHLE	MNS(ph)PGLQTK		Profiling	PRIMMUS	TMT	TiO2-IMAC	Q-Exactive	[Present]	PRIMMUS G2@NB4 cells
29052541	CIT	S440	LGILGRSESVVSGLDSPAKTSSMEKKLLIKS	SESVVSGLDS(ph)PAK		Profiling	PRIMMUS	TMT	TiO2-IMAC	Q-Exactive	[Present]	PRIMMUS M@NB4 cells
29052541	CIT	S1432	YATHFTEAFCRDKMNSPGLQTKEPSSSLHLE	MNS(ph)PGLQTK		Profiling	PRIMMUS	TMT	TiO2-IMAC	Q-Exactive	[Present]	PRIMMUS M@NB4 cells
29052541	CIT	S440	LGILGRSESVVSGLDSPAKTSSMEKKLLIKS	SESVVSGLDS(ph)PAK		Profiling	PRIMMUS	TMT	TiO2-IMAC	Q-Exactive	[Present]	PRIMMUS S@NB4 cells
29052541	CIT	S1432	YATHFTEAFCRDKMNSPGLQTKEPSSSLHLE	MNS(ph)PGLQTK		Profiling	PRIMMUS	TMT	TiO2-IMAC	Q-Exactive	[Present]	PRIMMUS S@NB4 cells
29449344	CIT	S1971	PHRYREGRTELRRDKSPGRPLEREKSPGRML	DKS(ph)PGRPLER	1	Profiling	Benzonase digestion		Fe3+-IMAC	Orbitrap Q- Exactive HF	Present	Optimised cell lysis@HEK cells
29449344	CIT	S1971	PHRYREGRTELRRDKSPGRPLEREKSPGRML	S(ph)PGRPLER	1	Profiling	Benzonase digestion		Fe3+-IMAC	Orbitrap Q- Exactive HF	Present	Optimised cell lysis@HeLa cells
29449344	CIT	S1971	PHRYREGRTELRRDKSPGRPLEREKSPGRML	DKS(ph)PGRPLER	1	Profiling	Benzonase digestion	NOT MENTIONED	Fe3+-IMAC	Orbitrap Q- Exactive HF	Present	Standard cell lysis@HeLa cells
29449344	CIT	S1582	VSREKAEADAKLLGNSLLKLEGDDRLDMNCT	LLGNS(ph)LLK	1	Profiling	Benzonase digestion	NOT MENTIONED	Fe3+-IMAC	Orbitrap Q- Exactive HF	Present	Standard cell lysis@HeLa cells
30619164	CIT	S440	LGILGRSESVVSGLDSPAKTSSMEKKLLIKS	SESVVSGLDS(ph)PAK	0.999996	Profiling	Toxin treatment	SILAC	IMAC+TiO2	Orbitrap Velos	[441820,2878700,2524900,]	TcdB (8h)@HEp-2 cell line
30619164	CIT	S440	LGILGRSESVVSGLDSPAKTSSMEKKLLIKS	SESVVSGLDS(ph)PAK	0.999996	Profiling	Toxin treatment	SILAC	IMAC+TiO2	Orbitrap Velos	[673380,1925300,3111000,]	TcdBNXN (8h)HEp-2 cell line
30619164	CIT	S440	LGILGRSESVVSGLDSPAKTSSMEKKLLIKS	SESVVSGLDS(ph)PAK	0.999996	Profiling	Toxin treatment	SILAC	IMAC+TiO2	Orbitrap Velos	[964430,3188000,2721500,]	Untreated@HEp-2 cell line
29154753	CIT	S440		SES(ph)VVSGLDS(ph)PAT	1	Profiling	Stimuli	SILAC	TiO2	Q-Exactive Plus	['Present', 'Present']	(Mitotic arrest@RPE-1 cell)
29154753	CIT	S433		SES(ph)VVSGLDS(ph)PAT	1	Profiling	Stimuli	SILAC	TiO2	Q-Exactive Plus	['Present', 'Present']	(Mitotic arrest@RPE-1 cell)
29523821	CIT	S480	___MEQEMTRLHRRVSEVEAVLSQKEVELKA;CHKMEQEMTRLHRRVSEVEAVLSQKEVELKA		1	Profiling	Stimuli	SILAC	TiO2	Q Exactive or Q Exactive Plus	['Present', 'Present', 'Present']	(IR-UV@U2OS cells)
29523821	CIT	S480	___MEQEMTRLHRRVSEVEAVLSQKEVELKA;CHKMEQEMTRLHRRVSEVEAVLSQKEVELKA	RVS(ph)EVEAVLSQK	1	Profiling	Stimuli	SILAC	TiO2	Q Exactive or Q Exactive Plus	['Present', 'Present', 'Present', 'Present']	Treated(p38 inhibitor(SB203580)+IR-UV@U2OS cells)
29523821	CIT	S480	___MEQEMTRLHRRVSEVEAVLSQKEVELKA;CHKMEQEMTRLHRRVSEVEAVLSQKEVELKA		1	Profiling	Stimuli	SILAC	TiO2	Q Exactive or Q Exactive Plus	['Present', 'Present', 'Present']	Treated(p38 inhibitor(SB203580)+IR-UV@U2OS cells)
29523821	CIT	S480	___MEQEMTRLHRRVSEVEAVLSQKEVELKA;CHKMEQEMTRLHRRVSEVEAVLSQKEVELKA	RVS(ph)EVEAVLSQK	1	Profiling	Stimuli	SILAC	TiO2	Q Exactive or Q Exactive Plus	['Present', 'Present', 'Present', 'Present']	mock-treated(DMSO@U2OS cells)
29523821	CIT	S480	___MEQEMTRLHRRVSEVEAVLSQKEVELKA;CHKMEQEMTRLHRRVSEVEAVLSQKEVELKA		1	Profiling	Stimuli	SILAC	TiO2	Q Exactive or Q Exactive Plus	['Present', 'Present', 'Present']	mock-treated(DMSO@U2OS cells)
32461304	CIT	S433		SES(ph)VVSGLDS(ph)PAK		Profiling	Postrate-cancer	Label-free	TiO2	Q-Exactive	[1.094509535, -0.1619267512]	Control(22Rv1 cell line)
32461304	CIT	S440		SES(ph)VVSGLDS(ph)PAK		Profiling	Postrate-cancer	Label-free	TiO2	Q-Exactive	[1.094509535, -0.1619267512]	Control(22Rv1 cell line)
32461304	CIT	S433		SES(ph)VVSGLDS(ph)PAK		Profiling	Postrate-cancer	Label-free	TiO2	Q-Exactive	[1.987919944, 1.302744971]	Control(C4-2 cell line)
32461304	CIT	S440		SES(ph)VVSGLDS(ph)PAK		Profiling	Postrate-cancer	Label-free	TiO2	Q-Exactive	[1.987919944, 1.302744971]	Control(C4-2 cell line)
32461304	CIT	S433		SES(ph)VVSGLDS(ph)PAK		Profiling	Postrate-cancer	Label-free	TiO2	Q-Exactive	[-0.6209508157, -0.8547050936]	Control(DU145 cell line)
32461304	CIT	S440		SES(ph)VVSGLDS(ph)PAK		Profiling	Postrate-cancer	Label-free	TiO2	Q-Exactive	[-0.6209508157, -0.8547050936]	Control(DU145 cell line)
32461304	CIT	S433		SES(ph)VVSGLDS(ph)PAK		Profiling	Postrate-cancer	Label-free	TiO2	Q-Exactive	[1.015341411, 1.213856736]	Control(EF-1 cell line)
32461304	CIT	S440		SES(ph)VVSGLDS(ph)PAK		Profiling	Postrate-cancer	Label-free	TiO2	Q-Exactive	[1.015341411, 1.213856736]	Control(EF-1 cell line)
32461304	CIT	S433		SES(ph)VVSGLDS(ph)PAK		Profiling	Postrate-cancer	Label-free	TiO2	Q-Exactive	[-0.3901401225, -0.6869981812]	Control(LNCaP cell line)
32461304	CIT	S440		SES(ph)VVSGLDS(ph)PAK		Profiling	Postrate-cancer	Label-free	TiO2	Q-Exactive	[-0.3901401225, -0.6869981812]	Control(LNCaP cell line)
32461304	CIT	S433		SES(ph)VVSGLDS(ph)PAK		Profiling	Postrate-cancer	Label-free	TiO2	Q-Exactive	[-0.3804742048]	Control(NCI-H660 cell line)
32461304	CIT	S440		SES(ph)VVSGLDS(ph)PAK		Profiling	Postrate-cancer	Label-free	TiO2	Q-Exactive	[-0.3804742048]	Control(NCI-H660 cell line)
32461304	CIT	S433		SES(ph)VVSGLDS(ph)PAK		Profiling	Postrate-cancer	Label-free	TiO2	Q-Exactive	[-0.6710508953, -0.4153114279]	Control(PARCB-1cell line)
32461304	CIT	S440		SES(ph)VVSGLDS(ph)PAK		Profiling	Postrate-cancer	Label-free	TiO2	Q-Exactive	[-0.6710508953, -0.4153114279]	Control(PARCB-1cell line)
32461304	CIT	S433		SES(ph)VVSGLDS(ph)PAK		Profiling	Postrate-cancer	Label-free	TiO2	Q-Exactive	[-0.4914626133, -0.3519627228]	Control(PARCB-2 cell line)
32461304	CIT	S440		SES(ph)VVSGLDS(ph)PAK		Profiling	Postrate-cancer	Label-free	TiO2	Q-Exactive	[-0.4914626133, -0.3519627228]	Control(PARCB-2 cell line)
32461304	CIT	S433		SES(ph)VVSGLDS(ph)PAK		Profiling	Postrate-cancer	Label-free	TiO2	Q-Exactive	[-1.046070096, -1.069637701]	Control(PARCB-3 cell line)
32461304	CIT	S440		SES(ph)VVSGLDS(ph)PAK		Profiling	Postrate-cancer	Label-free	TiO2	Q-Exactive	[-1.046070096, -1.069637701]	Control(PARCB-3 cell line)
32461304	CIT	S433		SES(ph)VVSGLDS(ph)PAK		Profiling	Postrate-cancer	Label-free	TiO2	Q-Exactive	[-0.598858887, -0.254819941]	Control(PARCB-5 cell line)
32461304	CIT	S440		SES(ph)VVSGLDS(ph)PAK		Profiling	Postrate-cancer	Label-free	TiO2	Q-Exactive	[-0.598858887, -0.254819941]	Control(PARCB-5 cell line)
32461304	CIT	S433		SES(ph)VVSGLDS(ph)PAK		Profiling	Postrate-cancer	Label-free	TiO2	Q-Exactive	[1.206487699, 1.450380425]	Control(PC3 cell line)
32461304	CIT	S440		SES(ph)VVSGLDS(ph)PAK		Profiling	Postrate-cancer	Label-free	TiO2	Q-Exactive	[1.206487699, 1.450380425]	Control(PC3 cell line)
32461304	CIT	S433		SES(ph)VVSGLDS(ph)PAK		Profiling	Postrate-cancer	Label-free	TiO2	Q-Exactive	[1.92253727, -0.3643750556]	Control(VCaP cell line)
32461304	CIT	S440		SES(ph)VVSGLDS(ph)PAK		Profiling	Postrate-cancer	Label-free	TiO2	Q-Exactive	[1.92253727, -0.3643750556]	Control(VCaP cell line)
35439114	CIT	S1971		DKS(ph)PGRPLER	>0.75	Profiling	DYRK2 inhibitor	Label free	Ti4+-IMAC	Q Exactive Plus	6156248.34100078;17094987.1199635;16064024.0664507	Control @U266 cells
35439114	CIT	S1971		DKS(ph)PGRPLER	>0.75	Profiling	DYRK2 inhibitor	Label free	Ti4+-IMAC	MaxQuant	27069032.7260505;23553040.8934142;18899962.0262236	Control @U266 cells
35805136	CIT	S1971		DKSPGRPLER	100	Profiling	TiO2-Based Phosphopeptide Enrichment and Fractionation Methods		TiO2	Orbitrap	1126751.5475304;1420126.875;1060333.04121488	DHB @293T
35805136	CIT	S582		RRSDLYESELR	100	Profiling	TiO2-Based Phosphopeptide Enrichment and Fractionation Methods		TiO2	Orbitrap	464205.237278358;341207.46875;370037.208098622	DHB @293T
35805136	CIT	S1971		DKSPGRPLER	100	Profiling	TiO2-Based Phosphopeptide Enrichment and Fractionation Methods		TiO2	Orbitrap	663483.062047253;675961.034469279;882321.8125	Glycolic acid@293T
35805136	CIT	S582		RRSDLYESELR	100	Profiling	TiO2-Based Phosphopeptide Enrichment and Fractionation Methods		TiO2	Orbitrap	273373.650242901;215363.367268273;338995.625	Glycolic acid@293T
35805136	CIT	S440		SESVVSGLDSPAK	100	Profiling	TiO2-Based Phosphopeptide Enrichment and Fractionation Methods		TiO2	Orbitrap	1763508.64220163;1485525.13267458;730042.875	Glycolic acid@293T
35805136	CIT	S1940		VASSPAPPEGPSHPR	99.6	Profiling	TiO2-Based Phosphopeptide Enrichment and Fractionation Methods		TiO2	Orbitrap	914943.94552498;1219416.72296453;1215645.625	Glycolic acid@293T
35805136	CIT	S1971		DKSPGRPLER	100	Profiling	TiO2-Based Phosphopeptide Enrichment and Fractionation Methods		TiO2	Orbitrap	600339.8125;589178.309029223;417520.233127702	Lactic acid@293T
35805136	CIT	S582		RRSDLYESELR	100	Profiling	TiO2-Based Phosphopeptide Enrichment and Fractionation Methods		TiO2	Orbitrap	167030.625;164543.940207412;150521.699507147	Lactic acid@293T
35805136	CIT	S440		SESVVSGLDSPAK	100	Profiling	TiO2-Based Phosphopeptide Enrichment and Fractionation Methods		TiO2	Orbitrap	677971.0625;542531.342065017;480385.357114371	Lactic acid@293T
36173113	CIT	S1343		RKESSTPEEFSR	98.7	Profiling	Safranal Effects on Triple-Negative Breast Cancer Cells	TMT	TiO2		21.8	Control@MDA-MB-231 cells
36173113	CIT	S440		SESVVSGLDSPAK	100	Profiling	Safranal Effects on Triple-Negative Breast Cancer Cells	TMT	TiO2		229.4	Control@MDA-MB-231 cells
36173113	CIT	S1940		VASSPAPPEGPSHPR	100	Profiling	Safranal Effects on Triple-Negative Breast Cancer Cells	TMT	TiO2		124.9	Control@MDA-MB-231 cells
36173113	CIT	S480		RVSEVEAVLSQK	100	Profiling	Safranal Effects on Triple-Negative Breast Cancer Cells	TMT	TiO2		141.9	Control@MDA-MB-231 cells
36173113	CIT	S1343		RKESSTPEEFSR	98.7	Profiling	Safranal Effects on Triple-Negative Breast Cancer Cells	TMT	TiO2		74.5	Safranal 12hr@MDA-MB-231 cells
36173113	CIT	S440		SESVVSGLDSPAK	100	Profiling	Safranal Effects on Triple-Negative Breast Cancer Cells	TMT	TiO2		209.3	Safranal 12hr@MDA-MB-231 cells
36173113	CIT	S1940		VASSPAPPEGPSHPR	100	Profiling	Safranal Effects on Triple-Negative Breast Cancer Cells	TMT	TiO2		165.4	Safranal 12hr@MDA-MB-231 cells
36173113	CIT	S480		RVSEVEAVLSQK	100	Profiling	Safranal Effects on Triple-Negative Breast Cancer Cells	TMT	TiO2		236.2	Safranal 12hr@MDA-MB-231 cells
36173113	CIT	S1343		RKESSTPEEFSR	98.7	Profiling	Safranal Effects on Triple-Negative Breast Cancer Cells	TMT	TiO2		99.1	Safranal 24hr@MDA-MB-231 cells
36173113	CIT	S440		SESVVSGLDSPAK	100	Profiling	Safranal Effects on Triple-Negative Breast Cancer Cells	TMT	TiO2		214.8	Safranal 24hr@MDA-MB-231 cells
36173113	CIT	S1940		VASSPAPPEGPSHPR	100	Profiling	Safranal Effects on Triple-Negative Breast Cancer Cells	TMT	TiO2		168	Safranal 24hr@MDA-MB-231 cells
36173113	CIT	S480		RVSEVEAVLSQK	100	Profiling	Safranal Effects on Triple-Negative Breast Cancer Cells	TMT	TiO2		239	Safranal 24hr@MDA-MB-231 cells
36173113	CIT	S1343		RKESSTPEEFSR	98.7	Profiling	Safranal Effects on Triple-Negative Breast Cancer Cells	TMT	TiO2		27.4	Safranal 30min.@MDA-MB-231 cells
36173113	CIT	S440		SESVVSGLDSPAK	100	Profiling	Safranal Effects on Triple-Negative Breast Cancer Cells	TMT	TiO2		209.2	Safranal 30min.@MDA-MB-231 cells
36173113	CIT	S1940		VASSPAPPEGPSHPR	100	Profiling	Safranal Effects on Triple-Negative Breast Cancer Cells	TMT	TiO2		136.5	Safranal 30min.@MDA-MB-231 cells
36173113	CIT	S480		RVSEVEAVLSQK	100	Profiling	Safranal Effects on Triple-Negative Breast Cancer Cells	TMT	TiO2		173.1	Safranal 30min.@MDA-MB-231 cells
36185307	CIT	S1432		MNS(ph)PGLQTK	>0.75	Profiling	Intrahepatic cholangiocarcinoma (ICC)	TMT	Fe-NTA	Q Exactive Plus	0.044008445;0.034252586;0.042493682	Treated_Cinobufotalin@ICC cell lines
36185307	CIT	S1940		VASS(ph)PAPPEGPSHPR	>0.75	Profiling	Intrahepatic cholangiocarcinoma (ICC)	TMT	Fe-NTA	Q Exactive Plus	0.031883187;0.030436201;0.033880003	Treated_Cinobufotalin@ICC cell lines
36185307	CIT	S1971		DKS(ph)PGRPLER	>0.75	Profiling	Intrahepatic cholangiocarcinoma (ICC)	TMT	Fe-NTA	Q Exactive Plus	0.136115845;0.125343897;0.131699108	Treated_Cinobufotalin@ICC cell lines
36185307	CIT	S1981		EKS(ph)PGR	>0.75	Profiling	Intrahepatic cholangiocarcinoma (ICC)	TMT	Fe-NTA	Q Exactive Plus	0.039553824;0.03755665;0.038739945	Treated_Cinobufotalin@ICC cell lines
36185307	CIT	S2026		VWDQSS(ph)V	>0.75	Profiling	Intrahepatic cholangiocarcinoma (ICC)	TMT	Fe-NTA	Q Exactive Plus	0.008654675;0.007061688;0.009004997	Treated_Cinobufotalin@ICC cell lines
36185307	CIT	S440		SESVVSGLDS(ph)PAK	>0.75	Profiling	Intrahepatic cholangiocarcinoma (ICC)	TMT	Fe-NTA	Q Exactive Plus	0.138543262;0.114589467;0.152941276	Treated_Cinobufotalin@ICC cell lines
36185307	CIT	S480		RVS(ph)EVEAVLSQK	>0.75	Profiling	Intrahepatic cholangiocarcinoma (ICC)	TMT	Fe-NTA	Q Exactive Plus	0.00572721;0.003930723;0.004974943	Treated_Cinobufotalin@ICC cell lines
36185307	CIT	S1432		MNS(ph)PGLQTK	>0.75	Profiling	Intrahepatic cholangiocarcinoma (ICC)	TMT	Fe-NTA	Q Exactive Plus	0.047896124;0.041644671;0.043236915	Untreated@ICC cell lines
36185307	CIT	S1940		VASS(ph)PAPPEGPSHPR	>0.75	Profiling	Intrahepatic cholangiocarcinoma (ICC)	TMT	Fe-NTA	Q Exactive Plus	0.03138176;0.032691142;0.034422259	Untreated@ICC cell lines
36185307	CIT	S1971		DKS(ph)PGRPLER	>0.75	Profiling	Intrahepatic cholangiocarcinoma (ICC)	TMT	Fe-NTA	Q Exactive Plus	0.125239628;0.137614426;0.149845852	Untreated@ICC cell lines
36185307	CIT	S1981		EKS(ph)PGR	>0.75	Profiling	Intrahepatic cholangiocarcinoma (ICC)	TMT	Fe-NTA	Q Exactive Plus	0.041351821;0.038667946;0.040801142	Untreated@ICC cell lines
36185307	CIT	S2026		VWDQSS(ph)V	>0.75	Profiling	Intrahepatic cholangiocarcinoma (ICC)	TMT	Fe-NTA	Q Exactive Plus	0.009879537;0.00731697;0.008757318	Untreated@ICC cell lines
36185307	CIT	S440		SESVVSGLDS(ph)PAK	>0.75	Profiling	Intrahepatic cholangiocarcinoma (ICC)	TMT	Fe-NTA	Q Exactive Plus	0.117952465;0.127104414;0.129854643	Untreated@ICC cell lines
36185307	CIT	S480		RVS(ph)EVEAVLSQK	>0.75	Profiling	Intrahepatic cholangiocarcinoma (ICC)	TMT	Fe-NTA	Q Exactive Plus	0.003612803;0.003595203;0.003749647	Untreated@ICC cell lines
36508580	CIT	S1971			â‰¥0.75	Profile	Signaling	Label free	Ti-IMAC	QExactive	21.894	BM138_15 min.@HEK293T
36508580	CIT	S440			â‰¥0.75	Profile	Signaling	Label free	Ti-IMAC	QExactive	1.06109	BM138_15 min.@HEK293T
36508580	CIT	S1971			â‰¥0.75	Profile	Signaling	Label free	Ti-IMAC	QExactive	21.5326	BM138_7 min.@HEK293T
36508580	CIT	S440			â‰¥0.75	Profile	Signaling	Label free	Ti-IMAC	QExactive	8.63652	BM138_7 min.@HEK293T
36508580	CIT	S1971			â‰¥0.75	Profile	Signaling	Label free	Ti-IMAC	QExactive	20.895	Control 0min.@HEK293T
36508580	CIT	S440			â‰¥0.75	Profile	Signaling	Label free	Ti-IMAC	QExactive	23.4961	Control 0min.@HEK293T
36508580	CIT	S1971			â‰¥0.75	Profile	Signaling	Label free	Ti-IMAC	QExactive	7.76085	MS308_15 min.@HEK293T
36508580	CIT	S440			â‰¥0.75	Profile	Signaling	Label free	Ti-IMAC	QExactive	24.1082	MS308_15 min.@HEK293T
36508580	CIT	S1971			â‰¥0.75	Profile	Signaling	Label free	Ti-IMAC	QExactive	7.59452	MS308_7 min.@HEK293T
36508580	CIT	S440			â‰¥0.75	Profile	Signaling	Label free	Ti-IMAC	QExactive	8.45566	MS308_7 min.@HEK293T
36508580	CIT	S1971			â‰¥0.75	Profile	Signaling	Label free	Ti-IMAC	QExactive	20.2567	Quinpirole_15 min.@HEK293T
36508580	CIT	S440			â‰¥0.75	Profile	Signaling	Label free	Ti-IMAC	QExactive	1.05498	Quinpirole_15 min.@HEK293T
36508580	CIT	S1971			â‰¥0.75	Profile	Signaling	Label free	Ti-IMAC	QExactive	19.9446	Quinpirole_7 min.@HEK293T
36508580	CIT	S440			â‰¥0.75	Profile	Signaling	Label free	Ti-IMAC	QExactive	1.03971	Quinpirole_7 min.@HEK293T
36508580	CIT	S1971			â‰¥0.75	Profile	Signaling	Label free	Ti-IMAC	QExactive	19.3173	Sulpiride_15 min.@HEK293T
36508580	CIT	S440			â‰¥0.75	Profile	Signaling	Label free	Ti-IMAC	QExactive	1.05241	Sulpiride_15 min.@HEK293T
36508580	CIT	S1971			â‰¥0.75	Profile	Signaling	Label free	Ti-IMAC	QExactive	20.0412	Sulpiride_7 min.@HEK293T
36508580	CIT	S440			â‰¥0.75	Profile	Signaling	Label free	Ti-IMAC	QExactive	1.0181	Sulpiride_7 min.@HEK293T
36897912	CIT	S440	VVSGLDSPAKTSS		â‰¥0.75	Profiling	Brutonâ€™s tyrosine kinase (BTK) inhibitor	SILAC		LTQ-Orbitrap Velos	Present	Control@U2932 cells
36897912	CIT	S1432	CRDKMNSPGLQTK		â‰¥0.75	Profiling	Brutonâ€™s tyrosine kinase (BTK) inhibitor	SILAC		LTQ-Orbitrap Velos	Present	Control@U2932 cells
36897912	CIT	S480	RLHRRVSEVEAVL		â‰¥0.75	Profiling	Brutonâ€™s tyrosine kinase (BTK) inhibitor	SILAC		LTQ-Orbitrap Velos	Present	Control@U2932 cells
36897912	CIT	S480	RLHRRVSEVEAVL		â‰¥0.75	Profiling	Brutonâ€™s tyrosine kinase (BTK) inhibitor	SILAC		LTQ-Orbitrap Velos	Present	DMSO@TMD8 cells
36897912	CIT	S440	VVSGLDSPAKTSS		â‰¥0.75	Profiling	Brutonâ€™s tyrosine kinase (BTK) inhibitor	SILAC		LTQ-Orbitrap Velos	Present	DMSO@TMD8 cells
36897912	CIT	S480	RLHRRVSEVEAVL		â‰¥0.75	Profiling	Brutonâ€™s tyrosine kinase (BTK) inhibitor	SILAC		LTQ-Orbitrap Velos	Present	Tirabrutinib@TMD8 cells
36897912	CIT	S440	VVSGLDSPAKTSS		â‰¥0.75	Profiling	Brutonâ€™s tyrosine kinase (BTK) inhibitor	SILAC		LTQ-Orbitrap Velos	Present	Tirabrutinib@TMD8 cells
36897912	CIT	S440	VVSGLDSPAKTSS		â‰¥0.75	Profiling	Brutonâ€™s tyrosine kinase (BTK) inhibitor	SILAC		LTQ-Orbitrap Velos	Present	WG-307@U2932 cells
36897912	CIT	S1432	CRDKMNSPGLQTK		â‰¥0.75	Profiling	Brutonâ€™s tyrosine kinase (BTK) inhibitor	SILAC		LTQ-Orbitrap Velos	Present	WG-307@U2932 cells
36897912	CIT	S480	RLHRRVSEVEAVL		â‰¥0.75	Profiling	Brutonâ€™s tyrosine kinase (BTK) inhibitor	SILAC		LTQ-Orbitrap Velos	Present	WG-307@U2932 cells
37365174	CIT	S1305	ATDHPHPSTPATARQ		â‰¥0.75	Profiling	Akt1 signaling profiles in endothelial cells	mTRAQ	High-Selectâ„¢ Fe-NTA	Orbitrap Fusion Lumos Tribrid	4316.51	Angiopoietin_10min.@EA.hy 926
37365174	CIT	T1306	TDHPHPSTPATARQQ		â‰¥0.75	Profiling	Akt1 signaling profiles in endothelial cells	mTRAQ	High-Selectâ„¢ Fe-NTA	Orbitrap Fusion Lumos Tribrid	18867	Angiopoietin_10min.@EA.hy 926
37365174	CIT	S1971	TELRRDKSPGRPLER		â‰¥0.75	Profiling	Akt1 signaling profiles in endothelial cells	mTRAQ	High-Selectâ„¢ Fe-NTA	Orbitrap Fusion Lumos Tribrid	1.05293e+06	Angiopoietin_10min.@EA.hy 926
37365174	CIT	S1344	SSRRKESSTPEEFSR		â‰¥0.75	Profiling	Akt1 signaling profiles in endothelial cells	mTRAQ	High-Selectâ„¢ Fe-NTA	Orbitrap Fusion Lumos Tribrid	6736.34	Angiopoietin_10min.@EA.hy 926
37365174	CIT	T1345	SRRKESSTPEEFSRR		â‰¥0.75	Profiling	Akt1 signaling profiles in endothelial cells	mTRAQ	High-Selectâ„¢ Fe-NTA	Orbitrap Fusion Lumos Tribrid	6338.46	Angiopoietin_10min.@EA.hy 926
37365174	CIT	S1343	PSSRRKESSTPEEFS		â‰¥0.75	Profiling	Akt1 signaling profiles in endothelial cells	mTRAQ	High-Selectâ„¢ Fe-NTA	Orbitrap Fusion Lumos Tribrid	5463.71	Angiopoietin_10min.@EA.hy 926
37365174	CIT	S1432	FCRDKMNSPGLQTKE		â‰¥0.75	Profiling	Akt1 signaling profiles in endothelial cells	mTRAQ	High-Selectâ„¢ Fe-NTA	Orbitrap Fusion Lumos Tribrid	5648.92	Angiopoietin_10min.@EA.hy 926
37365174	CIT	S529	EQARMEVSQEDDKAL		â‰¥0.75	Profiling	Akt1 signaling profiles in endothelial cells	mTRAQ	High-Selectâ„¢ Fe-NTA	Orbitrap Fusion Lumos Tribrid	8346.8	Angiopoietin_10min.@EA.hy 926
37365174	CIT	S1432	FCRDKMNSPGLQTKE		â‰¥0.75	Profiling	Akt1 signaling profiles in endothelial cells	mTRAQ	High-Selectâ„¢ Fe-NTA	Orbitrap Fusion Lumos Tribrid	49738.3	Angiopoietin_10min.@EA.hy 926
37365174	CIT	S582	LVSARRRSDLYESEL		â‰¥0.75	Profiling	Akt1 signaling profiles in endothelial cells	mTRAQ	High-Selectâ„¢ Fe-NTA	Orbitrap Fusion Lumos Tribrid	20026.4	Angiopoietin_10min.@EA.hy 926
37365174	CIT	S480	TRLHRRVSEVEAVLS		â‰¥0.75	Profiling	Akt1 signaling profiles in endothelial cells	mTRAQ	High-Selectâ„¢ Fe-NTA	Orbitrap Fusion Lumos Tribrid	7257.44	Angiopoietin_10min.@EA.hy 926
37365174	CIT	S1322	AMSAIVRSPEHQPSA		â‰¥0.75	Profiling	Akt1 signaling profiles in endothelial cells	mTRAQ	High-Selectâ„¢ Fe-NTA	Orbitrap Fusion Lumos Tribrid	93073.1	Angiopoietin_10min.@EA.hy 926
37365174	CIT	S433	GILGRSESVVSGLDS		â‰¥0.75	Profiling	Akt1 signaling profiles in endothelial cells	mTRAQ	High-Selectâ„¢ Fe-NTA	Orbitrap Fusion Lumos Tribrid	127336	Angiopoietin_10min.@EA.hy 926
37365174	CIT	S440	SVVSGLDSPAKTSSM		â‰¥0.75	Profiling	Akt1 signaling profiles in endothelial cells	mTRAQ	High-Selectâ„¢ Fe-NTA	Orbitrap Fusion Lumos Tribrid	731872	Angiopoietin_10min.@EA.hy 926
37365174	CIT	T2013	LPAGAVRTPLSQVNK		â‰¥0.75	Profiling	Akt1 signaling profiles in endothelial cells	mTRAQ	High-Selectâ„¢ Fe-NTA	Orbitrap Fusion Lumos Tribrid	4474.1	Angiopoietin_10min.@EA.hy 926
37365174	CIT	S1940	ITKRVASSPAPPEGP		â‰¥0.75	Profiling	Akt1 signaling profiles in endothelial cells	mTRAQ	High-Selectâ„¢ Fe-NTA	Orbitrap Fusion Lumos Tribrid	178472	Angiopoietin_10min.@EA.hy 926
37365174	CIT	S1305	ATDHPHPSTPATARQ		â‰¥0.75	Profiling	Akt1 signaling profiles in endothelial cells	mTRAQ	High-Selectâ„¢ Fe-NTA	Orbitrap Fusion Lumos Tribrid	3240.06	Angiopoietin_20min.@EA.hy 926
37365174	CIT	T1306	TDHPHPSTPATARQQ		â‰¥0.75	Profiling	Akt1 signaling profiles in endothelial cells	mTRAQ	High-Selectâ„¢ Fe-NTA	Orbitrap Fusion Lumos Tribrid	9743.24	Angiopoietin_20min.@EA.hy 926
37365174	CIT	S1971	TELRRDKSPGRPLER		â‰¥0.75	Profiling	Akt1 signaling profiles in endothelial cells	mTRAQ	High-Selectâ„¢ Fe-NTA	Orbitrap Fusion Lumos Tribrid	1.03349e+06	Angiopoietin_20min.@EA.hy 926
37365174	CIT	S1344	SSRRKESSTPEEFSR		â‰¥0.75	Profiling	Akt1 signaling profiles in endothelial cells	mTRAQ	High-Selectâ„¢ Fe-NTA	Orbitrap Fusion Lumos Tribrid	7930.98	Angiopoietin_20min.@EA.hy 926
37365174	CIT	T1345	SRRKESSTPEEFSRR		â‰¥0.75	Profiling	Akt1 signaling profiles in endothelial cells	mTRAQ	High-Selectâ„¢ Fe-NTA	Orbitrap Fusion Lumos Tribrid	9655.1	Angiopoietin_20min.@EA.hy 926
37365174	CIT	S1432	FCRDKMNSPGLQTKE		â‰¥0.75	Profiling	Akt1 signaling profiles in endothelial cells	mTRAQ	High-Selectâ„¢ Fe-NTA	Orbitrap Fusion Lumos Tribrid	2952.87	Angiopoietin_20min.@EA.hy 926
37365174	CIT	S529	EQARMEVSQEDDKAL		â‰¥0.75	Profiling	Akt1 signaling profiles in endothelial cells	mTRAQ	High-Selectâ„¢ Fe-NTA	Orbitrap Fusion Lumos Tribrid	11782.7	Angiopoietin_20min.@EA.hy 926
37365174	CIT	S1432	FCRDKMNSPGLQTKE		â‰¥0.75	Profiling	Akt1 signaling profiles in endothelial cells	mTRAQ	High-Selectâ„¢ Fe-NTA	Orbitrap Fusion Lumos Tribrid	66099.1	Angiopoietin_20min.@EA.hy 926
37365174	CIT	S582	LVSARRRSDLYESEL		â‰¥0.75	Profiling	Akt1 signaling profiles in endothelial cells	mTRAQ	High-Selectâ„¢ Fe-NTA	Orbitrap Fusion Lumos Tribrid	15028.8	Angiopoietin_20min.@EA.hy 926
37365174	CIT	S480	TRLHRRVSEVEAVLS		â‰¥0.75	Profiling	Akt1 signaling profiles in endothelial cells	mTRAQ	High-Selectâ„¢ Fe-NTA	Orbitrap Fusion Lumos Tribrid	6454.44	Angiopoietin_20min.@EA.hy 926
37365174	CIT	S1322	AMSAIVRSPEHQPSA		â‰¥0.75	Profiling	Akt1 signaling profiles in endothelial cells	mTRAQ	High-Selectâ„¢ Fe-NTA	Orbitrap Fusion Lumos Tribrid	65384.2	Angiopoietin_20min.@EA.hy 926
37365174	CIT	S433	GILGRSESVVSGLDS		â‰¥0.75	Profiling	Akt1 signaling profiles in endothelial cells	mTRAQ	High-Selectâ„¢ Fe-NTA	Orbitrap Fusion Lumos Tribrid	113675	Angiopoietin_20min.@EA.hy 926
37365174	CIT	S440	SVVSGLDSPAKTSSM		â‰¥0.75	Profiling	Akt1 signaling profiles in endothelial cells	mTRAQ	High-Selectâ„¢ Fe-NTA	Orbitrap Fusion Lumos Tribrid	761150	Angiopoietin_20min.@EA.hy 926
37365174	CIT	T2013	LPAGAVRTPLSQVNK		â‰¥0.75	Profiling	Akt1 signaling profiles in endothelial cells	mTRAQ	High-Selectâ„¢ Fe-NTA	Orbitrap Fusion Lumos Tribrid	4368.71	Angiopoietin_20min.@EA.hy 926
37365174	CIT	S1940	ITKRVASSPAPPEGP		â‰¥0.75	Profiling	Akt1 signaling profiles in endothelial cells	mTRAQ	High-Selectâ„¢ Fe-NTA	Orbitrap Fusion Lumos Tribrid	135460	Angiopoietin_20min.@EA.hy 926
37365174	CIT	S1305	ATDHPHPSTPATARQ		â‰¥0.75	Profiling	Akt1 signaling profiles in endothelial cells	mTRAQ	High-Selectâ„¢ Fe-NTA	Orbitrap Fusion Lumos Tribrid	4005	Angiopoietin_30min.@EA.hy 926
37365174	CIT	T1306	TDHPHPSTPATARQQ		â‰¥0.75	Profiling	Akt1 signaling profiles in endothelial cells	mTRAQ	High-Selectâ„¢ Fe-NTA	Orbitrap Fusion Lumos Tribrid	16178.5	Angiopoietin_30min.@EA.hy 926
37365174	CIT	S1971	TELRRDKSPGRPLER		â‰¥0.75	Profiling	Akt1 signaling profiles in endothelial cells	mTRAQ	High-Selectâ„¢ Fe-NTA	Orbitrap Fusion Lumos Tribrid	1.04102e+06	Angiopoietin_30min.@EA.hy 926
37365174	CIT	S1344	SSRRKESSTPEEFSR		â‰¥0.75	Profiling	Akt1 signaling profiles in endothelial cells	mTRAQ	High-Selectâ„¢ Fe-NTA	Orbitrap Fusion Lumos Tribrid	8687.89	Angiopoietin_30min.@EA.hy 926
37365174	CIT	T1345	SRRKESSTPEEFSRR		â‰¥0.75	Profiling	Akt1 signaling profiles in endothelial cells	mTRAQ	High-Selectâ„¢ Fe-NTA	Orbitrap Fusion Lumos Tribrid	10941.3	Angiopoietin_30min.@EA.hy 926
37365174	CIT	S1432	FCRDKMNSPGLQTKE		â‰¥0.75	Profiling	Akt1 signaling profiles in endothelial cells	mTRAQ	High-Selectâ„¢ Fe-NTA	Orbitrap Fusion Lumos Tribrid	15618.9	Angiopoietin_30min.@EA.hy 926
[truncated: 577 more rows]

## Sheet: Supplementary Table S1C
Supplementary Table S1 C: Human cellular CIT differential phosphoproteome data
PubMed ID	Gene_symbol	Phosphosite	sequence window	Modified sequence	Localization Probability	p_value	Absolute fold change	Differential	Disease	exp_condition_old	Quantification	Enrichment	Mass spectrometry		Expression	Experimental condition
21406692	CIT	S2001	GRLFEDSSRGRLP	ERSPGRLFEDS(ph)SR	0.81			Differential	embryonic stem cell	Treated (1hour-NCM@HUES 9 cells)/Untreated (Control@HUES 9 cells)-absFC	SILAC	TiO2	LTQ-FT Ultra+LTQ-Orbitrap+ LTQ-Orbitrap XL		down-regulated	(NCM(1h)/Untreated)@HUES 9 cells-AbsFC
21406692	CIT	S1993	STRRERSPGRLFE	S(ph)PGRLFEDSSR	1			Differential	embryonic stem cell	Treated (1hour-NCM@HUES 9 cells)/Untreated (Control@HUES 9 cells)-absFC	SILAC	TiO2	LTQ-FT Ultra+LTQ-Orbitrap+ LTQ-Orbitrap XL		down-regulated	(NCM(1h)/Untreated)@HUES 9 cells-AbsFC
21406692	CIT	S440	VVSGLDSPAKTSS	SESVVSGLDS(ph)PAK	1			Differential	embryonic stem cell	Treated (1hour-NCM@HUES 9 cells)/Untreated (Control@HUES 9 cells)-absFC	SILAC	TiO2	LTQ-FT Ultra+LTQ-Orbitrap+ LTQ-Orbitrap XL		down-regulated	(NCM(1h)/Untreated)@HUES 9 cells-AbsFC
22424773	CIT	S1971	ELRRDKSPGRPLE	S(ph)PGRPLER	1			Differential	DNA damage response	Treated( Etoposide for 24 hours/DMSO@U2OS cells)-abs FC	SILAC	TiO2	LTQ Orbitrap		down-regulated	(Etoposide(24h)/DMSO)@U2OS cells-AbsFC
22424773	CIT	S1993	STRRERSPGRLFE	ERS(ph)PGRLFEDSSR	u			Differential	DNA damage response	Treated( Etoposide for 24 hours/DMSO@U2OS cells)-abs FC	SILAC	TiO2	LTQ Orbitrap		down-regulated	(Etoposide(24h)/DMSO)@U2OS cells-AbsFC
22424773	CIT	S440	VVSGLDSPAKTSS	SESVVSGLDS(ph)PAK	1			Differential	DNA damage response	Treated( IR treatment/DMSO@U2OS cells)-abs FC	SILAC	TiO2	LTQ Orbitrap		down-regulated	(IR/DMSO)@U2OS cells-AbsFC
22424773	CIT	S1432	CRDKMNSPGLQTK	MNS(ph)PGLQTK	0.999999			Differential	DNA damage response	Treated( IR treatment/DMSO@U2OS cells)-abs FC	SILAC	TiO2	LTQ Orbitrap		down-regulated	(IR/DMSO)@U2OS cells-AbsFC
23898821	CIT	S1920	PSTSRSSPNKRGP	_GPSTSRSS(ph)PNK_	0.980581			Differential	Lung cancer	Treated(Control1/Crizotinib-mTRAQ-Rep 3@H3122 cells)-abs FC	mTRAQ	IMAC	Q Exactive		down-regulated	(Crizotinib/Control1)@H3122 cells mTRAQ R3-AbsFC
23898821	CIT	S480	RLHRRVSEVEAVL	_RVS(ph)EVEAVLSQK_	1			Differential	Lung cancer	Treated(Control1/Crizotinib-mTRAQ-Rep 3@H3122 cells)-abs FC	mTRAQ	IMAC	Q Exactive		Up-regulated	(Crizotinib/Control1)@H3122 cells mTRAQ R3-AbsFC
23898821	CIT	S1432	CRDKMNSPGLQTK	_M(ox)NS(ph)PGLQTK_	0.999819			Differential	Lung cancer	Treated(Control1/Crizotinib-mTRAQ-Rep 3@H3122 cells)-abs FC	mTRAQ	IMAC	Q Exactive		down-regulated	(Crizotinib/Control1)@H3122 cells mTRAQ R3-AbsFC
23898821	CIT	T1306	DHPHPSTPATARQ	_ATDHPHPST(ph)PATAR_	0.979643			Differential	Lung cancer	Treated(Control 2/crizotinib-SILAC-Rep1@H3122 cells)-abs FC	SILAC	IMAC	Q Exactive		Up-regulated	(Crizotinib/Control2)@H3122 cells SILAC R1-AbsFC
23898821	CIT	T1306	DHPHPSTPATARQ	_ATDHPHPST(ph)PATAR_	0.979643			Differential	Lung cancer	Treated(Crizotinib /Control 2-SILAC-Rep 2@H3122 cells)-abs FC	SILAC	IMAC	Q Exactive		down-regulated	(Crizotinib/Control2)@H3122 cells SILAC R2-AbsFC
23898821	CIT	S1582	AKLLGNSLLKLEG	_LLGNS(ph)LLK_	1			Differential	Lung cancer	Treated(Control 2/Crizotinib-mTRAQ-rep 3 @H3122 cells)-abs FC	mTRAQ	IMAC	Q Exactive		Up-regulated	(Crizotinib/Control2)@H3122 cells mTRAQ R3-AbsFC
23898821	CIT	S480	RLHRRVSEVEAVL	_RVS(ph)EVEAVLSQK_	1			Differential	Lung cancer	Treated(Control 2/Crizotinib-mTRAQ-rep 3 @H3122 cells)-abs FC	mTRAQ	IMAC	Q Exactive		Up-regulated	(Crizotinib/Control2)@H3122 cells mTRAQ R3-AbsFC
23898821	CIT	S1432	CRDKMNSPGLQTK	_M(ox)NS(ph)PGLQTK_	0.999819			Differential	Lung cancer	Treated(Control 2/Crizotinib-mTRAQ-rep 3 @H3122 cells)-abs FC	mTRAQ	IMAC	Q Exactive		down-regulated	(Crizotinib/Control2)@H3122 cells mTRAQ R3-AbsFC
23898821	CIT	S1920	PSTSRSSPNKRGP	_GPSTSRSS(ph)PNK_	0.980581			Differential	Lung cancer	Treated(Control 2/Crizotinib-mTRAQ-rep 3 @H3122 cells)-abs FC	mTRAQ	IMAC	Q Exactive		down-regulated	(Crizotinib/Control2)@H3122 cells mTRAQ R3-AbsFC
23898821	CIT	S1971	ELRRDKSPGRPLE	_S(ph)PGRPLER_	1			Differential	Lung cancer	Treated(Control 2/Crizotinib-mTRAQ-rep 3 @H3122 cells)-abs FC	mTRAQ	IMAC	Q Exactive		down-regulated	(Crizotinib/Control2)@H3122 cells mTRAQ R3-AbsFC
24850871	CIT	S440	LGILGRSESVVSGLDSPAKTSSMEKKLLIKS	_SESVVSGLDS(ph)PAK_	1	0.00290829	0.849896	Differential	T cells stimulated with PGE2	Treated(PGE2 (10min)@T cells)/ Unteated(T cells)-MS2- calculated Log2 Ratio	Label Free	Ti4+-IMAC	LTQ-Orbitrap Elite		Up-regulated	(PGE2(10min)/Untreated)@T cells MS2-Log2FC (calc)
24850871	CIT	S440	LGILGRSESVVSGLDSPAKTSSMEKKLLIKS	_SESVVSGLDS(ph)PAK_	1	0.00445407	0.647244	Differential	T cells stimulated with PGE2	Treated(PGE2 (20min)@T cells)/ Unteated(T cells)-MS2- calculated Log2 Ratio	Label Free	Ti4+-IMAC	LTQ-Orbitrap Elite		Up-regulated	(PGE2(20min)/Untreated)@T cells MS2-Log2FC (calc)
24850871	CIT	S440	LGILGRSESVVSGLDSPAKTSSMEKKLLIKS	_SESVVSGLDS(ph)PAK_	1	0.000454173	2.15707	Differential	T cells stimulated with PGE2	Treated(PGE2 (5min)@T cells)/ Unteated(T cells)-MS1- calculated Log2 Ratio	Label Free	Ti4+-IMAC	LTQ-Orbitrap Elite		Up-regulated	(PGE2(5min)/Untreated)@T cells MS1-Log2FC (calc)
24961811	CIT	S582	LVSARRRSDLYESEL	RRS(ph)DLYESELR	100		-0.507697	Differential	Cancer	Treated(BRAFV600E transfection only (OIS)@human diploid fibroblast (HDF) cell line/BRAFV600E +CEBP+B shRNA (OIS bypass)-3days@human diploid fibroblast (HDF) cell line)-log2Fc	SILAC	Ti4+-IMAC	LTQ Orbitrap Velos		down-regulated	(BRAFV600E(OIS)/BRAFV600E+sh-C/EBP beta(OISb)(3d))@HDF cell line-Log2FC
24961811	CIT	S440	SVVSGLDSPAKTSSM	SESVVSGLDS(ph)PAK	100		-1.43192	Differential	Cancer	Treated(BRAFV600E transfection only (OIS)@human diploid fibroblast (HDF) cell line/BRAFV600E +CEBP+B shRNA (OIS bypass)-3days@human diploid fibroblast (HDF) cell line)-log2Fc	SILAC	Ti4+-IMAC	LTQ Orbitrap Velos		down-regulated	(BRAFV600E(OIS)/BRAFV600E+sh-C/EBP beta(OISb)(3d))@HDF cell line-Log2FC
24961811	CIT	S1993	LSTRRERSPGRLFED	ERS(ph)PGRLFEDSSR	100		-0.96982	Differential	Cancer	Treated(BRAFV600E transfection only (OIS)@human diploid fibroblast (HDF) cell line/BRAFV600E +CEBP+B shRNA (OIS bypass)-3days@human diploid fibroblast (HDF) cell line)-log2Fc	SILAC	Ti4+-IMAC	LTQ Orbitrap Velos		down-regulated	(BRAFV600E(OIS)/BRAFV600E+sh-C/EBP beta(OISb)(3d))@HDF cell line-Log2FC
24961811	CIT	S440	SVVSGLDSPAKTSSM	SESVVSGLDS(ph)PAK	100		-1.44299	Differential	Cancer	Treated(BRAFV600E transfection only (OIS)@human diploid fibroblast (HDF) cell line /BRAFV600E + CEBP+B shRNA (OIS bypass) -9 days@human diploid fibroblast (HDF) cell line)-log2Fc	SILAC	Ti4+-IMAC	LTQ Orbitrap Velos		down-regulated	(BRAFV600E(OIS)/BRAFV600E+sh-C/EBP beta(OISb)(9d))@HDF cell line-Log2FC
24961811	CIT	S1971	TELRRDKSPGRPLER	DKS(ph)PGRPLER	100		-0.879091	Differential	Cancer	Treated(BRAFV600E transfection only (OIS)@human diploid fibroblast (HDF) cell line /BRAFV600E + CEBP+B shRNA (OIS bypass) -9 days@human diploid fibroblast (HDF) cell line)-log2Fc	SILAC	Ti4+-IMAC	LTQ Orbitrap Velos		down-regulated	(BRAFV600E(OIS)/BRAFV600E+sh-C/EBP beta(OISb)(9d))@HDF cell line-Log2FC
24961811	CIT	S440	SVVSGLDSPAKTSSM	SESVVSGLDS(ph)PAK	100		-2.70814	Differential	Cancer	Treated(BRAFV600E transfection only (OIS)@human diploid fibroblast (HDF) cell line /Control (Cycling) -3days@human diploid fibroblast (HDF) cell line)-log2Fc	SILAC	Ti4+-IMAC	LTQ Orbitrap Velos		down-regulated	(BRAFV600E(OIS)/Cycling(3d))@HDF cell line-Log2FC
24961811	CIT	S582	LVSARRRSDLYESEL	RRS(ph)DLYESELR	100		-1.64206	Differential	Cancer	Treated(BRAFV600E transfection only (OIS)@human diploid fibroblast (HDF) cell line /Control (Cycling) -3days@human diploid fibroblast (HDF) cell line)-log2Fc	SILAC	Ti4+-IMAC	LTQ Orbitrap Velos		down-regulated	(BRAFV600E(OIS)/Cycling(3d))@HDF cell line-Log2FC
24961811	CIT	S1993	LSTRRERSPGRLFED	ERS(ph)PGRLFEDSSR	100		-2.40479	Differential	Cancer	Treated(BRAFV600E transfection only (OIS)@human diploid fibroblast (HDF) cell line /Control (Cycling) -3days@human diploid fibroblast (HDF) cell line)-log2Fc	SILAC	Ti4+-IMAC	LTQ Orbitrap Velos		down-regulated	(BRAFV600E(OIS)/Cycling(3d))@HDF cell line-Log2FC
24961811	CIT	S1971	TELRRDKSPGRPLER	DKS(ph)PGRPLER	100		-3.01719	Differential	Cancer	Treated(BRAFV600E transfection only (OIS)@human diploid fibroblast (HDF) cell line /contro cycling -9 days@human diploid fibroblast (HDF) cell line)-log2Fc	SILAC	Ti4+-IMAC	LTQ Orbitrap Velos		down-regulated	(BRAFV600E(OIS)/Cycling(9d))@HDF cell line-Log2FC
24961811	CIT	S440	SVVSGLDSPAKTSSM	SESVVSGLDS(ph)PAK	100		-3.88509	Differential	Cancer	Treated(BRAFV600E transfection only (OIS)@human diploid fibroblast (HDF) cell line /contro cycling -9 days@human diploid fibroblast (HDF) cell line)-log2Fc	SILAC	Ti4+-IMAC	LTQ Orbitrap Velos		down-regulated	(BRAFV600E(OIS)/Cycling(9d))@HDF cell line-Log2FC
24961811	CIT	S1993	LSTRRERSPGRLFED	ERS(ph)PGRLFEDSSR	100		-1.40892	Differential	Cancer	Treated(BRAFV600E +CEBP+B shRNA (OIS bypass)@human diploid fibroblast (HDF) cell line/Control (Cycling) -3days@human diploid fibroblast (HDF) cell line)-log2Fc	SILAC	Ti4+-IMAC	LTQ Orbitrap Velos		down-regulated	(BRAFV600E+sh-C/EBP beta(OISb)/Cycling(3d))@HDF cell line-Log2FC
24961811	CIT	S440	SVVSGLDSPAKTSSM	SESVVSGLDS(ph)PAK	100		-1.24768	Differential	Cancer	Treated(BRAFV600E +CEBP+B shRNA (OIS bypass)@human diploid fibroblast (HDF) cell line/Control (Cycling) -3days@human diploid fibroblast (HDF) cell line)-log2Fc	SILAC	Ti4+-IMAC	LTQ Orbitrap Velos		down-regulated	(BRAFV600E+sh-C/EBP beta(OISb)/Cycling(3d))@HDF cell line-Log2FC
24961811	CIT	S582	LVSARRRSDLYESEL	RRS(ph)DLYESELR	100		-1.11119	Differential	Cancer	Treated(BRAFV600E +CEBP+B shRNA (OIS bypass)@human diploid fibroblast (HDF) cell line/Control (Cycling) -3days@human diploid fibroblast (HDF) cell line)-log2Fc	SILAC	Ti4+-IMAC	LTQ Orbitrap Velos		down-regulated	(BRAFV600E+sh-C/EBP beta(OISb)/Cycling(3d))@HDF cell line-Log2FC
24961811	CIT	S440	SVVSGLDSPAKTSSM	SESVVSGLDS(ph)PAK	100		-2.40808	Differential	Cancer	Treated(BRAFV600E + CEBP+B shRNA (OIS bypass) @human diploid fibroblast (HDF) cell line/contro cycling -9 days@human diploid fibroblast (HDF) cell line)-log2Fc	SILAC	Ti4+-IMAC	LTQ Orbitrap Velos		down-regulated	(BRAFV600E+sh-C/EBP beta(OISb)/Cycling(9d))@HDF cell line-Log2FC
24961811	CIT	S1971	TELRRDKSPGRPLER	DKS(ph)PGRPLER	100		-2.10852	Differential	Cancer	Treated(BRAFV600E + CEBP+B shRNA (OIS bypass) @human diploid fibroblast (HDF) cell line/contro cycling -9 days@human diploid fibroblast (HDF) cell line)-log2Fc	SILAC	Ti4+-IMAC	LTQ Orbitrap Velos		down-regulated	(BRAFV600E+sh-C/EBP beta(OISb)/Cycling(9d))@HDF cell line-Log2FC
25002506	CIT	S1971		DKS (ph)PGRPLER	1		0.433707	Differential	Skin Cancer	Treated (BI-D1870 (2hr)@A375 cells)/Treated (DMSO@A375 cells)-abs ratio & calculated Log2 Ratio	SILAC	TiO2	Orbitrap		Up-regulated	(BI-D1870(2h)/DMSO)@A375 cells-Log2FC (calc)
25002506	CIT	S480		RVS (ph)EVEAVLSQK	1		1.17108	Differential	Skin Cancer	Treated (BI-D1870 (2hr)@A375 cells)/Treated (DMSO@A375 cells)-abs ratio & calculated Log2 Ratio	SILAC	TiO2	Orbitrap		Up-regulated	(BI-D1870(2h)/DMSO)@A375 cells-Log2FC (calc)
25002506	CIT	S1305		ATDHPHPS (ph)TPATAR	0.890395		-0.67052	Differential	Skin Cancer	Treated (BI-D1870 (2hr)@A375 cells)/Treated (DMSO@A375 cells)-abs ratio & calculated Log2 Ratio	SILAC	TiO2	Orbitrap		down-regulated	(BI-D1870(2h)/DMSO)@A375 cells-Log2FC (calc)
25002506	CIT	S1305		ATDHPHPS (ph)TPATAR	0.890395		-1.36175	Differential	Skin Cancer	Treated (BI-D1870+ PMA (30min)@HEK293 cells)/Treated (PMA (30min)@HEK293 cells)-abs ratio & calculated Log2 Ratio	SILAC	TiO2	Orbitrap		down-regulated	(BI-D1870+PMA(30min)/PMA(30min))@HEK293 cells-Log2FC (calc)
25002506	CIT	S1940		VASSPAPPEGPSHPR	0.640605		-0.732189	Differential	Skin Cancer	Treated (BI-D1870+ PMA (30min)@HEK293 cells)/Treated (PMA (30min)@HEK293 cells)-abs ratio & calculated Log2 Ratio	SILAC	TiO2	Orbitrap		down-regulated	(BI-D1870+PMA(30min)/PMA(30min))@HEK293 cells-Log2FC (calc)
25002506	CIT	S440		SESVVSGLDS (ph)PAK	1		0.606726	Differential	Skin Cancer	Treated (PD184352 (2hr)@A375 cells)/Treated (DMSO@A375 cells)-abs ratio & calculated Log2 Ratio	SILAC	TiO2	Orbitrap		Up-regulated	(PD184352 (2h)/DMSO)@A375 cells-Log2FC (calc)
25002506	CIT	S1305		ATDHPHPS (ph)TPATAR	0.890395		-0.403389	Differential	Skin Cancer	Treated (PD184352 (2hr)@A375 cells)/Treated (DMSO@A375 cells)-abs ratio & calculated Log2 Ratio	SILAC	TiO2	Orbitrap		down-regulated	(PD184352 (2h)/DMSO)@A375 cells-Log2FC (calc)
25002506	CIT	S1305		ATDHPHPS (ph)TPATAR	0.890395		-2.64214	Differential	Skin Cancer	Treated (PD184352+ PMA (30min)@HEK293 cells)/Treated (PMA (30min)@HEK293 cells)-abs ratio & calculated Log2 Ratio	SILAC	TiO2	Orbitrap		down-regulated	(PD184352+PMA (30min)/PMA (30min))@HEK293 cells-Log2FC (calc)
25002506	CIT	S440		SESVVSGLDS (ph)PAK	1		-1.46438	Differential	Skin Cancer	Treated (RSK1/2 RNAi @A375 cells)/Treated (Control RNAi @A375 cells)-abs ratio & calculated Log2 Ratio	SILAC	TiO2	Orbitrap		down-regulated	(RSK1/2 RNAi/Control)@A375 cells-Log2FC (calc)
25002506	CIT	S1971		DKS (ph)PGRPLER	1		-0.967448	Differential	Skin Cancer	Treated (RSK1/2 RNAi @A375 cells)/Treated (Control RNAi @A375 cells)-abs ratio & calculated Log2 Ratio	SILAC	TiO2	Orbitrap		down-regulated	(RSK1/2 RNAi/Control)@A375 cells-Log2FC (calc)
25003641	CIT	S440	LGILGRSESVVSGLDSPAKTSSMEKKLLIKS	_SESVVSGLDS(ph)PAK_	0.997697		-0.447	Differential	leukemia	Treated(inhibitor-VE-821 @HL-60 cells )/ Treated(DMSO-Control@HL-60 cells)-Log2 Ratio	SILAC	TiO2	Q Exactive		down-regulated	(VE-821/DMSO)@HL-60 cells-Log2FC
25159151	CIT	S1971	PHRYREGRTELRRDKSPGRPLEREKSPGRML		1	0.000319825	-3.14009	Differential	Human Cancer	Treated(EGF (15min)@HeLa cells)/untreated(HeLa cells )-calculated abs ratio & calculated Log2 Ratio	Label Free	TiO2	Q Exactive		down-regulated	(EGF(15min)/Untreated)@HeLa cells-Log2FC (calc)
25159151	CIT	S1940	GPPTYNEHITKRVASSPAPPEGPSHPREPST		0.927667	0.000254615	2.44675	Differential	Human Cancer	Treated(Nacodazole@HeLa cells)/untreated(HeLa cells )-calculated abs ratio & calculated Log2 Ratio	Label Free	TiO2	Q Exactive		Up-regulated	(Nocodazole/Untreated)@HeLa cells TiO2-Log2FC (calc)
25159151	CIT	S440	LGILGRSESVVSGLDSPAKTSSMEKKLLIKS		0.999995	0.00575574	1.77062	Differential	Human Cancer	Treated(Nacodazole@HeLa cells)/untreated(HeLa cells )-calculated abs ratio & calculated Log2 Ratio	Label Free	TiO2	Q Exactive		Up-regulated	(Nocodazole/Untreated)@HeLa cells TiO2-Log2FC (calc)
25159151	CIT	T1306	EEAAHRKATDHPHPSTPATARQQIAMSAIVR		0.984045	0.000892329	1.91757	Differential	Human Cancer	Treated(Nacodazole@HeLa cells)/untreated(HeLa cells )-calculated abs ratio & calculated Log2 Ratio	Label Free	TiO2	Q Exactive		Up-regulated	(Nocodazole/Untreated)@HeLa cells TiO2-Log2FC (calc)
25159151	CIT	S433	GFSYSKALGILGRSESVVSGLDSPAKTSSME		0.994573	0.0128514	-2	Differential	Human Cancer	Treated(Nacodazole@HeLa cells)/untreated(HeLa cells )-calculated abs ratio & calculated Log2 Ratio	Label Free	TiO2	Q Exactive		down-regulated	(Nocodazole/Untreated)@HeLa cells TiO2-Log2FC (calc)
25159151	CIT	S1432	YATHFTEAFCRDKMNSPGLQTKEPSSSLHLE		1	0.0105114	1.84456	Differential	Human Cancer	Treated(Nacodazole@HeLa cells)/untreated(HeLa cells )-calculated abs ratio & calculated Log2 Ratio	Label Free	TiO2	Q Exactive		Up-regulated	(Nocodazole/Untreated)@HeLa cells TiO2-Log2FC (calc)
25404012	CIT	S1993		ERS(ph)PGRLFEDSSR	0.999952			Differential	Lung adenocarcinoma	Treated(Erlotinib +EGF stimulation@ H1975 cell line/control @ H1975 cell line)-abs FC	SILAC	TiO2	LTQ Orbitrap Elite+LTQ Orbitrap		down-regulated	(Erlotinib+EGF/Control)@H1975 cell line-AbsFC
26278961	CIT	S1993	ERSPGRLFEDSSR				1.12249	Differential	Pan Cancer	Treated(CIP2A@HeLa cells-Casein normalized abundance)/untreated(Control@HeLa cells-Casein normalized abundance)- calculated Log2 Ratio	dimethyl-labelling	TiO2	Q Exactive		Up-regulated	(CIP2A siRNA/Control)@HeLa cells CNA-Log2FC (calc)
[truncated: 302 more rows]

## Sheet: Supplementary Table S1D 
Supplementary Table S1 D: List of phosphosites in other proteins positively co-regulated with CIT S440
[truncated: 794 more rows]

## Sheet: Supplementary Table S1E
Supplementary Table S1 E: List of phosphosites in other proteins negatively co-regulated with CIT S440
[truncated: 44 more rows]

[truncated: 6 more sheets: Supplementary Table S1F, Supplementary Table S1G, Supplementary Table S1H, Supplementary Table S1I , Supplementary Table S1J, Supplementary Table S1K]
